# Supplementary material for: Bis[2,3-bis­(pyridin-2-yl)pyrazine-κ2 N 2,N 3]palladium(II) dinitrate aceto­nitrile monosolvate
Source: IUCrdata. 2021 Feb 12;6(Pt 2):x210153. doi: 10.1107/S241431462100153X (PMC9462318; doi:10.1107/S241431462100153X)
Supplement: Supplementary file 1 [file x-06-x210153-sup1.cif]

##############################################################################
#                                                                            #
# This CIF contains the data for a data article accepted for                 #
# publication in IUCrData. It conforms to the requirements of                #
# Notes for Authors for IUCrData, and has been                               #
# peer reviewed under the auspices of IUCrData.                              #
#                                                                            #
# Full details of the Crystallographic Information File format               #
# are given in the paper "The Crystallographic Information File (CIF):       #
# a New Standard Archive File for Crystallography" by S. R. Hall, F. H.      #
# Allen and I. D. Brown [Acta Cryst. (1991), A47, 655-685].                  #
#                                                                            #
# The current version of the core CIF dictionary is obtainable from          #
# ftp://ftp.iucr.org/pub/cif_core.dic.                                       #
#                                                                            #
# Software is freely available for graphical display of the structure(s)     #
# in this CIF. For information consult the CIF software page                 #
# http://www.iucr.org/resources/cif/software.                                #
#                                                                            #
# This file may be used for bona fide research purposes within the           #
# scientific community so long as proper attribution is given to the data    # 
# article from which it was obtained.                                        #
#                                                                            #
##############################################################################
data_I
_database_code_depnum_ccdc_archive 'CCDC 2062092'
_audit_creation_method     SHELXL-2014/7
_journal_date_recd_electronic     2021-01-21
_journal_date_accepted     2021-02-09
_journal_name_full     'IUCrData'
_journal_year     2021
_journal_volume     6
_journal_issue      2
_journal_page_first     0
_journal_page_last     0
_journal_paper_category     HM
_journal_paper_doi     10.1107/S241431462100153X
_journal_coeditor_code     BH4059
_publ_contact_author_name     'Kwang Ha'
_publ_contact_author_address
; Chonnam National University
  School of Chemical Engineering
  Research Institute of Catalysis
  Gwangju
  Republic of Korea
;
_publ_contact_author_email     hakwang@chonnam.ac.kr
_publ_contact_author_fax     '82 62 530 1909'
_publ_contact_author_phone     '82 62 530 1901'
_publ_section_title
;
Bis[2,3-bis(pyridin-2-yl)pyrazine-\k^2^<i>N</i>^2^,<i>N</i>^3^]palladium(II)
dinitrate acetonitrile monosolvate
;
_publ_section_title_footnote     .
loop_
    _publ_author_name
    _publ_author_address
    'Kwang Ha'
; Chonnam National University
  School of Chemical Engineering
  Research Institute of Catalysis
  Gwangju
  Republic of Korea
;
_publ_section_synopsis
;
In the title complex, the central Pd^II^ ion has an N~4~ square-planar
coordination geometry defined by the four N atoms of two bidentate
2,3-di-2-pyridylpyrazine ligands.
;
_chemical_name_systematic
;
Bis[2,3-bis(pyridin-2-yl)pyrazine-\k^2^<i>N</i>^2^,<i>N</i>^3^]palladium(II)
dinitrate acetonitrile monosolvate
;
_chemical_name_common     ?
_chemical_formula_moiety     'C28 H20 N8 Pd 2+ 2(N O3 -), C2 H3 N'
_chemical_formula_sum     'C30 H23 N11 O6 Pd'
_chemical_formula_iupac     '[Pd (C14 H10 N4)2] (N O3)2, C2 H3 N'
_chemical_formula_weight     739.99
_chemical_melting_point     ?
_space_group_crystal_system     triclinic
_space_group_name_H-M_alt     'P -1'
_space_group_name_Hall     '-P 1'
loop_
    _space_group_symop_operation_xyz
    'x, y, z'
    '-x, -y, -z'
_cell_length_a     10.2013(4)
_cell_length_b     11.6159(5)
_cell_length_c     14.2762(6)
_cell_angle_alpha     90.9753(16)
_cell_angle_beta     109.2479(14)
_cell_angle_gamma     109.9435(14)
_cell_volume     1485.28(11)
_cell_formula_units_Z     2
_cell_measurement_reflns_used     9802
_cell_measurement_theta_min     2.27
_cell_measurement_theta_max     28.32
_cell_measurement_temperature     223(2)
_exptl_crystal_description     Block
_exptl_crystal_colour     Colorless
_exptl_crystal_size_max     0.22
_exptl_crystal_size_mid     0.15
_exptl_crystal_size_min     0.09
_exptl_crystal_density_diffrn     1.655
_exptl_crystal_density_meas     ?
_exptl_crystal_density_method     ?
_exptl_crystal_F_000     748
_exptl_absorpt_coefficient_mu     0.691
_exptl_absorpt_correction_type     multi-scan
_exptl_absorpt_process_details
;
(SADABS; Bruker, 2016)
;
_exptl_absorpt_correction_T_min     0.6987
_exptl_absorpt_correction_T_max     0.7453
_diffrn_ambient_temperature     223(2)
_diffrn_source     'sealed tube'
_diffrn_radiation_type     MoK\a
_diffrn_radiation_wavelength     0.71073
_diffrn_measurement_device_type     'Bruker APEX2, PHOTON 100 detector'
_diffrn_measurement_method     '\f and \w scans'
_diffrn_detector_area_resol_mean     ?
_diffrn_reflns_number     38859
_diffrn_reflns_av_R_equivalents     0.0318
_diffrn_reflns_av_unetI/netI     0.0189
_diffrn_reflns_theta_min     2.241
_diffrn_reflns_theta_max     26.096
_diffrn_reflns_theta_full     25.242
_diffrn_measured_fraction_theta_max     0.998
_diffrn_measured_fraction_theta_full     0.998
_diffrn_reflns_limit_h_min     -12
_diffrn_reflns_limit_h_max     12
_diffrn_reflns_limit_k_min     -14
_diffrn_reflns_limit_k_max     14
_diffrn_reflns_limit_l_min     -17
_diffrn_reflns_limit_l_max     17
_refine_special_details
;
Hydrogen atoms bonded to C atoms were positioned geometrically and
allowed to ride on their parent atoms: C---H = 0.94 or 0.97 \%A, with
isotropic displacements <i>U</i>~iso~(H) = 1.2<i>U</i>~eq~(C) or
1.5<i>U</i>~eq~(methyl C).
;
_reflns_number_total     5889
_reflns_number_gt     5399
_reflns_threshold_expression     'I > 2\s(I)'
_refine_ls_structure_factor_coef     Fsqd
_refine_ls_matrix_type     full
_refine_ls_R_factor_all     0.0304
_refine_ls_R_factor_gt     0.0265
_refine_ls_wR_factor_gt     0.0639
_refine_ls_wR_factor_ref     0.0662
_refine_ls_goodness_of_fit_ref     1.062
_refine_ls_restrained_S_all     1.062
_refine_ls_number_reflns     5889
_refine_ls_number_parameters     434
_refine_ls_number_restraints     0
_refine_ls_hydrogen_treatment     constr
_refine_ls_weighting_scheme     calc
_refine_ls_weighting_details
              'w=1/[\s^2^(Fo^2^)+(0.0300P)^2^+1.3932P] where P=(Fo^2^+2Fc^2^)/3'
_atom_sites_solution_hydrogens     geom
_atom_sites_solution_primary     direct
_atom_sites_solution_secondary     difmap
_refine_ls_shift/su_max     0.001
_refine_ls_shift/su_mean     0.000
_refine_diff_density_max     0.886
_refine_diff_density_min     -0.486
_refine_ls_extinction_method     none
_refine_ls_extinction_coef     .
loop_
    _atom_type_symbol
    _atom_type_description
    _atom_type_scat_dispersion_real
    _atom_type_scat_dispersion_imag
    _atom_type_scat_source
    'C' 'C' 0.0033 0.0016
                         'International Tables Vol C Tables 4.2.6.8 and 6.1.1.4'
    'H' 'H' 0.0000 0.0000
                         'International Tables Vol C Tables 4.2.6.8 and 6.1.1.4'
    'N' 'N' 0.0061 0.0033
                         'International Tables Vol C Tables 4.2.6.8 and 6.1.1.4'
    'O' 'O' 0.0106 0.0060
                         'International Tables Vol C Tables 4.2.6.8 and 6.1.1.4'
    'Pd' 'Pd' -0.9988 1.0072
                         'International Tables Vol C Tables 4.2.6.8 and 6.1.1.4'
_computing_data_collection
;
APEX2 (Bruker, 2016)
;
_computing_cell_refinement
;
SAINT (Bruker, 2016)
;
_computing_data_reduction
;
SAINT (Bruker, 2016)
;
_computing_structure_solution
;
<i>SHELXT2014/7</i> (Sheldrick, 2015a)
;
_computing_structure_refinement
;
<i>SHELXL2014/7</i> (Sheldrick, 2015b)
;
_computing_molecular_graphics
;
ORTEP-3 for Windows (Farrugia, 2012), PLATON (Spek, 2020)
;
_computing_publication_material
;
<i>SHELXL2014/7</i> (Sheldrick, 2015b)
;
loop_
    _atom_site_type_symbol
    _atom_site_label
    _atom_site_fract_x
    _atom_site_fract_y
    _atom_site_fract_z
    _atom_site_U_iso_or_equiv
    _atom_site_adp_type
    _atom_site_calc_flag
    _atom_site_occupancy
    _atom_site_disorder_assembly
    _atom_site_disorder_group
    Pd Pd1 0.85573(2) 0.80002(2) 0.21420(2) 0.02031(6) Uani d 1 . .
    N N1 0.8010(2) 0.47002(17) 0.32663(14) 0.0296(4) Uani d 1 . .
    N N2 1.1007(2) 0.62333(18) 0.41615(14) 0.0300(4) Uani d 1 . .
    N N3 0.70063(19) 0.72337(16) 0.27734(14) 0.0243(4) Uani d 1 . .
    N N4 1.00126(19) 0.87763(16) 0.35473(13) 0.0226(4) Uani d 1 . .
    N N5 0.8194(2) 0.46396(17) 0.07565(15) 0.0318(4) Uani d 1 . .
    N N6 1.1185(2) 0.61800(19) 0.15483(15) 0.0316(4) Uani d 1 . .
    N N7 0.71597(19) 0.71968(16) 0.07375(13) 0.0249(4) Uani d 1 . .
    N N8 1.01151(19) 0.87359(16) 0.15207(13) 0.0243(4) Uani d 1 . .
    C C1 0.8420(2) 0.59294(19) 0.34974(15) 0.0228(4) Uani d 1 . .
    C C2 0.9924(2) 0.6705(2) 0.39218(15) 0.0232(4) Uani d 1 . .
    C C3 1.0584(3) 0.5018(2) 0.39210(18) 0.0342(5) Uani d 1 . .
    H H3 1.1317 0.4662 0.4075 0.041 Uiso calc 1 . .
    C C4 0.9105(3) 0.4261(2) 0.34529(18) 0.0336(5) Uani d 1 . .
    H H4 0.8864 0.3415 0.3261 0.040 Uiso calc 1 . .
    C C5 0.7133(2) 0.6331(2) 0.33404(16) 0.0259(5) Uani d 1 . .
    C C6 0.6064(3) 0.5744(2) 0.3748(2) 0.0380(6) Uani d 1 . .
    H H6 0.6146 0.5096 0.4121 0.046 Uiso calc 1 . .
    C C7 0.4865(3) 0.6125(3) 0.3599(2) 0.0478(7) Uani d 1 . .
    H H7 0.4132 0.5743 0.3874 0.057 Uiso calc 1 . .
    C C8 0.4767(3) 0.7063(3) 0.3047(2) 0.0470(7) Uani d 1 . .
    H H8 0.3977 0.7344 0.2950 0.056 Uiso calc 1 . .
    C C9 0.5843(2) 0.7592(2) 0.2632(2) 0.0350(6) Uani d 1 . .
    H H9 0.5757 0.8223 0.2239 0.042 Uiso calc 1 . .
    C C10 1.0482(2) 0.8070(2) 0.42188(16) 0.0233(4) Uani d 1 . .
    C C11 1.1519(2) 0.8600(2) 0.51676(17) 0.0308(5) Uani d 1 . .
    H H11 1.1821 0.8097 0.5635 0.037 Uiso calc 1 . .
    C C12 1.2106(3) 0.9870(2) 0.54251(19) 0.0364(6) Uani d 1 . .
    H H12 1.2824 1.0240 0.6064 0.044 Uiso calc 1 . .
    C C13 1.1629(3) 1.0586(2) 0.47366(19) 0.0342(5) Uani d 1 . .
    H H13 1.2022 1.1453 0.4895 0.041 Uiso calc 1 . .
    C C14 1.0563(2) 1.0014(2) 0.38061(18) 0.0287(5) Uani d 1 . .
    H H14 1.0213 1.0503 0.3342 0.034 Uiso calc 1 . .
    C C15 0.8605(2) 0.58748(19) 0.07894(15) 0.0237(4) Uani d 1 . .
    C C16 1.0115(2) 0.6651(2) 0.11952(15) 0.0238(4) Uani d 1 . .
    C C17 1.0748(3) 0.4960(2) 0.15386(19) 0.0367(6) Uani d 1 . .
    H H17 1.1473 0.4608 0.1803 0.044 Uiso calc 1 . .
    C C18 0.9262(3) 0.4196(2) 0.11519(19) 0.0359(6) Uani d 1 . .
    H H18 0.9000 0.3341 0.1169 0.043 Uiso calc 1 . .
    C C19 0.7352(2) 0.6281(2) 0.02701(16) 0.0255(5) Uani d 1 . .
    C C20 0.6387(3) 0.5709(2) -0.06908(18) 0.0372(6) Uani d 1 . .
    H H20 0.6503 0.5048 -0.1000 0.045 Uiso calc 1 . .
    C C21 0.5258(3) 0.6114(3) -0.11883(19) 0.0451(7) Uani d 1 . .
    H H21 0.4610 0.5743 -0.1844 0.054 Uiso calc 1 . .
    C C22 0.5088(3) 0.7067(3) -0.0719(2) 0.0423(7) Uani d 1 . .
    H H22 0.4329 0.7360 -0.1050 0.051 Uiso calc 1 . .
    C C23 0.6045(2) 0.7585(2) 0.02450(19) 0.0333(5) Uani d 1 . .
    H H23 0.5919 0.8228 0.0570 0.040 Uiso calc 1 . .
    C C24 1.0708(2) 0.8015(2) 0.11849(16) 0.0250(4) Uani d 1 . .
    C C25 1.1870(3) 0.8527(2) 0.08430(19) 0.0367(6) Uani d 1 . .
    H H25 1.2285 0.8019 0.0619 0.044 Uiso calc 1 . .
    C C26 1.2419(3) 0.9791(3) 0.0832(2) 0.0444(7) Uani d 1 . .
    H H26 1.3218 1.0151 0.0609 0.053 Uiso calc 1 . .
    C C27 1.1782(3) 1.0513(2) 0.1153(2) 0.0409(6) Uani d 1 . .
    H H27 1.2132 1.1372 0.1143 0.049 Uiso calc 1 . .
    C C28 1.0624(3) 0.9964(2) 0.14890(18) 0.0329(5) Uani d 1 . .
    H H28 1.0180 1.0456 0.1701 0.039 Uiso calc 1 . .
    N N9 0.7053(3) 0.0811(2) 0.17671(19) 0.0425(5) Uani d 1 . .
    O O1 0.6818(3) 0.1389(3) 0.23751(18) 0.0810(8) Uani d 1 . .
    O O2 0.7579(3) 0.0012(2) 0.1979(3) 0.1035(12) Uani d 1 . .
    O O3 0.6834(5) 0.1134(4) 0.0945(2) 0.1297(15) Uani d 1 . .
    N N10 0.2051(3) 0.3037(2) 0.3109(2) 0.0463(6) Uani d 1 . .
    O O4 0.2775(3) 0.3406(2) 0.40190(18) 0.0636(6) Uani d 1 . .
    O O5 0.0679(2) 0.25210(19) 0.2792(2) 0.0688(7) Uani d 1 . .
    O O6 0.2740(3) 0.3221(2) 0.2514(2) 0.0695(7) Uani d 1 . .
    N N11 0.3636(4) -0.0592(4) 0.3507(3) 0.0822(10) Uani d 1 . .
    C C29 0.4999(4) 0.1768(4) 0.3903(4) 0.0813(12) Uani d 1 . .
    H H29A 0.5525 0.2046 0.3445 0.122 Uiso calc 1 . .
    H H29B 0.5707 0.1988 0.4587 0.122 Uiso calc 1 . .
    H H29C 0.4278 0.2163 0.3828 0.122 Uiso calc 1 . .
    C C30 0.4232(4) 0.0439(4) 0.3679(3) 0.0623(9) Uani d 1 . .
loop_
    _atom_site_aniso_label
    _atom_site_aniso_U_11
    _atom_site_aniso_U_22
    _atom_site_aniso_U_33
    _atom_site_aniso_U_12
    _atom_site_aniso_U_13
    _atom_site_aniso_U_23
    Pd1 0.01659(9) 0.01646(9) 0.02448(9) 0.00547(6) 0.00380(6) 0.00146(6)
    N1 0.0380(11) 0.0216(9) 0.0258(10) 0.0080(8) 0.0102(8) 0.0027(7)
    N2 0.0320(10) 0.0327(11) 0.0268(10) 0.0149(9) 0.0090(8) 0.0052(8)
    N3 0.0180(8) 0.0207(9) 0.0288(9) 0.0041(7) 0.0052(7) -0.0062(7)
    N4 0.0180(8) 0.0204(9) 0.0275(9) 0.0045(7) 0.0087(7) -0.0026(7)
    N5 0.0367(11) 0.0227(10) 0.0338(11) 0.0063(8) 0.0145(9) 0.0021(8)
    N6 0.0303(10) 0.0342(11) 0.0344(11) 0.0151(9) 0.0132(9) 0.0068(9)
    N7 0.0195(9) 0.0219(9) 0.0266(9) 0.0043(7) 0.0034(7) 0.0074(7)
    N8 0.0222(9) 0.0218(9) 0.0230(9) 0.0048(7) 0.0041(7) 0.0042(7)
    C1 0.0288(11) 0.0206(10) 0.0178(10) 0.0072(9) 0.0088(8) 0.0019(8)
    C2 0.0267(11) 0.0248(11) 0.0172(10) 0.0080(9) 0.0083(8) 0.0019(8)
    C3 0.0437(14) 0.0345(13) 0.0334(13) 0.0228(11) 0.0158(11) 0.0110(10)
    C4 0.0504(15) 0.0231(11) 0.0302(12) 0.0167(11) 0.0144(11) 0.0075(9)
    C5 0.0227(10) 0.0209(10) 0.0273(11) 0.0011(8) 0.0079(9) -0.0064(9)
    C6 0.0346(13) 0.0308(13) 0.0443(15) 0.0004(10) 0.0210(11) -0.0030(11)
    C7 0.0325(14) 0.0420(16) 0.0607(18) -0.0029(12) 0.0246(13) -0.0120(14)
    C8 0.0197(12) 0.0479(16) 0.0647(19) 0.0058(11) 0.0126(12) -0.0196(14)
    C9 0.0212(11) 0.0314(13) 0.0450(14) 0.0087(10) 0.0042(10) -0.0107(11)
    C10 0.0178(10) 0.0246(11) 0.0265(11) 0.0056(8) 0.0090(8) -0.0013(9)
    C11 0.0244(11) 0.0354(13) 0.0266(11) 0.0074(10) 0.0058(9) -0.0034(10)
    C12 0.0239(11) 0.0386(14) 0.0344(13) 0.0028(10) 0.0050(10) -0.0142(11)
    C13 0.0261(12) 0.0242(11) 0.0454(14) -0.0001(9) 0.0146(11) -0.0131(10)
    C14 0.0247(11) 0.0201(11) 0.0405(13) 0.0044(9) 0.0149(10) -0.0029(9)
    C15 0.0280(11) 0.0210(10) 0.0204(10) 0.0057(9) 0.0102(9) 0.0017(8)
    C16 0.0268(11) 0.0255(11) 0.0194(10) 0.0083(9) 0.0103(9) 0.0033(8)
    C17 0.0438(14) 0.0375(14) 0.0409(14) 0.0238(12) 0.0208(12) 0.0103(11)
    C18 0.0488(15) 0.0243(12) 0.0417(14) 0.0159(11) 0.0224(12) 0.0051(10)
    C19 0.0217(10) 0.0218(10) 0.0234(11) -0.0001(8) 0.0047(9) 0.0039(8)
    C20 0.0319(13) 0.0374(14) 0.0262(12) -0.0010(11) 0.0048(10) -0.0002(10)
    C21 0.0296(13) 0.0485(16) 0.0281(13) -0.0054(12) -0.0055(10) 0.0073(12)
    C22 0.0210(12) 0.0460(15) 0.0435(15) 0.0036(11) -0.0006(11) 0.0237(13)
    C23 0.0238(11) 0.0300(12) 0.0419(14) 0.0092(10) 0.0067(10) 0.0152(10)
    C24 0.0236(10) 0.0242(11) 0.0206(10) 0.0035(9) 0.0052(8) 0.0024(8)
    C25 0.0375(13) 0.0353(13) 0.0361(13) 0.0060(11) 0.0195(11) 0.0033(11)
    C26 0.0458(15) 0.0380(14) 0.0452(15) -0.0009(12) 0.0280(13) 0.0082(12)
    C27 0.0478(15) 0.0254(12) 0.0403(14) 0.0003(11) 0.0176(12) 0.0103(11)
    C28 0.0362(13) 0.0222(11) 0.0325(12) 0.0061(10) 0.0074(10) 0.0061(9)
    N9 0.0446(13) 0.0276(11) 0.0576(15) 0.0164(10) 0.0179(11) 0.0038(10)
    O1 0.0879(19) 0.124(2) 0.0508(14) 0.0659(18) 0.0220(13) 0.0027(15)
    O2 0.0523(14) 0.0291(11) 0.209(4) 0.0242(11) 0.0119(18) 0.0110(16)
    O3 0.202(4) 0.184(4) 0.071(2) 0.125(4) 0.075(2) 0.043(2)
    N10 0.0505(15) 0.0224(11) 0.0667(17) 0.0219(10) 0.0132(13) 0.0075(11)
    O4 0.0732(16) 0.0563(14) 0.0582(14) 0.0345(12) 0.0090(12) -0.0004(11)
    O5 0.0470(13) 0.0366(11) 0.110(2) 0.0152(10) 0.0123(13) 0.0097(12)
    O6 0.0829(17) 0.0708(16) 0.0788(17) 0.0431(14) 0.0430(15) 0.0216(13)
    N11 0.093(3) 0.092(3) 0.079(2) 0.052(2) 0.034(2) 0.008(2)
    C29 0.060(2) 0.084(3) 0.115(3) 0.046(2) 0.030(2) 0.015(2)
    C30 0.061(2) 0.087(3) 0.059(2) 0.052(2) 0.0209(17) 0.008(2)
_geom_special_details     ?
loop_
    _geom_bond_atom_site_label_1
    _geom_bond_atom_site_label_2
    _geom_bond_site_symmetry_2
    _geom_bond_distance
    _geom_bond_publ_flag
    Pd1 N7 . 2.0170(18) ?
    Pd1 N8 . 2.0178(18) ?
    Pd1 N4 . 2.0257(17) ?
    Pd1 N3 . 2.0286(19) ?
    N1 C4 . 1.333(3) ?
    N1 C1 . 1.345(3) ?
    N2 C3 . 1.329(3) ?
    N2 C2 . 1.344(3) ?
    N3 C9 . 1.344(3) ?
    N3 C5 . 1.351(3) ?
    N4 C14 . 1.347(3) ?
    N4 C10 . 1.347(3) ?
    N5 C18 . 1.325(3) ?
    N5 C15 . 1.346(3) ?
    N6 C17 . 1.331(3) ?
    N6 C16 . 1.341(3) ?
    N7 C19 . 1.349(3) ?
    N7 C23 . 1.350(3) ?
    N8 C24 . 1.349(3) ?
    N8 C28 . 1.349(3) ?
    C1 C2 . 1.400(3) ?
    C1 C5 . 1.490(3) ?
    C2 C10 . 1.490(3) ?
    C3 C4 . 1.381(4) ?
    C3 H3 . 0.9400 ?
    C4 H4 . 0.9400 ?
    C5 C6 . 1.385(3) ?
    C6 C7 . 1.392(4) ?
    C6 H6 . 0.9400 ?
    C7 C8 . 1.367(4) ?
    C7 H7 . 0.9400 ?
    C8 C9 . 1.383(4) ?
    C8 H8 . 0.9400 ?
    C9 H9 . 0.9400 ?
    C10 C11 . 1.384(3) ?
    C11 C12 . 1.380(3) ?
    C11 H11 . 0.9400 ?
    C12 C13 . 1.372(4) ?
    C12 H12 . 0.9400 ?
    C13 C14 . 1.383(3) ?
    C13 H13 . 0.9400 ?
    C14 H14 . 0.9400 ?
    C15 C16 . 1.403(3) ?
    C15 C19 . 1.485(3) ?
    C16 C24 . 1.493(3) ?
    C17 C18 . 1.380(4) ?
    C17 H17 . 0.9400 ?
    C18 H18 . 0.9400 ?
    C19 C20 . 1.388(3) ?
    C20 C21 . 1.376(4) ?
    C20 H20 . 0.9400 ?
    C21 C22 . 1.373(4) ?
    C21 H21 . 0.9400 ?
    C22 C23 . 1.376(4) ?
    C22 H22 . 0.9400 ?
    C23 H23 . 0.9400 ?
    C24 C25 . 1.381(3) ?
    C25 C26 . 1.384(4) ?
    C25 H25 . 0.9400 ?
    C26 C27 . 1.375(4) ?
    C26 H26 . 0.9400 ?
    C27 C28 . 1.380(4) ?
    C27 H27 . 0.9400 ?
    C28 H28 . 0.9400 ?
    N9 O3 . 1.211(4) ?
    N9 O2 . 1.218(3) ?
    N9 O1 . 1.219(3) ?
    N10 O5 . 1.235(3) ?
    N10 O4 . 1.245(3) ?
    N10 O6 . 1.248(3) ?
    N11 C30 . 1.123(5) ?
    C29 C30 . 1.446(6) ?
    C29 H29A . 0.9700 ?
    C29 H29B . 0.9700 ?
    C29 H29C . 0.9700 ?
loop_
    _geom_angle_atom_site_label_1
    _geom_angle_atom_site_label_2
    _geom_angle_atom_site_label_3
    _geom_angle_site_symmetry_1
    _geom_angle_site_symmetry_3
    _geom_angle
    _geom_angle_publ_flag
    N7 Pd1 N8 . . 85.98(7) ?
    N7 Pd1 N4 . . 177.88(7) ?
    N8 Pd1 N4 . . 92.86(7) ?
    N7 Pd1 N3 . . 94.14(7) ?
    N8 Pd1 N3 . . 178.89(7) ?
    N4 Pd1 N3 . . 86.99(7) ?
    C4 N1 C1 . . 116.7(2) ?
    C3 N2 C2 . . 116.9(2) ?
    C9 N3 C5 . . 119.0(2) ?
    C9 N3 Pd1 . . 121.60(17) ?
    C5 N3 Pd1 . . 119.40(14) ?
    C14 N4 C10 . . 119.34(19) ?
    C14 N4 Pd1 . . 119.98(15) ?
    C10 N4 Pd1 . . 120.63(14) ?
    C18 N5 C15 . . 117.5(2) ?
    C17 N6 C16 . . 117.2(2) ?
    C19 N7 C23 . . 119.2(2) ?
    C19 N7 Pd1 . . 120.11(14) ?
    C23 N7 Pd1 . . 120.68(17) ?
    C24 N8 C28 . . 119.8(2) ?
    C24 N8 Pd1 . . 120.24(14) ?
    C28 N8 Pd1 . . 119.90(16) ?
    N1 C1 C2 . . 121.4(2) ?
    N1 C1 C5 . . 113.28(19) ?
    C2 C1 C5 . . 125.07(19) ?
    N2 C2 C1 . . 120.8(2) ?
    N2 C2 C10 . . 113.82(18) ?
    C1 C2 C10 . . 125.21(19) ?
    N2 C3 C4 . . 122.2(2) ?
    N2 C3 H3 . . 118.9 ?
    C4 C3 H3 . . 118.9 ?
    N1 C4 C3 . . 121.7(2) ?
    N1 C4 H4 . . 119.2 ?
    C3 C4 H4 . . 119.2 ?
    N3 C5 C6 . . 121.3(2) ?
    N3 C5 C1 . . 119.16(19) ?
    C6 C5 C1 . . 119.5(2) ?
    C5 C6 C7 . . 119.1(3) ?
    C5 C6 H6 . . 120.4 ?
    C7 C6 H6 . . 120.4 ?
    C8 C7 C6 . . 119.2(3) ?
    C8 C7 H7 . . 120.4 ?
    C6 C7 H7 . . 120.4 ?
    C7 C8 C9 . . 119.3(3) ?
    C7 C8 H8 . . 120.4 ?
    C9 C8 H8 . . 120.4 ?
    N3 C9 C8 . . 122.1(3) ?
    N3 C9 H9 . . 119.0 ?
    C8 C9 H9 . . 119.0 ?
    N4 C10 C11 . . 120.8(2) ?
    N4 C10 C2 . . 119.52(18) ?
    C11 C10 C2 . . 119.6(2) ?
    C12 C11 C10 . . 119.8(2) ?
    C12 C11 H11 . . 120.1 ?
    C10 C11 H11 . . 120.1 ?
    C13 C12 C11 . . 119.1(2) ?
    C13 C12 H12 . . 120.4 ?
    C11 C12 H12 . . 120.4 ?
    C12 C13 C14 . . 119.1(2) ?
    C12 C13 H13 . . 120.4 ?
    C14 C13 H13 . . 120.4 ?
    N4 C14 C13 . . 121.8(2) ?
    N4 C14 H14 . . 119.1 ?
    C13 C14 H14 . . 119.1 ?
    N5 C15 C16 . . 120.7(2) ?
    N5 C15 C19 . . 113.75(19) ?
    C16 C15 C19 . . 125.20(19) ?
    N6 C16 C15 . . 120.9(2) ?
    N6 C16 C24 . . 113.55(19) ?
    C15 C16 C24 . . 125.26(19) ?
    N6 C17 C18 . . 121.9(2) ?
    N6 C17 H17 . . 119.0 ?
    C18 C17 H17 . . 119.0 ?
    N5 C18 C17 . . 121.6(2) ?
    N5 C18 H18 . . 119.2 ?
    C17 C18 H18 . . 119.2 ?
    N7 C19 C20 . . 120.7(2) ?
    N7 C19 C15 . . 119.79(18) ?
    C20 C19 C15 . . 119.5(2) ?
    C21 C20 C19 . . 119.6(3) ?
    C21 C20 H20 . . 120.2 ?
    C19 C20 H20 . . 120.2 ?
    C22 C21 C20 . . 119.5(2) ?
    C22 C21 H21 . . 120.3 ?
    C20 C21 H21 . . 120.3 ?
    C21 C22 C23 . . 119.0(2) ?
    C21 C22 H22 . . 120.5 ?
    C23 C22 H22 . . 120.5 ?
    N7 C23 C22 . . 122.0(2) ?
    N7 C23 H23 . . 119.0 ?
    C22 C23 H23 . . 119.0 ?
    N8 C24 C25 . . 120.7(2) ?
    N8 C24 C16 . . 119.67(19) ?
    C25 C24 C16 . . 119.6(2) ?
    C24 C25 C26 . . 119.7(2) ?
    C24 C25 H25 . . 120.2 ?
    C26 C25 H25 . . 120.2 ?
    C27 C26 C25 . . 119.1(2) ?
    C27 C26 H26 . . 120.4 ?
    C25 C26 H26 . . 120.4 ?
    C26 C27 C28 . . 119.3(2) ?
    C26 C27 H27 . . 120.3 ?
    C28 C27 H27 . . 120.3 ?
    N8 C28 C27 . . 121.3(2) ?
    N8 C28 H28 . . 119.3 ?
    C27 C28 H28 . . 119.3 ?
    O3 N9 O2 . . 120.7(3) ?
    O3 N9 O1 . . 116.2(3) ?
    O2 N9 O1 . . 122.9(3) ?
    O5 N10 O4 . . 121.2(3) ?
    O5 N10 O6 . . 120.2(3) ?
    O4 N10 O6 . . 118.6(3) ?
    C30 C29 H29A . . 109.5 ?
    C30 C29 H29B . . 109.5 ?
    H29A C29 H29B . . 109.5 ?
    C30 C29 H29C . . 109.5 ?
    H29A C29 H29C . . 109.5 ?
    H29B C29 H29C . . 109.5 ?
    N11 C30 C29 . . 179.9(5) ?
loop_
    _geom_torsion_atom_site_label_1
    _geom_torsion_atom_site_label_2
    _geom_torsion_atom_site_label_3
    _geom_torsion_atom_site_label_4
    _geom_torsion_site_symmetry_1
    _geom_torsion_site_symmetry_2
    _geom_torsion_site_symmetry_3
    _geom_torsion_site_symmetry_4
    _geom_torsion
    _geom_torsion_publ_flag
    C4 N1 C1 C2 . . . . -0.6(3) ?
    C4 N1 C1 C5 . . . . -175.51(19) ?
    C3 N2 C2 C1 . . . . 3.9(3) ?
    C3 N2 C2 C10 . . . . 179.72(19) ?
    N1 C1 C2 N2 . . . . -3.6(3) ?
    C5 C1 C2 N2 . . . . 170.7(2) ?
    N1 C1 C2 C10 . . . . -178.84(19) ?
    C5 C1 C2 C10 . . . . -4.5(3) ?
    C2 N2 C3 C4 . . . . -0.4(3) ?
    C1 N1 C4 C3 . . . . 4.1(3) ?
    N2 C3 C4 N1 . . . . -3.8(4) ?
    C9 N3 C5 C6 . . . . 2.2(3) ?
    Pd1 N3 C5 C6 . . . . -177.06(17) ?
    C9 N3 C5 C1 . . . . 179.91(19) ?
    Pd1 N3 C5 C1 . . . . 0.7(3) ?
    N1 C1 C5 N3 . . . . -127.1(2) ?
    C2 C1 C5 N3 . . . . 58.2(3) ?
    N1 C1 C5 C6 . . . . 50.6(3) ?
    C2 C1 C5 C6 . . . . -124.1(2) ?
    N3 C5 C6 C7 . . . . -2.3(3) ?
    C1 C5 C6 C7 . . . . 179.9(2) ?
    C5 C6 C7 C8 . . . . 0.5(4) ?
    C6 C7 C8 C9 . . . . 1.3(4) ?
    C5 N3 C9 C8 . . . . -0.2(3) ?
    Pd1 N3 C9 C8 . . . . 179.01(18) ?
    C7 C8 C9 N3 . . . . -1.6(4) ?
    C14 N4 C10 C11 . . . . 0.1(3) ?
    Pd1 N4 C10 C11 . . . . 177.58(16) ?
    C14 N4 C10 C2 . . . . -177.47(19) ?
    Pd1 N4 C10 C2 . . . . 0.0(3) ?
    N2 C2 C10 N4 . . . . 131.5(2) ?
    C1 C2 C10 N4 . . . . -52.9(3) ?
    N2 C2 C10 C11 . . . . -46.0(3) ?
    C1 C2 C10 C11 . . . . 129.5(2) ?
    N4 C10 C11 C12 . . . . -1.5(3) ?
    C2 C10 C11 C12 . . . . 176.1(2) ?
    C10 C11 C12 C13 . . . . 1.1(4) ?
    C11 C12 C13 C14 . . . . 0.5(4) ?
    C10 N4 C14 C13 . . . . 1.7(3) ?
    Pd1 N4 C14 C13 . . . . -175.86(17) ?
    C12 C13 C14 N4 . . . . -2.0(3) ?
    C18 N5 C15 C16 . . . . 2.3(3) ?
    C18 N5 C15 C19 . . . . 176.1(2) ?
    C17 N6 C16 C15 . . . . -3.0(3) ?
    C17 N6 C16 C24 . . . . -177.0(2) ?
    N5 C15 C16 N6 . . . . 0.8(3) ?
    C19 C15 C16 N6 . . . . -172.3(2) ?
    N5 C15 C16 C24 . . . . 174.0(2) ?
    C19 C15 C16 C24 . . . . 1.0(3) ?
    C16 N6 C17 C18 . . . . 2.1(4) ?
    C15 N5 C18 C17 . . . . -3.2(4) ?
    N6 C17 C18 N5 . . . . 1.0(4) ?
    C23 N7 C19 C20 . . . . -2.4(3) ?
    Pd1 N7 C19 C20 . . . . 179.11(16) ?
    C23 N7 C19 C15 . . . . 177.89(19) ?
    Pd1 N7 C19 C15 . . . . -0.6(3) ?
    N5 C15 C19 N7 . . . . 131.2(2) ?
    C16 C15 C19 N7 . . . . -55.3(3) ?
    N5 C15 C19 C20 . . . . -48.5(3) ?
    C16 C15 C19 C20 . . . . 125.0(2) ?
    N7 C19 C20 C21 . . . . 2.7(3) ?
    C15 C19 C20 C21 . . . . -177.6(2) ?
    C19 C20 C21 C22 . . . . -1.1(4) ?
    C20 C21 C22 C23 . . . . -0.6(4) ?
    C19 N7 C23 C22 . . . . 0.6(3) ?
    Pd1 N7 C23 C22 . . . . 179.05(17) ?
    C21 C22 C23 N7 . . . . 0.9(4) ?
    C28 N8 C24 C25 . . . . 2.4(3) ?
    Pd1 N8 C24 C25 . . . . -174.04(17) ?
    C28 N8 C24 C16 . . . . -178.37(19) ?
    Pd1 N8 C24 C16 . . . . 5.2(3) ?
    N6 C16 C24 N8 . . . . -134.9(2) ?
    C15 C16 C24 N8 . . . . 51.4(3) ?
    N6 C16 C24 C25 . . . . 44.3(3) ?
    C15 C16 C24 C25 . . . . -129.4(2) ?
    N8 C24 C25 C26 . . . . -0.9(4) ?
    C16 C24 C25 C26 . . . . 179.9(2) ?
    C24 C25 C26 C27 . . . . -0.8(4) ?
    C25 C26 C27 C28 . . . . 0.8(4) ?
    C24 N8 C28 C27 . . . . -2.4(3) ?
    Pd1 N8 C28 C27 . . . . 174.09(18) ?
    C26 C27 C28 N8 . . . . 0.8(4) ?
loop_
    _geom_hbond_atom_site_label_D
    _geom_hbond_atom_site_label_H
    _geom_hbond_atom_site_label_A
    _geom_hbond_site_symmetry_A
    _geom_hbond_distance_DH
    _geom_hbond_distance_HA
    _geom_hbond_distance_DA
    _geom_hbond_angle_DHA
    C3 H3 O4 1_655 0.94 2.43 3.344(3) 164.1
    C4 H4 O1 . 0.94 2.51 3.330(4) 145.8
    C9 H9 O2 1_565 0.94 2.40 3.113(4) 132.5
    C14 H14 O5 1_665 0.94 2.43 3.257(3) 147.3
    C17 H17 O6 1_655 0.94 2.43 3.343(3) 163.7
    C22 H22 O3 2_665 0.94 2.45 3.273(5) 145.9
    C23 H23 O2 1_565 0.94 2.54 3.275(4) 135.8
    C29 H29A O1 . 0.97 2.58 3.405(5) 143.6
    C29 H29C O4 . 0.97 2.51 3.459(4) 167.4
_shelx_space_group_comment     ?
_shelx_estimated_absorpt_T_min     0.863
_shelx_estimated_absorpt_T_max     0.940
_shelx_hkl_file
;
   1   0   0  436.77    8.46
   1   0   0  429.20    8.31
  -2   0   0   16.41    0.48
  -2   0   0   17.70    0.53
  -2   0   0   17.34    0.52
   2   0   0   17.44    0.52
   2   0   0   16.73    0.50
   2   0   0   18.05    0.50
   2   0   0   17.02    0.53
  -3   0   0  105.28    2.21
  -3   0   0  114.28    2.30
  -3   0   0  109.78    2.27
   3   0   0  110.64    2.28
   3   0   0  104.12    2.22
   3   0   0  104.26    2.22
  -4   0   0   11.01    0.55
  -4   0   0   11.20    0.66
  -4   0   0   10.65    0.49
  -4   0   0   10.78    0.54
   4   0   0   10.78    0.55
   4   0   0   10.28    0.51
   4   0   0   10.81    0.53
  -5   0   0   12.88    0.62
  -5   0   0   12.58    0.67
  -5   0   0   14.40    0.69
  -5   0   0   12.70    0.81
   5   0   0   12.43    0.65
   5   0   0   13.41    0.70
   5   0   0   12.78    0.70
   5   0   0   12.89    0.66
  -6   0   0   38.82    1.32
  -6   0   0   38.70    1.52
  -6   0   0   36.79    1.22
  -6   0   0   38.85    1.33
   6   0   0   37.49    1.25
   6   0   0   38.34    1.36
   6   0   0   38.85    1.37
   6   0   0   38.86    1.28
  -7   0   0   62.14    1.80
  -7   0   0   65.44    1.94
  -7   0   0   62.81    1.91
  -7   0   0   61.29    2.13
   7   0   0   63.46    1.99
   7   0   0   63.38    1.88
   7   0   0   63.91    1.87
   7   0   0   63.15    1.96
  -8   0   0    8.81    0.76
  -8   0   0   11.15    1.00
   8   0   0    9.54    0.88
   8   0   0   10.87    0.99
   8   0   0    9.79    0.59
   8   0   0    9.43    0.89
  -9   0   0   28.44    1.86
  -9   0   0   27.64    1.32
  -9   0   0   28.03    1.50
   9   0   0   26.41    0.99
   9   0   0   27.63    1.54
   9   0   0   27.27    1.46
   9   0   0   28.46    1.44
   9   0   0   27.77    1.51
 -10   0   0    4.57    1.15
 -10   0   0    3.20    0.84
 -10   0   0    5.26    0.89
 -10   0   0    4.18    0.72
  10   0   0    5.71    1.00
  10   0   0    4.04    0.92
  10   0   0    5.96    0.68
  10   0   0    6.06    0.88
  10   0   0    5.84    0.88
 -11   0   0    7.41    1.01
 -11   0   0    8.34    1.47
 -11   0   0   12.32    1.71
  11   0   0    6.20    1.01
  11   0   0    7.60    0.82
  11   0   0   12.42    1.80
  11   0   0    6.75    1.17
  11   0   0    9.78    1.23
  11  -1   0   13.70    1.60
  11  -1   0   18.08    1.00
  11  -1   0   18.29    1.69
  11  -1   0   17.01    1.68
  11  -1   0   17.15    1.86
 -11   1   0   19.40    1.46
 -11   1   0   12.18    1.52
 -11   1   0   13.82    2.03
  10  -1   0    4.32    0.89
  10  -1   0    3.03    0.72
  10  -1   0    2.08    0.67
  10  -1   0    4.01    0.81
  10  -1   0    2.94    0.47
 -10   1   0    2.00    0.62
 -10   1   0    3.85    1.05
 -10   1   0    2.35    0.58
   9  -1   0   19.12    1.29
   9  -1   0   20.30    1.29
   9  -1   0   17.21    1.22
   9  -1   0   17.66    1.22
  -9   1   0   19.70    1.26
  -9   1   0   18.03    1.54
  -9   1   0   19.45    1.11
   8  -1   0   67.60    2.03
   8  -1   0   64.67    2.10
   8  -1   0   66.31    2.08
   8  -1   0   65.51    2.09
  -8   1   0   64.30    2.34
  -8   1   0   67.58    2.06
  -8   1   0   64.62    2.04
  -8   1   0   58.37    2.16
  -8   1   0   66.76    1.67
   7  -1   0    2.23    0.43
   7  -1   0    3.47    0.49
   7  -1   0    2.63    0.45
   7  -1   0    2.47    0.47
  -7   1   0    2.68    0.40
  -7   1   0    2.59    0.42
  -7   1   0    2.38    0.41
  -7   1   0    2.63    0.60
   6  -1   0   28.04    1.03
   6  -1   0   25.55    1.03
   6  -1   0   27.78    1.09
   6  -1   0   27.06    1.07
  -6   1   0   25.46    0.96
  -6   1   0   26.96    1.04
  -6   1   0   27.91    1.05
  -6   1   0   26.69    1.23
   5  -1   0    5.22    0.43
   5  -1   0    4.83    0.45
   5  -1   0    4.91    0.43
   5  -1   0    4.98    0.44
  -5   1   0    4.69    0.44
  -5   1   0    4.16    0.53
  -5   1   0    5.01    0.43
  -5   1   0    4.88    0.39
   4  -1   0   28.92    0.86
   4  -1   0   28.12    0.91
   4  -1   0   28.25    0.89
   4  -1   0   27.86    0.89
  -4   1   0   27.23    1.00
  -4   1   0   27.12    0.83
  -4   1   0   28.29    0.87
  -4   1   0   28.93    0.88
   3  -1   0    0.77    0.18
   3  -1   0    0.82    0.16
   3  -1   0    0.74    0.15
   3  -1   0    0.69    0.14
  -3   1   0    0.71    0.14
  -3   1   0    0.66    0.18
  -3   1   0    0.45    0.10
  -3   1   0    0.91    0.16
  -3   1   0    0.60    0.15
   2  -1   0    2.37    0.17
   2  -1   0    2.37    0.18
  -2   1   0    2.38    0.18
  -2   1   0    2.59    0.23
  -2   1   0    2.59    0.18
  -2   1   0    2.39    0.22
  -2   1   0    2.63    0.13
   1  -1   0  396.54    7.75
   1  -1   0  407.26    7.47
   1  -1   0  399.18    7.45
  -1   1   0  403.12    7.80
  -1  -1   0  267.01    5.11
  -1  -1   0  290.76    5.22
  -1  -1   0  286.95    5.50
   1   1   0  279.40    5.13
   1   1   0  263.52    5.01
   1   1   0  281.64    5.51
   1   1   0  269.75    5.05
  -2  -1   0   74.10    1.53
  -2  -1   0   75.48    1.59
  -2  -1   0   70.78    1.59
   2   1   0   70.89    1.60
   2   1   0   72.37    1.58
   2   1   0   70.70    1.53
   2   1   0   73.13    1.43
  -3  -1   0   10.31    0.44
  -3  -1   0   10.11    0.49
  -3  -1   0    9.91    0.49
   3   1   0    9.97    0.50
   3   1   0    9.85    0.45
   3   1   0   10.45    0.49
   3   1   0   10.41    0.36
  -4  -1   0   46.25    1.35
  -4  -1   0   48.87    1.27
  -4  -1   0   47.10    1.34
   4   1   0   48.83    1.11
   4   1   0   47.47    1.38
   4   1   0   49.50    1.27
   4   1   0   47.94    1.36
   4   1   0   49.74    1.31
  -5  -1   0  138.11    3.03
  -5  -1   0  151.15    3.19
  -5  -1   0  138.57    3.17
  -5  -1   0  140.77    3.35
   5   1   0  138.15    3.20
   5   1   0  137.37    3.15
   5   1   0  140.32    3.01
   5   1   0  137.06    3.05
   5   1   0  138.45    2.79
  -6  -1   0   89.73    2.60
  -6  -1   0   92.95    2.39
  -6  -1   0   88.92    2.25
  -6  -1   0   89.67    2.39
   6   1   0   92.44    1.99
   6   1   0   92.60    2.42
   6   1   0   92.27    2.48
   6   1   0   88.11    2.29
   6   1   0   92.45    2.26
  -7  -1   0   12.65    1.12
  -7  -1   0   13.16    0.92
  -7  -1   0   13.26    0.81
  -7  -1   0   13.14    0.95
   7   1   0   12.47    0.83
   7   1   0   14.43    0.99
   7   1   0   14.83    0.92
   7   1   0   13.95    0.98
   7   1   0   13.82    0.62
  -8  -1   0   57.37    2.01
  -8  -1   0   56.22    1.83
  -8  -1   0   55.28    2.31
   8   1   0   55.03    2.05
   8   1   0   57.61    2.04
   8   1   0   55.61    1.95
   8   1   0   57.49    1.47
   8   1   0   56.20    1.84
  -9  -1   0   12.88    1.03
  -9  -1   0   13.63    1.27
  -9  -1   0   12.64    1.53
   9   1   0   15.83    0.77
   9   1   0   14.20    1.21
   9   1   0   15.02    1.33
   9   1   0   14.83    1.16
   9   1   0   10.20    1.65
 -10  -1   0    9.96    1.52
 -10  -1   0   10.20    1.34
 -10  -1   0   11.02    1.41
 -10  -1   0    8.15    0.94
  10   1   0    9.03    1.24
  10   1   0    7.30    1.08
  10   1   0    8.83    0.69
  10   1   0    8.90    1.11
  11  -2   0    3.16    0.86
  11  -2   0    3.75    0.99
  11  -2   0    4.96    0.96
  11  -2   0    5.02    0.97
 -11   2   0    4.09    0.83
 -11   2   0    1.85    1.05
  10  -2   0   14.97    1.37
  10  -2   0   12.92    1.32
  10  -2   0   17.61    1.37
 -10   2   0   16.43    1.23
 -10   2   0   17.74    1.14
 -10   2   0   14.06    1.56
   9  -2   0   18.15    1.22
   9  -2   0   18.95    1.43
   9  -2   0   19.37    1.24
   9  -2   0   20.76    1.22
  -9   2   0   18.73    1.20
  -9   2   0   20.71    1.10
  -9   2   0   18.11    1.50
   8  -2   0   17.66    1.02
   8  -2   0   17.53    1.04
   8  -2   0   16.38    1.08
   8  -2   0   18.43    1.05
  -8   2   0   17.83    0.99
  -8   2   0   13.89    0.66
  -8   2   0   16.41    1.09
  -8   2   0   14.01    1.07
  -8   2   0   16.97    1.26
   7  -2   0  120.47    2.90
   7  -2   0  120.78    3.02
   7  -2   0  122.60    2.98
   7  -2   0  123.43    2.97
  -7   2   0  125.13    2.87
  -7   2   0  120.96    2.89
  -7   2   0  124.03    2.91
  -7   2   0  125.58    2.53
  -7   2   0  119.85    3.22
   6  -2   0   61.14    1.79
   6  -2   0   64.67    1.71
   6  -2   0   63.58    1.74
   6  -2   0   60.86    1.73
  -6   2   0   61.64    1.66
  -6   2   0   64.38    1.71
  -6   2   0   63.68    1.69
  -6   2   0   63.87    1.96
  -6   2   0   65.65    1.42
   5  -2   0    0.16    0.17
   5  -2   0    0.03    0.18
   5  -2   0    0.21    0.16
   5  -2   0    0.06    0.13
  -5   2   0    0.13    0.16
  -5   2   0    0.22    0.15
  -5   2   0    0.13    0.22
  -5   2   0    0.14    0.12
  -5   2   0   -0.02    0.19
  -5   2   0    0.11    0.16
   4  -2   0   37.50    1.05
   4  -2   0   38.42    1.04
   4  -2   0   37.30    1.02
  -4   2   0   36.69    1.00
  -4   2   0   36.36    1.01
  -4   2   0   37.50    1.12
  -4   2   0   37.21    1.18
  -4   2   0   37.83    0.84
  -4   2   0   38.99    1.02
   3  -2   0  363.70    6.68
   3  -2   0  376.16    6.81
   3  -2   0  360.78    6.64
   3  -2   0  366.28    6.63
   3  -2   0  360.75    6.67
  -3   2   0  345.36    6.77
  -3   2   0  365.35    6.69
  -3   2   0  361.27    6.65
  -3   2   0  365.70    6.82
  -3   2   0  363.84    6.63
   2  -2   0  227.40    4.14
   2  -2   0  216.74    4.16
   2  -2   0  221.62    4.04
   2  -2   0  212.85    4.00
  -2   2   0  214.19    4.00
  -2   2   0  225.84    4.13
  -2   2   0  218.47    4.04
  -2   2   0  214.96    4.16
   1  -2   0   72.40    1.36
   1  -2   0   70.71    1.46
   1  -2   0   71.97    1.36
   1  -2   0   71.49    1.48
   1  -2   0   72.35    1.39
  -1   2   0   73.15    1.36
  -1   2   0   70.90    1.39
  -1   2   0   67.62    1.48
  -1   2   0   65.31    1.46
   0  -2   0   27.39    0.64
   0  -2   0   26.32    0.65
   0  -2   0   25.05    0.68
   0   2   0   27.66    0.66
   0   2   0   26.55    0.69
   0   2   0   25.76    0.63
  -1  -2   0  114.21    2.24
  -1  -2   0  109.02    2.34
  -1  -2   0  118.89    2.28
  -1  -2   0  116.14    2.32
   1   2   0  121.39    2.34
   1   2   0  120.73    2.30
   1   2   0  115.75    2.25
  -2  -2   0  350.28    6.55
  -2  -2   0  363.87    6.68
  -2  -2   0  362.14    6.64
  -2  -2   0  354.36    6.59
   2   2   0  359.76    6.57
   2   2   0  356.77    6.74
   2   2   0  347.24    6.63
   2   2   0  351.15    6.68
  -3  -2   0   33.90    1.03
  -3  -2   0   34.19    0.96
  -3  -2   0   33.95    1.06
   3   2   0   32.98    1.07
   3   2   0   32.57    1.01
   3   2   0   33.49    0.83
   3   2   0   31.55    0.95
  -4  -2   0   97.03    2.18
  -4  -2   0   96.76    2.29
  -4  -2   0   98.82    2.34
   4   2   0   95.94    2.36
   4   2   0   91.19    2.27
   4   2   0   96.26    2.00
   4   2   0   93.88    2.20
  -5  -2   0  105.93    2.44
  -5  -2   0  102.02    2.73
  -5  -2   0  103.67    2.56
  -5  -2   0  101.42    2.59
   5   2   0  104.08    2.38
   5   2   0  102.90    2.64
   5   2   0  106.45    2.60
   5   2   0  108.08    2.20
   5   2   0  104.92    2.48
  -6  -2   0    2.37    0.42
  -6  -2   0    3.67    0.47
  -6  -2   0    3.90    0.56
  -6  -2   0    2.57    0.57
   6   2   0    4.00    0.48
   6   2   0    3.21    0.51
   6   2   0    3.45    0.51
   6   2   0    3.24    0.37
   6   2   0    2.93    0.50
  -7  -2   0   46.97    1.94
  -7  -2   0   47.79    1.79
  -7  -2   0   45.83    1.68
  -7  -2   0   46.16    1.73
   7   2   0   44.37    1.63
   7   2   0   49.05    1.83
   7   2   0   46.27    1.53
   7   2   0   46.75    1.26
   7   2   0   46.48    1.77
  -8  -2   0   10.50    1.14
  -8  -2   0   11.52    1.39
  -8  -2   0   11.58    0.91
  -8  -2   0    7.67    1.00
   8   2   0   11.17    1.17
   8   2   0   11.41    0.64
   8   2   0   12.08    1.19
   8   2   0   11.38    0.90
   8   2   0   11.24    1.07
  -9  -2   0   -0.14    0.58
  -9  -2   0    0.05    0.66
  -9  -2   0    0.13    0.55
  -9  -2   0   -1.40    0.86
   9   2   0    0.39    0.29
   9   2   0   -0.88    0.55
   9   2   0   -0.25    0.54
   9   2   0   -0.67    0.63
   9   2   0   -0.82    0.59
 -10  -2   0   -1.46    0.58
 -10  -2   0   -0.64    1.00
 -10  -2   0   -1.54    0.80
 -10  -2   0    0.58    0.78
  10   2   0   -0.24    0.71
  10   2   0    1.34    0.95
  10   2   0   -0.55    0.74
  10   2   0    0.44    0.36
  10   2   0   -0.89    0.81
  11  -3   0   10.01    1.18
  11  -3   0   10.69    1.31
  11  -3   0   10.70    1.46
  11  -3   0   10.21    1.39
 -11   3   0    9.90    1.39
 -11   3   0   11.38    1.28
  10  -3   0    8.72    1.14
  10  -3   0    5.26    0.77
  10  -3   0    6.31    0.83
 -10   3   0    7.30    1.09
 -10   3   0    9.02    0.97
   9  -3   0    1.41    0.66
   9  -3   0    1.55    0.48
   9  -3   0    1.08    0.51
   9  -3   0    1.27    0.47
  -9   3   0    0.69    0.48
  -9   3   0    0.91    0.41
  -9   3   0    1.92    0.71
   8  -3   0    8.94    0.80
   8  -3   0    9.30    0.80
   8  -3   0    9.97    0.89
   8  -3   0    8.13    0.76
  -8   3   0    9.26    0.79
  -8   3   0    9.38    0.76
  -8   3   0    7.53    1.03
   7  -3   0   13.42    0.82
   7  -3   0   13.62    0.79
   7  -3   0   13.55    0.80
   7  -3   0   13.61    0.87
  -7   3   0   13.94    0.76
  -7   3   0   14.88    0.80
  -7   3   0   13.26    1.00
  -7   3   0   14.81    0.53
   6  -3   0   14.79    0.83
   6  -3   0   15.66    0.74
   6  -3   0   14.75    0.74
   6  -3   0   15.65    0.76
  -6   3   0   15.93    0.71
  -6   3   0   15.45    0.50
  -6   3   0   15.48    0.75
  -6   3   0   16.44    0.87
  -6   3   0   14.66    0.92
   5  -3   0    0.54    0.23
   5  -3   0    0.78    0.23
   5  -3   0    0.37    0.17
   5  -3   0    0.88    0.21
  -5   3   0    0.70    0.29
  -5   3   0    0.77    0.20
  -5   3   0    0.83    0.22
  -5   3   0    0.55    0.26
   4  -3   0  145.71    3.05
   4  -3   0  152.45    3.21
   4  -3   0  149.77    2.99
   4  -3   0  152.26    2.79
   4  -3   0  149.50    3.04
  -4   3   0  146.26    3.19
  -4   3   0  151.18    3.21
  -4   3   0  148.49    2.97
  -4   3   0  151.27    3.01
   3  -3   0   30.03    0.77
   3  -3   0   31.90    0.72
   3  -3   0   30.47    0.94
   3  -3   0   30.63    0.81
  -3   3   0   28.09    0.92
  -3   3   0   31.82    0.90
  -3   3   0   29.53    0.75
  -3   3   0   29.63    0.79
   2  -3   0  161.06    2.94
   2  -3   0  153.74    2.88
   2  -3   0  151.75    3.09
   2  -3   0  148.60    3.07
   2  -3   0  154.75    2.95
  -2   3   0  157.13    2.88
  -2   3   0  148.46    3.07
  -2   3   0  151.94    2.93
  -2   3   0  155.95    2.96
   1  -3   0  663.95   12.77
   1  -3   0  656.49   12.65
   1  -3   0  664.67   12.31
   1  -3   0  669.05   12.09
  -1   3   0  649.67   12.16
  -1   3   0  621.28   11.88
  -1   3   0  684.54   12.74
  -1   3   0  661.01   12.35
   0  -3   0    0.19    0.09
   0  -3   0    0.11    0.10
   0   3   0    0.14    0.09
   0   3   0    0.05    0.10
   0   3   0    0.17    0.10
  -1  -3   0   18.08    0.57
  -1  -3   0   17.44    0.55
  -1  -3   0   17.40    0.63
  -1  -3   0   16.86    0.60
   1   3   0   18.52    0.66
   1   3   0   17.00    0.58
   1   3   0   18.48    0.61
  -2  -3   0   12.30    0.46
  -2  -3   0   12.67    0.59
  -2  -3   0   12.80    0.52
  -2  -3   0   11.99    0.56
   2   3   0   12.45    0.47
   2   3   0   11.88    0.51
   2   3   0   12.05    0.59
   2   3   0   13.01    0.57
  -3  -3   0  114.83    2.35
  -3  -3   0  118.21    2.67
  -3  -3   0  119.86    2.51
  -3  -3   0  118.05    2.61
   3   3   0  113.74    2.68
   3   3   0  116.16    2.37
   3   3   0  113.15    2.60
   3   3   0  110.89    2.51
  -4  -3   0  183.96    3.89
  -4  -3   0  197.17    4.08
  -4  -3   0  186.37    4.09
   4   3   0  189.81    4.06
   4   3   0  186.33    4.13
   4   3   0  191.38    3.70
   4   3   0  189.77    3.94
  -5  -3   0   22.83    0.93
  -5  -3   0   23.68    1.20
  -5  -3   0   23.13    1.06
  -5  -3   0   21.27    1.05
   5   3   0   23.17    0.78
   5   3   0   22.85    1.05
   5   3   0   23.02    1.00
   5   3   0   21.91    1.13
  -6  -3   0   77.50    2.27
  -6  -3   0   78.60    2.32
  -6  -3   0   76.68    2.43
  -6  -3   0   78.92    2.12
   6   3   0   76.72    2.32
   6   3   0   78.61    2.18
   6   3   0   77.20    2.39
   6   3   0   77.21    1.81
   6   3   0   79.14    2.01
  -7  -3   0   21.46    1.27
  -7  -3   0   21.55    1.46
  -7  -3   0   23.41    1.11
  -7  -3   0   22.03    1.28
   7   3   0   21.09    1.21
   7   3   0   22.21    1.33
   7   3   0   22.90    1.08
   7   3   0   21.41    0.84
   7   3   0   20.12    1.38
  -8  -3   0    1.28    0.61
  -8  -3   0    1.36    0.82
  -8  -3   0    1.29    0.62
  -8  -3   0    0.95    0.45
   8   3   0    1.69    0.53
   8   3   0    2.28    0.67
   8   3   0    2.59    0.81
   8   3   0    0.79    0.49
   8   3   0    1.31    0.36
  -9  -3   0    2.49    0.66
  -9  -3   0    2.22    1.07
  -9  -3   0    2.64    0.82
  -9  -3   0    1.99    0.81
   9   3   0    3.18    0.45
   9   3   0    2.67    0.74
   9   3   0    1.69    0.84
   9   3   0    1.98    0.75
  11  -4   0   -0.03    0.82
  11  -4   0    0.90    0.69
  11  -4   0    1.18    0.68
  11  -4   0    1.03    0.73
 -11   4   0    0.60    0.63
 -11   4   0    0.44    0.96
 -11   4   0    1.12    0.62
  10  -4   0   31.69    1.54
  10  -4   0   31.63    1.58
  10  -4   0   30.17    1.60
 -10   4   0   31.33    2.02
 -10   4   0   30.27    1.42
   9  -4   0  122.52    3.30
   9  -4   0  121.73    3.11
   9  -4   0  114.78    3.13
   9  -4   0  119.53    3.15
  -9   4   0  119.40    2.99
  -9   4   0  119.83    3.52
   8  -4   0   60.62    1.91
   8  -4   0   64.76    2.09
   8  -4   0   62.29    1.92
   8  -4   0   63.34    1.90
  -8   4   0   66.04    2.25
  -8   4   0   63.74    1.83
  -8   4   0   65.68    1.88
   7  -4   0    2.07    0.37
   7  -4   0    2.21    0.39
   7  -4   0    2.84    0.52
   7  -4   0    1.98    0.36
  -7   4   0    2.61    0.38
  -7   4   0    2.23    0.53
  -7   4   0    2.64    0.54
  -7   4   0    1.95    0.37
   6  -4   0    0.04    0.22
   6  -4   0    0.18    0.21
   6  -4   0    0.25    0.24
   6  -4   0    0.49    0.21
  -6   4   0    0.47    0.32
  -6   4   0    0.04    0.16
  -6   4   0   -0.01    0.33
  -6   4   0    0.10    0.21
   5  -4   0  306.51    6.18
   5  -4   0  311.17    5.99
   5  -4   0  316.42    5.64
   5  -4   0  310.72    5.96
   5  -4   0  311.49    5.90
  -5   4   0  305.50    6.16
  -5   4   0  310.02    5.86
  -5   4   0  300.86    5.90
  -5   4   0  313.73    6.21
   4  -4   0    9.38    0.37
   4  -4   0    9.21    0.43
   4  -4   0    8.79    0.57
   4  -4   0    9.57    0.46
  -4   4   0    8.70    0.45
  -4   4   0    9.33    0.54
  -4   4   0    9.51    0.59
  -4   4   0    9.32    0.41
   3  -4   0  189.03    3.57
   3  -4   0  181.47    3.50
   3  -4   0  183.13    3.80
   3  -4   0  186.40    3.65
   3  -4   0  185.99    3.79
  -3   4   0  185.34    3.56
  -3   4   0  182.96    3.49
  -3   4   0  186.66    3.64
  -3   4   0  182.07    3.79
   2  -4   0   12.81    0.46
   2  -4   0   12.64    0.43
   2  -4   0   12.57    0.42
   2  -4   0   11.51    0.54
   2  -4   0   13.17    0.56
  -2   4   0   12.67    0.57
  -2   4   0   13.31    0.60
  -2   4   0   13.00    0.46
  -2   4   0   13.19    0.43
   1  -4   0    0.02    0.07
   1  -4   0    0.31    0.12
   1  -4   0    0.17    0.06
   1  -4   0    0.21    0.14
  -1   4   0    0.12    0.13
  -1   4   0   -0.01    0.10
  -1   4   0    0.29    0.10
  -1   4   0    0.00    0.11
   0  -4   0    8.91    0.43
   0  -4   0    9.76    0.46
   0  -4   0    9.54    0.43
   0   4   0    9.35    0.51
   0   4   0    9.96    0.44
   0   4   0    9.47    0.46
  -1  -4   0    7.09    0.43
  -1  -4   0    6.75    0.38
  -1  -4   0    7.77    0.45
  -1  -4   0    6.09    0.38
   1   4   0    6.60    0.45
   1   4   0    6.30    0.40
  -2  -4   0    0.95    0.26
  -2  -4   0    1.04    0.24
  -2  -4   0    1.13    0.21
  -2  -4   0    0.98    0.20
   2   4   0    1.15    0.23
   2   4   0    0.83    0.20
   2   4   0    1.24    0.29
  -3  -4   0    6.55    0.45
  -3  -4   0    6.58    0.55
  -3  -4   0    6.42    0.41
   3   4   0    6.30    0.54
   3   4   0    5.77    0.57
   3   4   0    6.38    0.42
   3   4   0    5.80    0.50
  -4  -4   0   63.86    1.87
  -4  -4   0   59.46    1.64
  -4  -4   0   62.32    1.81
   4   4   0   61.14    1.72
   4   4   0   61.90    1.90
   4   4   0   61.31    1.80
   4   4   0   60.99    1.52
  -5  -4   0   60.35    1.91
  -5  -4   0   56.21    1.93
  -5  -4   0   58.01    1.68
  -5  -4   0   57.69    1.84
   5   4   0   57.86    1.48
   5   4   0   58.79    1.96
   5   4   0   55.23    1.72
   5   4   0   57.99    1.85
  -6  -4   0   54.27    2.03
  -6  -4   0   53.67    1.90
  -6  -4   0   54.36    1.74
   6   4   0   57.63    1.98
   6   4   0   55.36    1.59
   6   4   0   54.62    2.02
   6   4   0   54.64    1.82
   6   4   0   55.53    1.47
  -7  -4   0    8.95    1.63
  -7  -4   0   11.87    1.17
  -7  -4   0   10.93    0.96
   7   4   0   10.99    1.07
   7   4   0    9.97    1.13
   7   4   0   11.74    0.68
   7   4   0   11.08    1.20
  -8  -4   0    1.22    0.68
  -8  -4   0    1.32    0.84
  -8  -4   0    0.76    0.63
  -8  -4   0    1.26    0.53
   8   4   0    0.42    0.74
   8   4   0    0.52    0.68
   8   4   0    1.72    0.66
   8   4   0   -0.50    0.47
  -9  -4   0   18.18    2.12
  -9  -4   0   13.91    1.65
  -9  -4   0   15.63    1.40
  -9  -4   0   16.95    1.82
   9   4   0   13.52    1.56
   9   4   0   18.94    1.91
   9   4   0   17.75    1.90
  11  -5   0   33.79    2.04
  11  -5   0   31.33    1.79
  11  -5   0   32.81    1.70
  11  -5   0   33.08    1.86
 -11   5   0   32.26    2.25
 -11   5   0   33.45    1.66
  10  -5   0   37.74    1.72
  10  -5   0   40.24    1.64
  10  -5   0   39.42    1.74
  10  -5   0   32.89    1.81
 -10   5   0   39.26    2.10
 -10   5   0   36.67    1.53
   9  -5   0    7.88    1.05
   9  -5   0    7.24    0.93
   9  -5   0    8.75    0.93
  -9   5   0    7.92    0.77
  -9   5   0    8.36    1.24
   8  -5   0   39.79    1.46
   8  -5   0   40.97    1.67
   8  -5   0   41.53    1.43
   8  -5   0   41.04    1.51
  -8   5   0   41.16    1.35
  -8   5   0   40.02    1.68
  -8   5   0   39.90    1.73
   7  -5   0   28.93    1.13
   7  -5   0   28.98    1.07
   7  -5   0   27.57    1.12
   7  -5   0   28.80    1.29
  -7   5   0   28.15    1.01
  -7   5   0   27.12    1.30
  -7   5   0   29.43    1.07
  -7   5   0   27.23    1.33
   6  -5   0    1.09    0.16
   6  -5   0    0.94    0.27
   6  -5   0    0.92    0.34
   6  -5   0    1.20    0.26
   6  -5   0    0.76    0.29
  -6   5   0    1.11    0.27
  -6   5   0    0.75    0.31
  -6   5   0    1.18    0.24
  -6   5   0    1.02    0.41
   5  -5   0   47.06    1.28
   5  -5   0   46.43    1.51
   5  -5   0   45.82    1.32
   5  -5   0   46.09    1.11
   5  -5   0   47.15    1.23
  -5   5   0   47.20    1.26
  -5   5   0   47.59    1.20
  -5   5   0   47.57    1.53
  -5   5   0   47.88    1.44
   4  -5   0  217.67    4.62
   4  -5   0  223.56    4.28
   4  -5   0  222.41    4.65
   4  -5   0  226.29    4.36
  -4   5   0  223.19    4.46
  -4   5   0  221.11    4.64
  -4   5   0  227.68    4.35
  -4   5   0  227.46    4.26
   3  -5   0   51.23    1.20
   3  -5   0   50.65    1.44
   3  -5   0   51.99    1.26
   3  -5   0   51.50    1.47
   3  -5   0   52.64    1.26
  -3   5   0   53.62    1.21
  -3   5   0   53.12    1.27
  -3   5   0   50.17    1.45
  -3   5   0   52.23    1.27
   2  -5   0    6.93    0.48
   2  -5   0    6.96    0.38
   2  -5   0    7.14    0.35
   2  -5   0    6.77    0.31
  -2   5   0    6.37    0.49
  -2   5   0    7.06    0.39
  -2   5   0    6.49    0.47
  -2   5   0    6.92    0.34
   1  -5   0   99.32    2.19
   1  -5   0  100.90    2.13
   1  -5   0  102.06    2.34
  -1   5   0  103.17    2.37
  -1   5   0   99.52    2.19
  -1   5   0  100.55    2.21
  -1   5   0  101.56    2.14
   0  -5   0  186.57    3.84
   0  -5   0  197.55    3.93
   0  -5   0  190.06    3.84
   0  -5   0  196.49    3.90
   0   5   0  197.94    3.94
   0   5   0  197.32    3.86
   0   5   0  188.72    4.03
  -1  -5   0   28.08    0.99
  -1  -5   0   29.36    0.92
  -1  -5   0   29.06    0.91
   1   5   0   26.99    1.00
   1   5   0   28.11    0.95
   1   5   0   29.93    1.08
  -2  -5   0    2.07    0.31
  -2  -5   0    2.72    0.35
  -2  -5   0    2.78    0.40
  -2  -5   0    2.92    0.34
   2   5   0    3.39    0.44
   2   5   0    2.71    0.41
  -3  -5   0  275.57    5.38
  -3  -5   0  286.68    5.69
  -3  -5   0  282.29    5.75
  -3  -5   0  280.54    5.52
   3   5   0  275.43    5.57
   3   5   0  271.39    5.77
   3   5   0  273.16    5.67
  -4  -5   0   90.75    2.45
  -4  -5   0   94.29    2.52
  -4  -5   0   91.17    2.09
  -4  -5   0   93.18    2.29
   4   5   0   85.79    2.51
   4   5   0   85.28    2.29
   4   5   0   92.57    2.45
  -5  -5   0   -0.16    0.25
  -5  -5   0    0.19    0.35
  -5  -5   0    0.32    0.46
  -5  -5   0   -0.10    0.40
   5   5   0    0.34    0.33
   5   5   0    0.16    0.45
   5   5   0    0.10    0.31
  -6  -5   0    0.10    0.39
  -6  -5   0    0.09    0.37
  -6  -5   0    0.57    0.54
   6   5   0    0.04    0.50
   6   5   0    0.33    0.31
   6   5   0   -0.10    0.39
  -7  -5   0    8.72    0.94
  -7  -5   0    7.63    1.15
  -7  -5   0    8.68    1.21
   7   5   0    7.30    0.92
   7   5   0    8.89    1.14
   7   5   0    8.41    1.16
  -8  -5   0    1.52    0.85
  -8  -5   0    1.58    0.86
  -8  -5   0    1.50    0.61
  -8  -5   0    3.00    1.04
   8   5   0    0.98    0.89
   8   5   0    1.27    0.75
   8   5   0    0.54    0.52
   8   5   0    2.00    0.79
  11  -6   0   15.77    1.40
  11  -6   0   15.33    1.32
  11  -6   0   16.05    1.78
  11  -6   0   17.34    1.48
 -11   6   0   13.18    1.17
 -11   6   0   14.94    1.94
  10  -6   0    1.32    0.48
  10  -6   0    0.82    0.57
  10  -6   0    0.16    0.65
  10  -6   0    0.92    0.49
 -10   6   0    0.11    0.75
 -10   6   0    0.04    0.44
 -10   6   0    0.60    0.42
   9  -6   0   27.10    1.32
   9  -6   0   24.30    1.82
   9  -6   0   28.10    1.38
  -9   6   0   24.93    1.50
  -9   6   0   25.95    1.15
   8  -6   0   66.75    2.02
   8  -6   0   63.40    2.56
   8  -6   0   66.72    1.96
   8  -6   0   69.99    1.93
  -8   6   0   69.36    1.84
  -8   6   0   68.45    2.28
  -8   6   0   71.81    2.35
   7  -6   0   15.42    1.00
   7  -6   0   15.16    0.87
   7  -6   0   14.62    0.49
   7  -6   0   14.10    0.74
   7  -6   0   14.79    0.79
  -7   6   0   15.42    1.07
  -7   6   0   14.94    0.77
  -7   6   0   14.48    1.00
  -7   6   0   14.96    0.71
   6  -6   0   22.86    1.14
   6  -6   0   24.85    1.16
   6  -6   0   24.66    0.74
   6  -6   0   25.13    0.89
   6  -6   0   23.16    0.94
   6  -6   0   23.89    0.90
  -6   6   0   23.37    0.89
  -6   6   0   24.11    0.83
  -6   6   0   24.06    1.07
  -6   6   0   23.48    1.16
   5  -6   0   77.05    2.14
   5  -6   0   78.42    1.80
   5  -6   0   79.61    1.86
   5  -6   0   79.78    1.77
   5  -6   0   81.08    2.21
  -5   6   0   79.55    1.85
  -5   6   0   65.23    1.92
  -5   6   0   78.83    1.76
  -5   6   0   78.66    2.17
   4  -6   0    4.23    0.35
   4  -6   0    5.01    0.53
   4  -6   0    4.26    0.35
   4  -6   0    4.54    0.52
  -4   6   0    4.28    0.42
  -4   6   0    4.41    0.33
  -4   6   0    4.14    0.53
  -4   6   0    4.24    0.37
   3  -6   0   -0.20    0.19
   3  -6   0   -0.01    0.13
   3  -6   0    0.22    0.14
   3  -6   0   -0.03    0.13
  -3   6   0    0.30    0.13
  -3   6   0   -0.09    0.22
  -3   6   0   -0.04    0.14
  -3   6   0    0.20    0.21
   2  -6   0   36.54    1.24
   2  -6   0   35.94    0.99
   2  -6   0   36.60    1.05
   2  -6   0   36.65    0.86
  -2   6   0   35.84    1.17
  -2   6   0   38.21    1.27
  -2   6   0   36.83    1.06
  -2   6   0   36.54    1.00
   1  -6   0  276.64    5.25
   1  -6   0  271.27    5.17
   1  -6   0  258.71    5.40
  -1   6   0  269.42    5.46
  -1   6   0  265.51    5.23
  -1   6   0  265.55    5.24
  -1   6   0  267.84    5.16
   0  -6   0   28.87    1.01
   0  -6   0   27.50    0.93
   0  -6   0   27.85    0.94
   0  -6   0   28.00    0.97
   0   6   0   27.41    0.93
   0   6   0   27.95    1.01
   0   6   0   29.12    1.12
  -1  -6   0    1.63    0.30
  -1  -6   0    2.50    0.34
  -1  -6   0    1.47    0.27
  -1  -6   0    1.92    0.33
   1   6   0    1.70    0.29
   1   6   0    1.14    0.28
   1   6   0    1.51    0.36
  -2  -6   0   96.27    2.42
  -2  -6   0   98.37    2.50
  -2  -6   0   97.21    2.31
  -2  -6   0   96.17    2.28
   2   6   0   98.85    2.54
   2   6   0   97.90    2.44
  -3  -6   0   13.05    0.86
  -3  -6   0   11.47    0.85
  -3  -6   0   12.00    0.69
  -3  -6   0   11.31    0.66
   3   6   0   11.64    0.81
   3   6   0   10.50    0.85
   3   6   0   12.29    0.79
  -4  -6   0   89.26    2.51
  -4  -6   0   89.17    2.33
  -4  -6   0   90.77    2.17
  -4  -6   0   88.19    2.58
  -4  -6   0   91.83    2.52
   4   6   0   91.16    2.53
   4   6   0   92.46    2.43
   4   6   0   89.10    2.64
  -5  -6   0   57.00    2.02
  -5  -6   0   46.80    1.94
   5   6   0   58.32    2.02
   5   6   0   57.54    2.15
   5   6   0   57.00    1.89
  -6  -6   0   27.07    1.29
  -6  -6   0   27.03    1.55
  -6  -6   0   25.92    1.63
  -6  -6   0   28.76    1.55
   6   6   0   28.70    1.57
   6   6   0   27.17    1.67
   6   6   0   25.49    1.41
  -7  -6   0    2.37    0.81
  -7  -6   0    3.31    0.93
  -7  -6   0    0.97    0.61
  -7  -6   0    2.42    0.64
   7   6   0    2.27    0.65
   7   6   0    1.84    0.70
   7   6   0    3.15    0.94
  -8  -6   0   17.58    1.91
  -8  -6   0   17.15    1.90
  -8  -6   0   18.07    2.06
  -8  -6   0   19.05    1.48
   8   6   0   21.63    1.70
   8   6   0   19.38    1.98
   8   6   0   19.27    2.00
  11  -7   0    1.70    0.76
  11  -7   0    3.30    0.95
  11  -7   0    2.56    0.78
  11  -7   0    2.27    0.67
 -11   7   0    1.66    1.03
 -11   7   0    2.25    0.61
  10  -7   0   35.56    1.73
  10  -7   0   33.92    1.56
  10  -7   0   34.85    1.50
  10  -7   0   36.94    1.96
 -10   7   0   33.46    1.98
   9  -7   0   28.70    1.34
   9  -7   0   30.52    1.44
  -9   7   0   28.84    1.66
  -9   7   0   28.34    1.17
  -9   7   0   28.54    1.70
   8  -7   0   -0.24    0.50
   8  -7   0    0.59    0.35
   8  -7   0   -0.11    0.29
  -8   7   0    0.20    0.28
  -8   7   0   -0.20    0.29
  -8   7   0    0.11    0.49
   7  -7   0   53.15    1.57
   7  -7   0   54.74    1.96
   7  -7   0   53.77    1.29
   7  -7   0   51.95    1.67
   7  -7   0   55.34    1.94
   7  -7   0   53.09    1.52
  -7   7   0   52.80    1.45
  -7   7   0   53.96    1.97
  -7   7   0   54.21    1.82
   6  -7   0   69.02    1.73
   6  -7   0   69.71    1.79
   6  -7   0   68.14    1.65
   6  -7   0   69.01    2.16
   6  -7   0   71.89    2.16
  -6   7   0   70.93    1.99
  -6   7   0   69.86    1.68
  -6   7   0   68.47    1.77
  -6   7   0   69.14    2.15
   5  -7   0   12.71    0.83
   5  -7   0   12.22    0.61
   5  -7   0   12.28    0.59
   5  -7   0   12.60    0.87
  -5   7   0   12.69    0.56
  -5   7   0   13.42    0.67
  -5   7   0   13.99    0.74
  -5   7   0   12.50    0.90
   4  -7   0   55.16    1.44
   4  -7   0   55.63    1.38
   4  -7   0   54.48    1.73
  -4   7   0   54.54    1.72
  -4   7   0   55.74    1.37
  -4   7   0   53.89    1.44
  -4   7   0   56.71    1.43
   3  -7   0   39.70    1.40
   3  -7   0   38.31    1.13
   3  -7   0   39.20    0.99
   3  -7   0   37.52    1.06
  -3   7   0   38.41    1.40
  -3   7   0   39.89    1.16
  -3   7   0   37.87    1.31
  -3   7   0   39.40    1.08
   2  -7   0   25.61    1.08
   2  -7   0   26.02    0.91
   2  -7   0   25.41    0.65
   2  -7   0   25.83    0.86
  -2   7   0   24.25    1.00
  -2   7   0   26.51    0.87
  -2   7   0   25.45    0.92
  -2   7   0   25.33    1.10
   1  -7   0    2.81    0.40
   1  -7   0    2.61    0.40
   1  -7   0    3.08    0.39
   1  -7   0    3.52    0.44
  -1   7   0    2.21    0.35
  -1   7   0    3.94    0.40
  -1   7   0    3.49    0.50
  -1   7   0    3.56    0.46
   0  -7   0    5.37    0.53
   0  -7   0    5.74    0.47
   0  -7   0    6.07    0.50
   0  -7   0    5.18    0.51
   0   7   0    6.18    0.51
   0   7   0    6.53    0.69
   0   7   0    6.22    0.52
   0   7   0    5.78    0.54
  -1  -7   0   35.23    1.20
  -1  -7   0   34.39    1.23
  -1  -7   0   33.70    1.26
  -1  -7   0   35.17    1.17
   1   7   0   32.97    1.21
   1   7   0   35.15    1.40
   1   7   0   34.50    1.29
  -2  -7   0    9.08    0.63
  -2  -7   0   10.34    0.78
  -2  -7   0   10.17    0.68
  -2  -7   0   11.57    0.79
   2   7   0    9.42    0.72
   2   7   0   10.56    0.90
   2   7   0   11.26    0.84
  -3  -7   0   10.53    0.87
  -3  -7   0   11.03    0.74
  -3  -7   0   10.56    0.88
  -3  -7   0    9.57    0.66
   3   7   0    9.96    0.86
   3   7   0    9.95    0.93
  -4  -7   0   40.11    1.67
  -4  -7   0   38.68    1.57
  -4  -7   0   34.20    1.86
  -4  -7   0   39.68    1.32
  -4  -7   0   38.11    1.70
   4   7   0   38.70    1.72
   4   7   0   40.38    1.61
  -5  -7   0   34.21    1.66
  -5  -7   0   29.77    1.64
  -5  -7   0   34.30    1.61
  -5  -7   0   32.73    1.40
   5   7   0   34.02    1.58
   5   7   0   32.91    1.62
  -6  -7   0    1.83    0.77
  -6  -7   0    1.78    0.74
  -6  -7   0    2.54    0.59
  -6  -7   0    0.76    1.39
   6   7   0    1.71    0.68
   6   7   0    1.63    0.79
   6   7   0    2.16    0.80
  -7  -7   0   17.86    1.66
  -7  -7   0   17.51    1.40
  -7  -7   0   16.53    1.88
  -7  -7   0   17.88    1.84
   7   7   0   14.52    1.71
   7   7   0   14.39    1.85
   7   7   0   16.92    1.59
  11  -8   0   17.77    1.67
  11  -8   0   20.10    1.90
  11  -8   0   21.31    1.37
  11  -8   0   22.17    1.55
 -11   8   0   18.40    2.04
 -11   8   0   18.68    1.27
  10  -8   0    7.90    0.93
  10  -8   0    9.08    1.18
  10  -8   0    7.66    0.97
  10  -8   0    7.03    1.06
  10  -8   0    6.54    0.86
 -10   8   0    6.35    1.07
 -10   8   0    6.84    0.92
 -10   8   0    7.38    1.10
   9  -8   0    1.54    0.50
   9  -8   0    1.90    0.46
   9  -8   0    1.67    0.54
   9  -8   0    2.40    0.76
  -9   8   0    1.44    0.74
  -9   8   0    2.00    0.74
  -9   8   0    2.13    0.46
   8  -8   0   17.85    0.93
   8  -8   0   18.08    0.97
   8  -8   0   18.30    0.68
   8  -8   0   20.28    1.16
  -8   8   0   19.25    1.39
  -8   8   0   19.31    0.88
  -8   8   0   20.16    1.29
   7  -8   0    7.06    0.75
   7  -8   0    7.26    0.93
   7  -8   0    6.61    0.90
   7  -8   0    8.65    0.53
   7  -8   0    7.95    0.65
   7  -8   0    8.33    0.62
  -7   8   0    9.13    1.02
  -7   8   0    8.28    0.59
  -7   8   0    8.54    0.85
   6  -8   0    8.69    0.59
   6  -8   0    9.69    0.61
   6  -8   0    9.66    0.90
   6  -8   0    8.97    0.58
   6  -8   0    8.19    0.84
  -6   8   0    9.94    0.57
  -6   8   0   10.57    0.79
  -6   8   0    7.73    0.58
  -6   8   0   10.69    0.97
   5  -8   0    6.28    0.48
   5  -8   0    6.57    0.73
   5  -8   0    5.79    0.49
  -5   8   0    5.28    0.41
  -5   8   0    5.92    0.53
  -5   8   0    6.23    0.78
  -5   8   0    6.43    0.57
   4  -8   0   65.83    1.69
   4  -8   0   66.96    2.06
   4  -8   0   64.57    1.62
  -4   8   0   66.03    1.62
  -4   8   0   66.41    1.71
  -4   8   0   65.62    1.99
   3  -8   0   29.59    1.02
   3  -8   0   28.55    0.95
   3  -8   0   28.63    0.79
   3  -8   0   29.61    1.27
  -3   8   0   29.06    1.19
  -3   8   0   29.28    1.03
  -3   8   0   28.16    1.27
  -3   8   0   28.76    0.94
   2  -8   0    2.00    0.33
   2  -8   0    2.28    0.43
   2  -8   0    2.19    0.21
   2  -8   0    2.07    0.32
  -2   8   0    2.65    0.39
  -2   8   0    2.96    0.54
  -2   8   0    2.40    0.45
  -2   8   0    2.24    0.32
   1  -8   0    9.66    0.72
   1  -8   0    8.93    0.59
   1  -8   0    8.78    0.65
   1  -8   0    8.84    0.35
  -1   8   0    9.17    0.60
  -1   8   0    8.42    0.66
  -1   8   0    8.40    0.76
  -1   8   0    8.83    0.65
   0  -8   0    7.87    0.64
   0  -8   0    8.69    0.68
   0  -8   0    8.20    0.67
   0  -8   0    7.75    0.62
   0   8   0    9.58    0.66
   0   8   0    8.81    0.82
   0   8   0    8.25    0.63
   0   8   0    7.88    0.71
  -1  -8   0   -0.32    0.24
  -1  -8   0    0.16    0.32
  -1  -8   0   -0.04    0.27
  -1  -8   0   -0.17    0.29
   1   8   0    0.31    0.28
   1   8   0    0.07    0.41
   1   8   0   -0.19    0.31
  -2  -8   0   29.43    1.19
  -2  -8   0   27.78    1.15
  -2  -8   0   28.98    1.30
  -2  -8   0   28.66    1.32
   2   8   0   29.26    1.49
   2   8   0   28.17    1.37
  -3  -8   0   58.71    1.84
  -3  -8   0   59.44    1.75
  -3  -8   0   58.46    2.08
  -3  -8   0   57.61    2.09
  -3  -8   0   59.32    2.02
   3   8   0   60.41    2.15
   3   8   0   57.68    2.20
  -4  -8   0   19.28    1.22
  -4  -8   0   18.38    1.08
  -4  -8   0   19.08    1.28
  -4  -8   0   19.19    1.03
  -4  -8   0   18.10    2.02
   4   8   0   19.78    1.28
   4   8   0   17.82    1.41
  -5  -8   0    5.33    0.87
  -5  -8   0    2.66    0.73
  -5  -8   0    3.34    0.84
  -5  -8   0    3.07    0.61
   5   8   0    3.16    0.87
   5   8   0    3.25    0.79
  -6  -8   0   34.80    2.02
  -6  -8   0   35.65    1.68
  -6  -8   0   35.10    2.00
  -6  -8   0   36.23    2.01
   6   8   0   31.66    2.16
   6   8   0   32.38    1.99
  11  -9   0    0.84    0.81
  11  -9   0    0.90    1.10
  11  -9   0    2.34    0.71
  11  -9   0    0.41    0.56
  11  -9   0   -0.05    0.94
 -11   9   0   -0.82    0.53
 -11   9   0   -0.20    1.05
 -11   9   0    0.04    0.51
  10  -9   0   18.16    1.19
  10  -9   0   19.25    1.70
  10  -9   0   20.07    1.16
  10  -9   0   18.31    1.70
  10  -9   0   17.59    1.45
 -10   9   0   18.19    1.71
 -10   9   0   18.98    1.67
 -10   9   0   20.35    1.10
   9  -9   0   18.44    1.56
   9  -9   0   20.76    1.10
   9  -9   0   24.50    1.42
   9  -9   0   19.15    1.08
   9  -9   0   21.76    0.70
  -9   9   0   22.47    1.74
  -9   9   0   20.57    1.00
  -9   9   0   22.45    1.46
   8  -9   0    2.78    0.39
   8  -9   0    2.48    0.46
   8  -9   0    2.97    0.46
   8  -9   0    3.44    0.63
  -8   9   0    2.27    0.65
  -8   9   0    2.51    0.39
  -8   9   0    1.80    0.71
   7  -9   0    0.44    0.29
   7  -9   0    0.11    0.49
   7  -9   0    0.61    0.32
   7  -9   0    0.22    0.47
   7  -9   0    0.63    0.30
  -7   9   0    0.99    0.56
  -7   9   0    0.59    0.27
  -7   9   0   -0.07    0.31
  -7   9   0   -0.06    0.47
   6  -9   0   17.41    0.79
   6  -9   0   14.92    1.30
   6  -9   0   17.75    0.85
  -6   9   0   18.94    0.98
  -6   9   0   16.59    1.18
  -6   9   0   16.88    0.74
   5  -9   0  210.17    4.39
   5  -9   0  209.57    4.29
   5  -9   0  223.22    4.98
  -5   9   0  210.55    4.27
  -5   9   0  210.71    4.85
   4  -9   0   75.24    1.85
   4  -9   0   73.73    1.91
   4  -9   0   73.66    2.29
  -4   9   0   76.17    1.85
  -4   9   0   72.81    1.93
  -4   9   0   76.52    2.34
  -4   9   0   72.96    2.21
   3  -9   0    3.65    0.48
   3  -9   0    3.92    0.48
   3  -9   0    2.53    0.48
  -3   9   0    3.92    0.65
  -3   9   0    3.25    0.45
  -3   9   0    4.47    0.47
  -3   9   0    2.63    0.48
   2  -9   0   71.56    1.99
   2  -9   0   71.49    2.12
   2  -9   0   78.16    2.29
   2  -9   0   73.20    1.91
  -2   9   0   74.47    2.03
  -2   9   0   73.05    1.92
  -2   9   0   78.76    2.35
  -2   9   0   71.86    2.08
   1  -9   0   10.09    0.75
   1  -9   0   10.81    0.70
   1  -9   0   10.31    0.37
   1  -9   0   11.29    0.81
  -1   9   0   10.84    0.93
  -1   9   0    9.57    0.79
  -1   9   0   10.95    0.82
  -1   9   0   10.54    0.74
   0  -9   0    2.36    0.44
   0  -9   0    1.81    0.40
   0  -9   0    1.57    0.41
   0  -9   0    2.76    0.47
   0   9   0    2.37    0.60
   0   9   0    1.95    0.43
   0   9   0    2.01    0.44
   0   9   0    2.03    0.46
  -1  -9   0   93.80    2.64
  -1  -9   0   90.12    2.58
  -1  -9   0   96.19    2.48
  -1  -9   0   94.43    2.52
   1   9   0   96.31    2.36
   1   9   0   91.71    2.93
   1   9   0   93.53    2.56
   1   9   0   96.21    2.70
  -2  -9   0   64.06    1.97
  -2  -9   0   62.68    2.07
  -2  -9   0   62.96    1.79
  -2  -9   0   54.50    2.10
  -2  -9   0   63.47    2.13
   2   9   0   62.57    2.20
   2   9   0   60.10    2.29
  -3  -9   0    4.13    0.67
  -3  -9   0    5.65    0.80
  -3  -9   0    4.15    0.65
  -3  -9   0    4.26    0.61
  -3  -9   0    5.26    0.67
   3   9   0    4.37    0.87
   3   9   0    5.11    0.93
  -4  -9   0   37.25    1.57
  -4  -9   0   34.16    1.63
  -4  -9   0   33.89    1.86
  -4  -9   0   35.59    1.82
   4   9   0   33.13    1.76
   4   9   0   35.06    2.04
   4   9   0   36.25    1.96
  -5  -9   0   15.63    1.27
  -5  -9   0   17.19    1.52
  -5  -9   0   15.77    1.67
  -5  -9   0   17.96    1.65
   5   9   0   18.35    1.61
   5   9   0   17.38    1.89
   5   9   0   16.53    1.73
  11 -10   0   12.68    1.76
  11 -10   0   11.44    1.58
 -11  10   0   11.94    1.44
  10 -10   0   23.27    1.36
  10 -10   0   24.19    1.62
  10 -10   0   25.60    1.96
  10 -10   0   22.35    1.96
  10 -10   0   25.25    1.30
 -10  10   0   22.41    1.80
 -10  10   0   24.29    2.04
 -10  10   0   23.31    1.15
   9 -10   0    1.93    0.83
   9 -10   0    2.96    0.57
   9 -10   0    2.66    0.89
   9 -10   0    3.37    0.74
   9 -10   0    3.11    0.40
   9 -10   0    3.28    0.55
  -9  10   0    2.50    0.83
  -9  10   0    3.65    0.95
   8 -10   0    6.49    0.90
   8 -10   0    6.75    0.67
   8 -10   0    6.10    0.74
   8 -10   0    7.54    0.74
   8 -10   0    7.32    0.76
  -8  10   0    5.74    0.97
  -8  10   0    8.26    0.65
  -8  10   0    5.69    0.86
   7 -10   0    3.22    0.47
   7 -10   0    4.02    0.59
   7 -10   0    3.44    0.49
  -7  10   0    3.92    0.52
  -7  10   0    4.20    0.85
  -7  10   0    1.88    0.53
   6 -10   0    7.58    1.02
   6 -10   0   10.96    0.71
   6 -10   0   10.71    0.76
  -6  10   0   11.45    0.69
   5 -10   0   29.24    1.13
   5 -10   0   29.99    1.58
   5 -10   0   29.22    1.08
  -5  10   0   29.82    1.06
  -5  10   0   28.97    1.50
   4 -10   0   32.82    1.54
   4 -10   0   33.34    1.16
   4 -10   0   31.74    1.22
  -4  10   0   32.85    1.50
  -4  10   0   33.10    1.16
  -4  10   0   34.06    1.62
   3 -10   0   28.21    1.07
   3 -10   0   28.15    1.46
   3 -10   0   27.40    1.14
  -3  10   0   28.91    1.09
  -3  10   0   27.12    1.30
  -3  10   0   27.32    1.47
   2 -10   0   -0.27    0.25
   2 -10   0    0.32    0.31
  -2  10   0    0.48    0.32
  -2  10   0    0.47    0.32
  -2  10   0    0.11    0.49
  -2  10   0    0.31    0.48
   1 -10   0   23.82    1.65
   1 -10   0   30.23    1.29
   1 -10   0   29.96    1.28
  -1  10   0   29.25    1.29
  -1  10   0   28.44    1.21
   0 -10   0   56.01    1.30
   0 -10   0   56.75    1.90
   0 -10   0   55.45    1.82
   0 -10   0   52.81    2.20
   0  10   0   51.94    1.81
   0  10   0   56.74    2.13
   0  10   0   57.25    1.77
   0  10   0   55.22    1.96
  -1 -10   0   20.69    1.27
  -1 -10   0   19.72    0.84
  -1 -10   0   18.14    1.14
  -1 -10   0   19.63    1.11
   1  10   0   18.65    1.29
   1  10   0   18.72    1.44
  -2 -10   0    0.14    0.46
  -2 -10   0   -0.25    0.38
  -2 -10   0    0.30    0.44
  -2 -10   0   -0.04    0.48
   2  10   0    0.48    0.66
   2  10   0   -0.13    0.49
   2  10   0    0.19    0.42
  -3 -10   0   38.73    1.89
  -3 -10   0   42.28    2.00
  -3 -10   0   39.23    1.70
  -3 -10   0   39.84    1.58
  -3 -10   0   40.60    1.66
   3  10   0   41.01    2.09
   3  10   0   43.04    2.25
   3  10   0   41.14    1.89
  -4 -10   0    0.43    0.58
  -4 -10   0    2.34    0.74
  -4 -10   0    2.74    0.69
  -4 -10   0    2.86    0.85
  -4 -10   0    1.87    0.84
   4  10   0    2.58    0.95
   4  10   0    1.39    0.90
   4  10   0    1.27    0.77
  10 -11   0    0.56    0.34
  10 -11   0    0.03    0.54
  10 -11   0    0.50    0.83
  10 -11   0   -0.06    0.54
  10 -11   0    1.15    0.99
 -10  11   0    0.20    0.88
 -10  11   0    0.81    1.00
 -10  11   0   -0.21    0.55
 -10  11   0   -0.07    0.47
   9 -11   0    6.36    0.88
   9 -11   0    4.86    0.99
   9 -11   0    7.09    0.76
   9 -11   0    6.00    0.91
   9 -11   0    7.84    0.90
  -9  11   0    5.99    1.15
   8 -11   0   14.77    0.91
   8 -11   0   16.07    0.96
   8 -11   0   15.81    1.47
   8 -11   0   13.15    0.93
  -8  11   0   15.79    1.60
  -8  11   0   15.81    0.86
   7 -11   0    1.39    0.64
   7 -11   0    1.66    0.50
   7 -11   0    1.73    0.44
   7 -11   0    1.91    0.46
  -7  11   0    2.30    0.81
  -7  11   0    1.40    0.35
   6 -11   0   23.40    1.56
   6 -11   0   30.43    1.16
   6 -11   0   31.37    1.20
  -6  11   0   27.46    1.66
   5 -11   0   81.10    2.21
   5 -11   0   81.88    2.12
   4 -11   0    1.56    0.43
   4 -11   0    1.37    0.39
  -4  11   0    2.38    0.73
  -4  11   0    1.31    0.61
  -4  11   0    1.63    0.41
   3 -11   0    0.04    0.36
   3 -11   0    0.79    0.39
  -3  11   0    0.29    0.37
  -3  11   0   -0.25    0.56
  -3  11   0   -0.19    0.45
  -3  11   0    0.40    0.36
   2 -11   0    4.22    0.56
   2 -11   0    4.90    0.65
  -2  11   0    4.85    0.70
  -2  11   0    3.88    0.71
  -2  11   0    3.62    0.78
   1 -11   0    8.66    0.93
   1 -11   0    7.80    0.85
   1 -11   0    7.11    1.01
   1 -11   0    8.33    0.87
  -1  11   0    9.84    0.99
  -1  11   0   10.52    1.24
   0 -11   0    1.16    0.77
   0 -11   0    3.19    0.57
   0 -11   0    1.72    0.50
   0 -11   0    2.22    0.62
   0  11   0    2.08    0.57
   0  11   0    2.51    0.79
  -1 -11   0    7.40    0.84
  -1 -11   0    7.13    0.63
  -1 -11   0    5.82    0.84
  -1 -11   0    8.73    1.10
   1  11   0    7.02    1.07
   1  11   0    8.25    1.00
  -2 -11   0   35.78    1.76
  -2 -11   0   38.77    1.68
  -2 -11   0   38.51    1.38
   2  11   0   39.73    2.27
   2  11   0   35.40    1.80
  -3 -11   0    0.31    0.54
  -3 -11   0    0.97    0.59
  -3 -11   0    1.07    0.86
  -3 -11   0    0.49    0.74
   3  11   0   -0.16    0.56
   3  11   0    0.74    0.82
   3  11   0    1.28    0.75
   3  11   0   -0.19    0.91
   9 -12   0    5.12    0.71
   9 -12   0    4.48    0.66
   9 -12   0    3.27    0.65
   9 -12   0    2.37    0.78
   9 -12   0    2.42    1.00
  -9  12   0    1.98    1.07
  -9  12   0    3.66    0.55
   8 -12   0    0.91    0.47
   8 -12   0    0.32    0.49
   8 -12   0   -0.13    0.44
   8 -12   0    0.19    0.89
  -8  12   0    0.02    0.85
  -8  12   0   -0.18    0.49
   7 -12   0   20.10    1.06
   7 -12   0   20.38    1.72
   7 -12   0   20.69    1.09
  -7  12   0   20.72    1.76
   6 -12   0   78.37    2.79
   6 -12   0   75.75    2.07
   6 -12   0   74.58    2.14
  -6  12   0   72.90    2.67
  -6  12   0   70.91    2.02
   5 -12   0   12.93    0.95
   5 -12   0   15.65    1.34
   5 -12   0   13.23    0.94
  -5  12   0   15.34    1.46
  -5  12   0   11.79    1.00
   4 -12   0    4.80    0.78
   4 -12   0    5.56    0.76
   4 -12   0    5.97    0.77
   4 -12   0    5.16    0.81
  -4  12   0    3.72    0.92
  -4  12   0    4.96    0.91
   3 -12   0   33.82    1.67
   3 -12   0   30.42    1.41
   3 -12   0   33.02    1.35
  -3  12   0   32.94    1.63
  -3  12   0   30.43    1.93
   2 -12   0    8.59    1.16
   2 -12   0   12.20    1.00
   2 -12   0   12.52    1.08
   2 -12   0   11.28    1.02
  -2  12   0   12.77    1.52
  -2  12   0   12.15    1.15
  -2  12   0   12.05    1.06
   1 -12   0    0.72    0.49
   1 -12   0    0.11    0.51
   1 -12   0    0.74    0.62
   1 -12   0   -0.17    0.46
  -1  12   0    0.15    0.51
  -1  12   0   -0.35    0.52
  -1  12   0    0.73    0.57
  -1  12   0    0.83    0.77
   0 -12   0    9.42    1.19
   0 -12   0    9.69    1.07
   0 -12   0   12.16    1.32
   0  12   0   11.45    1.65
   0  12   0   12.01    1.20
  -1 -12   0   12.84    1.33
  -1 -12   0   15.30    0.70
  -1 -12   0   14.77    1.33
  -1 -12   0   15.66    1.26
  -1 -12   0   13.34    1.36
   1  12   0   13.54    1.40
   1  12   0   13.79    1.74
  -2 -12   0   -0.10    0.75
  -2 -12   0    0.17    0.45
  -2 -12   0    2.23    0.80
  -2 -12   0    0.10    0.61
  -2 -12   0    0.50    0.72
   2  12   0   -0.43    0.75
   2  12   0   -0.93    0.97
   2  12   0   -0.40    0.63
   2  12   0   -0.32    0.81
   8 -13   0   18.46    1.20
   8 -13   0   15.46    1.09
   8 -13   0   17.03    1.31
   8 -13   0   14.43    1.98
  -8  13   0   15.16    2.00
  -8  13   0   14.74    1.01
   7 -13   0   24.88    2.05
   7 -13   0   23.77    1.23
   7 -13   0   22.97    1.29
  -7  13   0   19.34    1.92
  -7  13   0   24.57    1.19
   6 -13   0   -0.39    0.45
   6 -13   0    0.13    0.44
   6 -13   0    0.79    0.81
  -6  13   0    1.42    0.55
  -6  13   0    0.99    0.87
   5 -13   0   12.75    1.07
   5 -13   0   12.75    1.55
   5 -13   0   12.37    1.04
   5 -13   0   12.71    1.51
  -5  13   0   13.37    1.57
  -5  13   0   13.55    0.99
   4 -13   0   25.90    1.38
   4 -13   0   26.14    1.32
   4 -13   0   26.23    1.76
   4 -13   0   24.10    1.75
  -4  13   0   27.05    1.73
  -4  13   0   27.12    1.34
  -4  13   0   26.22    1.97
   3 -13   0    5.39    0.76
   3 -13   0    6.25    0.98
   3 -13   0    7.42    0.99
  -3  13   0    5.57    0.99
  -3  13   0    6.63    1.27
  -3  13   0    5.53    0.74
   2 -13   0    9.84    1.24
   2 -13   0   10.27    1.11
   2 -13   0    8.20    1.14
   2 -13   0    8.93    1.13
  -2  13   0   10.05    1.19
  -2  13   0    9.86    1.40
   1 -13   0   42.18    1.92
   1 -13   0   39.99    1.80
   1 -13   0   40.38    1.96
   1 -13   0   45.17    2.14
  -1  13   0   43.83    2.56
  -1  13   0   40.32    1.89
   0 -13   0   11.78    1.42
   0 -13   0   13.48    1.37
   0 -13   0   10.97    1.42
   0 -13   0   13.88    1.54
   0  13   0   11.92    1.41
   0  13   0   12.05    1.68
   6 -14   0   17.68    1.98
   6 -14   0   23.81    1.34
   6 -14   0   18.37    1.96
   6 -14   0   21.44    1.39
  -6  14   0   25.45    2.19
  -6  14   0   21.46    1.28
   5 -14   0   11.26    1.20
   5 -14   0   12.19    1.72
   5 -14   0    8.08    1.13
   5 -14   0   12.44    1.78
  -5  14   0    9.19    1.30
  -5  14   0   11.94    1.16
   4 -14   0    1.42    0.62
   4 -14   0    1.14    1.04
   4 -14   0    0.82    0.67
  -4  14   0    0.43    0.91
  -4  14   0    1.81    1.05
  -4  14   0    1.18    0.66
  -4  14   0    1.91    0.64
   3 -14   0    1.67    0.84
   3 -14   0    1.43    0.67
   3 -14   0    2.45    1.00
   3 -14   0    1.40    0.75
  -3  14   0    1.22    1.04
  -3  14   0    0.80    0.69
  -3  14   0    1.35    0.68
  -3  14   0    1.75    0.88
   2 -14   0   27.36    1.80
   2 -14   0   24.84    2.00
   2 -14   0   28.33    1.64
   2 -14   0   27.91    1.79
  -2  14   0   31.91    2.57
  -2  14   0   30.96    1.82
  -2  14  -1    0.91    0.72
  -2  14  -1    1.16    0.67
  -2  14  -1    0.59    0.86
  -2  14  -1   -0.56    1.01
   2 -14   1    0.30    1.00
   2 -14   1    0.54    0.71
   2 -14   1    1.43    0.63
   2 -14   1    2.24    0.75
  -3  14  -1    7.54    1.33
  -3  14  -1    6.20    0.83
   3 -14   1    9.64    1.34
   3 -14   1    7.52    1.14
   3 -14   1    6.16    0.88
   3 -14   1    6.05    0.83
  -4  14  -1   -0.55    0.56
  -4  14  -1    2.89    1.02
  -4  14  -1    0.92    1.02
   4 -14   1    1.01    0.99
   4 -14   1    1.17    0.59
   4 -14   1    0.10    0.57
   4 -14   1    1.44    0.96
  -5  14  -1   -1.16    0.83
  -5  14  -1    1.15    0.57
  -5  14  -1   -0.43    0.63
   5 -14   1    0.45    0.56
   5 -14   1    0.39    0.52
   5 -14   1   -1.30    0.94
   5 -14   1    1.46    1.08
  -6  14  -1    6.00    0.70
  -6  14  -1    5.49    1.25
   6 -14   1    7.51    1.17
   6 -14   1   12.82    1.81
   6 -14   1    8.20    1.00
   6 -14   1    7.03    0.84
   0  13  -1    5.65    0.97
   0  13  -1    6.47    1.27
   0 -13   1    8.03    1.12
   0 -13   1    7.68    0.89
   0 -13   1    6.81    0.99
  -1  13  -1    7.99    1.40
  -1  13  -1    6.39    0.85
   1 -13   1    7.20    0.88
   1 -13   1    9.86    1.16
   1 -13   1    9.30    1.13
   1 -13   1    7.60    1.09
  -2  13  -1   34.72    2.25
  -2  13  -1   32.04    1.56
   2 -13   1   33.71    1.65
   2 -13   1   31.29    1.50
   2 -13   1   33.71    1.62
   2 -13   1   29.56    1.82
  -3  13  -1    7.31    1.19
  -3  13  -1    8.18    1.08
  -3  13  -1    6.57    0.97
   3 -13   1    6.37    0.98
   3 -13   1    7.74    0.96
   3 -13   1    7.20    0.94
  -4  13  -1   -0.27    0.46
  -4  13  -1   -0.89    0.65
  -4  13  -1    0.37    0.45
  -4  13  -1    1.23    0.95
   4 -13   1    1.02    0.48
   4 -13   1    1.43    0.84
   4 -13   1    0.42    0.46
   4 -13   1    1.56    0.76
  -5  13  -1   13.10    1.56
   5 -13   1   10.21    1.46
   5 -13   1    9.14    0.90
   5 -13   1    9.40    0.90
   5 -13   1   10.25    1.45
  -6  13  -1   19.54    1.84
   6 -13   1   19.88    1.70
   6 -13   1   20.90    1.84
   6 -13   1   21.24    1.16
   6 -13   1   21.99    1.12
  -7  13  -1    4.11    1.17
   7 -13   1    1.60    0.88
   7 -13   1    2.26    0.95
   7 -13   1    5.45    0.74
   7 -13   1    3.41    0.58
   7 -13   1    3.85    0.77
  -8  13  -1    3.87    1.24
   8 -13   1    5.08    1.18
   8 -13   1    3.40    0.74
   8 -13   1    4.25    0.90
   8 -13   1    4.41    0.60
   2  12  -1   16.08    1.57
   2  12  -1   13.06    1.60
  -2 -12   1   17.08    1.58
  -2 -12   1   17.73    1.37
  -2 -12   1   17.54    1.48
  -2 -12   1   18.17    1.56
  -2 -12   1   18.11    1.13
   1  12  -1    1.06    0.75
   1  12  -1    1.00    0.65
   1  12  -1   -0.38    0.48
   1  12  -1   -0.13    0.83
  -1 -12   1   -0.33    0.56
  -1 -12   1    0.62    0.72
  -1 -12   1    0.75    0.64
  -1 -12   1   -0.11    0.49
  -1 -12   1   -0.03    0.38
   0  12  -1   29.05    2.02
   0  12  -1   21.71    1.34
   0 -12   1   23.86    1.35
   0 -12   1   21.78    1.41
   0 -12   1   25.44    1.38
   0 -12   1   24.83    1.59
  -1  12  -1   19.19    1.71
  -1  12  -1   18.25    1.22
   1 -12   1   17.98    1.20
   1 -12   1   17.41    1.41
   1 -12   1   19.05    1.21
   1 -12   1   17.83    1.16
  -2  12  -1    0.34    0.53
  -2  12  -1    0.93    0.81
  -2  12  -1    0.47    0.47
   2 -12   1   -0.49    0.39
   2 -12   1    0.03    0.39
   2 -12   1   -0.33    0.63
  -3  12  -1    3.44    0.72
  -3  12  -1    3.24    0.90
   3 -12   1    4.00    0.56
   3 -12   1    4.48    0.82
   3 -12   1    4.75    0.70
  -4  12  -1    1.91    0.81
  -4  12  -1    2.10    0.45
   4 -12   1    2.41    0.49
   4 -12   1    1.76    0.70
   4 -12   1    1.64    0.44
   4 -12   1    2.45    0.93
  -5  12  -1   13.55    0.82
  -5  12  -1   12.73    1.45
   5 -12   1   11.02    1.05
   5 -12   1   10.78    0.84
   5 -12   1   11.25    1.37
  -6  12  -1    0.86    0.34
  -6  12  -1    0.62    0.74
   6 -12   1   -0.09    0.72
   6 -12   1    0.71    0.40
  -7  12  -1   16.65    0.85
  -7  12  -1   15.28    1.75
   7 -12   1   17.26    0.95
   7 -12   1   15.33    1.17
   7 -12   1   15.64    0.93
   7 -12   1   18.79    1.65
  -8  12  -1   13.09    1.80
   8 -12   1   11.68    1.06
   8 -12   1   13.53    0.92
   8 -12   1   14.80    1.73
   8 -12   1    9.52    1.27
  -9  12  -1    0.48    1.00
  -9  12  -1    0.53    0.43
   9 -12   1    0.17    0.44
   9 -12   1    0.21    0.93
   9 -12   1    0.40    0.59
   9 -12   1    0.14    0.77
  -4 -11   1   22.15    1.60
  -4 -11   1   19.60    1.88
   3  11  -1   15.82    1.56
   3  11  -1   19.80    1.91
  -3 -11   1   15.13    1.49
  -3 -11   1   17.24    1.52
  -3 -11   1   17.73    1.25
  -3 -11   1   17.67    1.25
   2  11  -1    2.46    0.67
   2  11  -1    3.95    1.08
  -2 -11   1    3.57    0.61
  -2 -11   1    2.74    0.62
  -2 -11   1    2.98    0.72
  -2 -11   1    2.61    0.69
   1  11  -1   65.40    2.63
   1  11  -1   62.71    2.17
  -1 -11   1   63.02    2.22
  -1 -11   1   61.13    2.11
  -1 -11   1   64.94    2.09
   0  11  -1   34.90    1.87
   0 -11   1   32.61    1.43
   0 -11   1   32.73    1.52
   0 -11   1   32.85    1.42
  -1  11  -1    0.12    0.46
  -1  11  -1    0.09    0.54
  -1  11  -1   -0.15    0.41
   1 -11   1    0.86    0.36
   1 -11   1   -0.19    0.40
   1 -11   1    0.16    0.18
  -2  11  -1    2.99    0.59
  -2  11  -1    2.40    0.73
  -2  11  -1    3.01    0.52
   2 -11   1    2.43    0.52
  -3  11  -1    0.89    0.64
  -3  11  -1    1.75    0.59
   3 -11   1    1.06    0.42
   3 -11   1    1.58    0.25
   3 -11   1    1.42    0.37
  -4  11  -1   13.92    0.80
  -4  11  -1   15.45    1.23
  -4  11  -1   14.76    1.31
   4 -11   1   13.44    0.84
   4 -11   1   13.66    0.81
  -5  11  -1   13.19    0.74
   5 -11   1   12.16    0.77
   5 -11   1   12.76    0.78
  -6  11  -1   27.93    1.66
  -6  11  -1   26.83    0.97
   6 -11   1   28.47    1.06
   6 -11   1   27.07    1.09
  -7  11  -1    6.58    1.12
  -7  11  -1    6.23    0.58
   7 -11   1    6.79    0.76
   7 -11   1    5.77    0.64
   7 -11   1    4.78    0.92
   7 -11   1    7.04    0.66
  -8  11  -1   -0.60    0.31
  -8  11  -1    0.50    0.87
  -8  11  -1    0.31    0.32
   8 -11   1   -0.21    0.45
   8 -11   1    0.90    0.41
   8 -11   1    0.31    0.50
   8 -11   1   -0.37    0.74
  -9  11  -1   13.02    1.82
  -9  11  -1    8.70    0.72
   9 -11   1    8.96    0.87
   9 -11   1   10.28    0.84
   9 -11   1   10.64    1.34
   9 -11   1   11.28    1.42
   9 -11   1    6.95    1.30
   9 -11   1   11.01    0.92
 -10  11  -1    6.43    1.40
  10 -11   1    9.92    0.72
  10 -11   1    8.34    1.36
  10 -11   1    8.42    0.93
  10 -11   1    9.93    1.01
  10 -11   1    9.13    1.21
  10 -11   1    8.97    1.41
   5  10  -1    8.14    1.48
   5  10  -1    7.39    1.24
   5  10  -1    8.63    1.22
  -5 -10   1    8.85    1.28
  -5 -10   1    7.84    1.18
  -5 -10   1    7.75    1.15
  -5 -10   1   10.57    1.32
   4  10  -1    3.83    1.06
   4  10  -1    1.69    0.78
   4  10  -1    1.93    0.83
  -4 -10   1    1.63    0.65
  -4 -10   1    2.72    0.72
  -4 -10   1    2.92    0.82
  -4 -10   1    3.63    0.66
  -4 -10   1    2.76    0.88
   3  10  -1    5.22    1.11
   3  10  -1    3.42    0.82
   3  10  -1    4.94    0.84
  -3 -10   1    4.93    0.71
  -3 -10   1    7.22    0.87
  -3 -10   1    3.88    0.66
  -3 -10   1    5.97    0.88
  -3 -10   1    4.24    0.80
   2  10  -1   49.03    1.85
   2  10  -1   47.52    2.19
  -2 -10   1   46.78    1.83
  -2 -10   1   49.40    1.72
  -2 -10   1   47.43    1.93
  -2 -10   1   49.29    1.79
   1  10  -1   15.93    1.32
  -1 -10   1   19.46    1.13
  -1 -10   1   17.69    1.15
  -1 -10   1   18.30    1.17
   0  10  -1    2.47    0.49
   0  10  -1    1.55    0.43
   0  10  -1    0.93    0.43
   0  10  -1    2.03    0.64
   0 -10   1    2.05    0.46
   0 -10   1    1.30    0.56
   0 -10   1    1.50    0.39
  -1  10  -1   16.40    1.46
  -1  10  -1   20.76    1.04
   1 -10   1   19.66    1.05
   1 -10   1   19.06    1.01
   1 -10   1   19.49    1.69
   1 -10   1   19.75    0.68
  -2  10  -1   16.26    0.98
  -2  10  -1   16.36    1.21
  -2  10  -1   15.33    0.81
   2 -10   1   13.06    1.14
   2 -10   1   15.04    0.81
   2 -10   1   15.51    0.87
   2 -10   1   14.64    0.56
  -3  10  -1    0.27    0.42
  -3  10  -1    0.13    0.25
  -3  10  -1    0.62    0.40
  -3  10  -1    0.02    0.27
   3 -10   1    0.10    0.27
   3 -10   1    0.28    0.43
   3 -10   1    0.30    0.25
   3 -10   1   -0.18    0.20
  -4  10  -1   53.12    2.04
  -4  10  -1   54.72    1.94
  -4  10  -1   55.07    1.48
   4 -10   1   52.90    1.55
   4 -10   1   53.73    1.48
   4 -10   1   53.03    1.43
  -5  10  -1  256.92    5.01
  -5  10  -1  252.36    5.70
   5 -10   1  255.42    5.04
   5 -10   1  258.08    5.13
  -6  10  -1   53.77    1.41
   6 -10   1   51.52    1.45
   6 -10   1   53.42    1.51
  -7  10  -1    0.84    0.70
  -7  10  -1    1.31    0.32
  -7  10  -1    1.28    0.47
   7 -10   1    1.06    0.64
   7 -10   1    1.05    0.41
   7 -10   1    1.30    0.34
   7 -10   1    2.09    0.38
  -8  10  -1   29.80    1.87
  -8  10  -1   29.44    1.55
   8 -10   1   29.13    1.49
   8 -10   1   29.89    1.15
   8 -10   1   28.95    1.17
   8 -10   1   28.37    1.70
   8 -10   1   27.43    1.09
  -9  10  -1   20.18    1.86
  -9  10  -1   19.79    0.93
   9 -10   1   18.91    1.71
   9 -10   1   18.67    1.40
   9 -10   1   16.20    1.60
   9 -10   1   20.96    1.07
   9 -10   1   20.90    1.05
   9 -10   1   17.68    0.86
 -10  10  -1   -1.61    0.88
 -10  10  -1   -0.84    0.86
 -10  10  -1    0.67    0.42
 -10  10  -1    0.47    0.57
  10 -10   1    1.10    0.53
  10 -10   1   -0.28    0.91
  10 -10   1   -0.83    0.88
  10 -10   1   -0.13    0.71
  10 -10   1   -0.03    0.47
   6   9  -1   11.13    1.50
   6   9  -1    8.02    1.55
   6   9  -1    7.82    1.16
  -6  -9   1   12.78    1.33
  -6  -9   1   11.49    1.70
  -6  -9   1    8.52    1.26
  -6  -9   1   10.53    1.37
   5   9  -1    0.56    0.66
   5   9  -1    1.36    0.92
   5   9  -1    0.39    0.74
  -5  -9   1   -0.20    0.60
  -5  -9   1    0.12    0.59
  -5  -9   1    0.75    0.69
  -5  -9   1   -0.06    0.47
  -5  -9   1    0.61    0.60
   4   9  -1   16.28    1.42
   4   9  -1   15.40    1.63
  -4  -9   1   16.85    1.10
  -4  -9   1   16.11    1.12
  -4  -9   1   16.47    1.38
  -4  -9   1   16.80    1.24
  -4  -9   1   16.11    1.31
   3   9  -1   63.90    2.31
   3   9  -1   64.16    2.43
  -3  -9   1   62.98    1.99
  -3  -9   1   62.88    2.22
  -3  -9   1   67.34    2.24
  -3  -9   1   63.12    1.98
   2   9  -1    3.67    0.60
   2   9  -1    3.88    0.71
  -2  -9   1    4.81    0.69
  -2  -9   1    5.80    0.80
  -2  -9   1    5.15    0.64
  -2  -9   1    4.52    0.63
   1   9  -1   13.51    0.87
   1   9  -1   14.08    1.02
   1   9  -1   11.12    1.09
   1   9  -1   13.00    0.76
  -1  -9   1   12.88    0.93
  -1  -9   1   12.30    0.80
  -1  -9   1   13.19    0.92
  -1  -9   1   12.48    0.91
   0   9  -1   36.08    1.32
   0   9  -1   37.47    1.29
   0   9  -1   37.10    1.43
   0   9  -1   35.50    1.59
   0  -9   1   37.61    1.33
   0  -9   1   38.05    1.38
   0  -9   1   36.74    1.32
   0  -9   1   37.69    1.43
  -1   9  -1   35.30    1.22
  -1   9  -1   33.60    1.54
  -1   9  -1   34.90    1.27
  -1   9  -1   36.03    1.31
   1  -9   1   35.23    1.26
   1  -9   1   34.30    1.19
   1  -9   1   35.30    0.95
   1  -9   1   36.32    1.41
  -2   9  -1    2.78    0.57
  -2   9  -1    2.85    0.37
  -2   9  -1    3.06    0.50
  -2   9  -1    3.10    0.44
   2  -9   1    3.01    0.45
   2  -9   1    3.18    0.54
   2  -9   1    2.25    0.31
   2  -9   1    1.78    0.45
   2  -9   1    2.41    0.38
  -3   9  -1   30.09    1.00
  -3   9  -1   30.96    1.31
  -3   9  -1   28.71    1.05
  -3   9  -1   30.53    1.44
   3  -9   1   29.79    0.91
   3  -9   1   28.93    1.03
   3  -9   1   29.82    0.99
   3  -9   1   31.99    1.41
  -4   9  -1  147.00    3.56
  -4   9  -1  147.69    3.05
  -4   9  -1  146.80    3.71
   4  -9   1  149.38    3.15
   4  -9   1  142.76    3.09
   4  -9   1  148.79    3.70
   4  -9   1  143.09    3.05
  -5   9  -1    1.03    0.50
  -5   9  -1    1.19    0.26
   5  -9   1    1.25    0.26
   5  -9   1    0.79    0.45
   5  -9   1    1.35    0.28
  -6   9  -1   36.04    1.38
  -6   9  -1   37.08    1.66
  -6   9  -1   34.49    1.04
   6  -9   1   36.46    1.28
   6  -9   1   37.84    1.17
   6  -9   1   36.47    1.10
  -7   9  -1    5.18    0.84
  -7   9  -1    6.34    0.92
  -7   9  -1    6.05    0.52
   7  -9   1    5.81    0.61
   7  -9   1    6.47    0.60
   7  -9   1    4.04    0.67
   7  -9   1    5.98    0.61
   7  -9   1    7.26    1.07
  -8   9  -1   -0.98    0.52
  -8   9  -1    0.16    0.27
  -8   9  -1   -0.10    0.30
  -8   9  -1    0.80    0.72
   8  -9   1    0.32    0.31
   8  -9   1    0.29    0.30
   8  -9   1   -0.12    0.45
   8  -9   1    0.29    0.32
  -9   9  -1    4.82    1.58
  -9   9  -1    5.15    0.53
  -9   9  -1    5.41    1.05
   9  -9   1    3.44    0.93
   9  -9   1    3.10    0.76
   9  -9   1    5.20    0.49
   9  -9   1    4.44    0.69
   9  -9   1    5.27    0.71
   9  -9   1    5.02    0.61
 -10   9  -1   36.86    2.15
  10  -9   1   39.03    1.89
  10  -9   1   32.42    2.12
  10  -9   1   42.62    2.37
  10  -9   1   36.41    1.55
  10  -9   1   36.48    1.47
 -11   9  -1   27.11    1.35
 -11   9  -1   25.73    2.25
  11  -9   1   27.83    1.54
  11  -9   1   26.33    1.92
  11  -9   1   24.81    1.41
  11  -9   1   23.31    2.41
  11  -9   1   26.95    2.25
   6   8  -1    3.89    0.87
   6   8  -1    4.88    1.02
  -6  -8   1    3.16    0.64
  -6  -8   1    4.01    0.94
  -6  -8   1    2.72    0.95
  -6  -8   1    4.36    0.97
   5   8  -1    8.46    1.18
   5   8  -1   10.97    1.31
  -5  -8   1   11.38    1.31
  -5  -8   1   11.26    1.23
  -5  -8   1    9.09    0.94
  -5  -8   1    9.51    1.28
   4   8  -1    5.65    0.91
   4   8  -1    7.39    0.92
  -4  -8   1    8.04    0.79
  -4  -8   1    8.02    0.83
  -4  -8   1    8.41    1.01
  -4  -8   1    7.72    1.03
   3   8  -1   19.07    1.25
   3   8  -1   20.14    1.40
  -3  -8   1   19.10    1.01
  -3  -8   1   19.86    1.19
  -3  -8   1   21.37    1.01
  -3  -8   1   19.69    1.24
   2   8  -1  104.67    2.35
   2   8  -1  104.71    2.83
   2   8  -1  105.99    2.99
   2   8  -1   96.91    2.95
  -2  -8   1  105.16    2.77
  -2  -8   1  105.68    2.72
  -2  -8   1  103.93    2.55
  -2  -8   1  106.27    2.65
   1   8  -1   18.99    1.15
   1   8  -1   20.91    0.97
   1   8  -1   20.75    1.06
   1   8  -1   20.31    0.84
  -1  -8   1   20.25    0.97
  -1  -8   1   23.01    1.03
  -1  -8   1   20.93    1.01
  -1  -8   1   21.06    0.92
   0   8  -1    4.19    0.51
   0   8  -1    3.89    0.55
   0   8  -1    3.81    0.63
   0   8  -1    4.48    0.51
   0  -8   1    2.90    0.42
   0  -8   1    4.85    0.57
   0  -8   1    4.36    0.51
   0  -8   1    3.74    0.45
  -1   8  -1    1.65    0.35
  -1   8  -1    2.15    0.38
  -1   8  -1    2.35    0.51
  -1   8  -1    1.79    0.32
   1  -8   1    1.76    0.37
   1  -8   1    2.32    0.47
   1  -8   1    1.97    0.35
   1  -8   1    2.01    0.32
  -2   8  -1   66.03    1.95
  -2   8  -1   76.53    1.82
  -2   8  -1   76.18    2.23
  -2   8  -1   77.61    1.91
   2  -8   1   77.14    1.68
   2  -8   1   77.40    1.89
   2  -8   1   77.71    2.11
   2  -8   1   75.84    1.81
   2  -8   1   77.77    2.20
  -3   8  -1  109.38    2.91
  -3   8  -1  110.89    2.40
  -3   8  -1  112.30    2.79
  -3   8  -1  112.41    2.49
   3  -8   1  110.98    2.41
   3  -8   1  115.47    2.50
   3  -8   1  110.33    2.40
   3  -8   1  116.68    2.93
  -4   8  -1    0.56    0.19
  -4   8  -1    0.28    0.21
  -4   8  -1    0.34    0.37
   4  -8   1    0.28    0.18
   4  -8   1    0.13    0.33
   4  -8   1    0.26    0.24
   4  -8   1    0.63    0.22
   4  -8   1    0.88    0.34
  -5   8  -1   64.49    2.04
  -5   8  -1   63.29    1.77
  -5   8  -1   60.98    1.49
   5  -8   1   65.29    2.09
   5  -8   1   63.33    1.54
   5  -8   1   63.94    1.59
   5  -8   1   63.55    2.00
  -6   8  -1   11.79    0.57
  -6   8  -1   11.03    1.01
  -6   8  -1   12.56    0.90
   6  -8   1   12.88    0.97
   6  -8   1   11.24    0.61
   6  -8   1   11.58    0.62
   6  -8   1   10.54    0.65
   6  -8   1   10.53    0.94
  -7   8  -1    4.46    0.68
  -7   8  -1    3.40    0.68
  -7   8  -1    4.12    0.47
   7  -8   1    5.34    0.53
   7  -8   1    3.82    0.57
   7  -8   1    4.12    0.50
   7  -8   1    4.27    0.52
   7  -8   1    3.33    0.63
  -8   8  -1    1.41    0.56
  -8   8  -1    2.04    0.73
  -8   8  -1    0.95    0.32
   8  -8   1    1.37    0.30
   8  -8   1    1.85    0.40
   8  -8   1    1.74    0.50
   8  -8   1    1.38    0.35
  -9   8  -1   12.19    0.81
  -9   8  -1   13.88    1.43
  -9   8  -1   11.73    1.34
   9  -8   1   13.78    1.18
   9  -8   1   13.08    0.93
 -10   8  -1    8.08    1.04
 -10   8  -1    8.84    1.22
  10  -8   1   11.77    1.05
  10  -8   1   11.49    1.57
  10  -8   1   10.51    1.39
  10  -8   1   15.43    1.49
  10  -8   1   10.24    0.96
 -11   8  -1    0.29    0.56
 -11   8  -1    1.14    0.55
 -11   8  -1   -0.27    1.04
  11  -8   1    0.91    0.70
  11  -8   1    1.27    0.89
  11  -8   1    1.20    1.01
  11  -8   1   -0.79    0.56
   7   7  -1    3.42    0.85
   7   7  -1    4.09    1.02
   7   7  -1    5.09    1.16
  -7  -7   1    3.54    0.99
  -7  -7   1    5.29    1.04
  -7  -7   1    5.05    1.09
  -7  -7   1    5.37    0.83
   6   7  -1   14.21    1.45
   6   7  -1   10.56    1.22
   6   7  -1   14.44    1.34
  -6  -7   1   12.49    1.32
  -6  -7   1   13.55    1.41
  -6  -7   1   12.70    1.01
  -6  -7   1   13.81    1.31
   5   7  -1    5.61    0.77
   5   7  -1    4.78    0.80
   5   7  -1    5.12    0.76
  -5  -7   1    5.50    0.80
  -5  -7   1    5.25    0.63
  -5  -7   1    3.40    0.78
   4   7  -1    0.39    0.43
   4   7  -1    0.94    0.56
  -4  -7   1    1.26    0.38
  -4  -7   1    1.13    0.38
  -4  -7   1    0.72    0.41
   3   7  -1   21.61    1.07
   3   7  -1   19.99    1.15
   3   7  -1   19.02    1.26
  -3  -7   1   20.46    1.10
  -3  -7   1   20.98    0.95
  -3  -7   1   19.76    1.07
  -3  -7   1   21.15    0.95
   2   7  -1    7.59    0.73
   2   7  -1    7.05    0.66
   2   7  -1    6.71    0.80
  -2  -7   1    7.34    0.66
  -2  -7   1    7.93    0.58
  -2  -7   1    7.44    0.64
  -2  -7   1    7.50    0.65
   1   7  -1    0.44    0.23
   1   7  -1    0.73    0.36
   1   7  -1    0.63    0.23
   1   7  -1    0.42    0.25
  -1  -7   1    0.81    0.26
  -1  -7   1    0.38    0.23
  -1  -7   1    0.54    0.22
  -1  -7   1    0.61    0.27
   0   7  -1    0.03    0.29
   0   7  -1    0.09    0.20
   0   7  -1    0.11    0.19
   0   7  -1    0.22    0.18
   0  -7   1    0.29    0.21
   0  -7   1    0.18    0.20
   0  -7   1    0.02    0.24
   0  -7   1    0.24    0.17
  -1   7  -1   71.17    1.69
  -1   7  -1   65.42    1.97
  -1   7  -1   68.90    1.76
  -1   7  -1   68.03    1.76
   1  -7   1   70.49    1.68
   1  -7   1   71.82    1.98
   1  -7   1   66.96    1.85
   1  -7   1   71.56    1.76
  -2   7  -1   42.24    1.19
  -2   7  -1   43.44    1.15
  -2   7  -1   43.58    1.49
  -2   7  -1   49.22    1.40
   2  -7   1   43.25    1.20
   2  -7   1   42.44    1.13
   2  -7   1   40.94    1.44
   2  -7   1   42.96    1.09
  -3   7  -1    7.48    0.66
  -3   7  -1    7.39    0.64
  -3   7  -1    7.08    0.39
  -3   7  -1    7.57    0.45
   3  -7   1    7.43    0.45
   3  -7   1    7.83    0.42
   3  -7   1    7.11    0.59
   3  -7   1    7.75    0.44
   3  -7   1    7.62    0.65
  -4   7  -1  181.91    4.06
  -4   7  -1  186.37    3.81
  -4   7  -1  180.57    3.56
   4  -7   1  185.43    3.59
   4  -7   1  185.48    3.65
   4  -7   1  182.07    4.13
   4  -7   1  183.89    3.80
   4  -7   1  181.93    4.06
  -5   7  -1   31.79    1.31
  -5   7  -1   31.31    0.87
  -5   7  -1   29.52    1.14
   5  -7   1   29.48    0.90
   5  -7   1   30.20    0.93
   5  -7   1   29.87    1.12
   5  -7   1   29.49    1.28
   5  -7   1   30.49    1.28
   5  -7   1   31.05    1.02
  -6   7  -1    0.43    0.33
  -6   7  -1    0.17    0.21
  -6   7  -1    0.07    0.42
  -6   7  -1    0.61    0.20
   6  -7   1    0.22    0.25
   6  -7   1    0.43    0.38
   6  -7   1    0.41    0.21
   6  -7   1    0.20    0.41
   6  -7   1    0.24    0.20
   6  -7   1    0.55    0.24
  -7   7  -1   12.84    1.11
  -7   7  -1   12.21    0.63
  -7   7  -1   11.64    0.96
   7  -7   1   11.67    0.57
   7  -7   1   12.61    1.01
   7  -7   1   11.39    1.11
   7  -7   1   11.37    0.68
   7  -7   1   13.67    0.91
   7  -7   1   11.20    0.67
  -8   7  -1   36.13    1.66
  -8   7  -1   33.06    1.66
  -8   7  -1   35.54    1.16
   8  -7   1   33.60    1.27
   8  -7   1   31.46    1.44
   8  -7   1   34.20    1.22
  -9   7  -1    9.08    1.11
  -9   7  -1    9.14    0.78
   9  -7   1    9.39    0.87
   9  -7   1    8.83    1.11
   9  -7   1   10.47    1.05
 -10   7  -1   14.15    1.04
 -10   7  -1   14.62    1.68
  10  -7   1   15.33    1.08
  10  -7   1   14.26    1.57
  10  -7   1   15.61    1.31
  10  -7   1   14.64    1.13
 -11   7  -1   11.49    1.51
 -11   7  -1   14.01    1.16
  11  -7   1   14.08    1.54
  11  -7   1   12.10    1.36
  11  -7   1    9.62    1.33
  11  -7   1   12.53    1.24
   8   6  -1    4.86    0.87
   8   6  -1    4.23    0.93
   8   6  -1    5.21    1.11
  -8  -6   1    3.74    0.77
  -8  -6   1    4.42    1.16
  -8  -6   1    6.16    1.04
  -8  -6   1    5.34    1.09
   7   6  -1   13.64    1.24
   7   6  -1   12.04    1.48
   7   6  -1   12.85    1.49
  -7  -6   1   11.66    1.51
  -7  -6   1   12.40    1.44
  -7  -6   1   11.85    1.04
  -7  -6   1    9.97    1.38
   6   6  -1    0.66    0.31
   6   6  -1    0.59    0.49
   6   6  -1    1.36    0.61
   6   6  -1    0.99    0.58
  -6  -6   1    0.85    0.38
  -6  -6   1    1.15    0.60
  -6  -6   1    1.14    0.57
  -6  -6   1    0.88    0.56
   5   6  -1   38.81    1.49
   5   6  -1   39.86    1.72
   5   6  -1   38.18    1.59
  -5  -6   1   32.10    1.84
  -5  -6   1   36.23    1.36
  -5  -6   1   38.41    1.62
   4   6  -1  120.40    3.11
   4   6  -1  126.07    3.25
   4   6  -1  122.50    2.97
  -4  -6   1  126.88    2.91
  -4  -6   1  123.02    3.17
  -4  -6   1  122.40    3.11
  -4  -6   1  123.48    2.82
   3   6  -1   53.05    1.65
   3   6  -1   50.30    1.74
  -3  -6   1   51.98    1.71
  -3  -6   1   51.50    1.50
  -3  -6   1   52.08    1.65
  -3  -6   1   51.85    1.48
   2   6  -1    0.20    0.27
   2   6  -1    0.33    0.24
   2   6  -1    0.33    0.32
  -2  -6   1    0.41    0.19
  -2  -6   1    0.25    0.25
  -2  -6   1    0.36    0.24
  -2  -6   1    0.64    0.24
   1   6  -1   45.83    1.40
   1   6  -1   44.23    1.48
   1   6  -1   44.07    1.32
  -1  -6   1   43.92    1.33
  -1  -6   1   46.13    1.32
  -1  -6   1   44.25    1.25
  -1  -6   1   45.08    1.37
   0   6  -1  213.62    4.26
   0   6  -1  214.57    4.21
   0   6  -1  218.28    4.56
   0   6  -1  213.49    4.34
   0  -6   1  217.26    4.40
   0  -6   1  213.72    4.26
   0  -6   1  210.09    4.32
  -1   6  -1   25.07    1.04
  -1   6  -1   25.58    0.88
  -1   6  -1   25.93    0.85
  -1   6  -1   25.29    0.79
   1  -6   1   26.12    1.00
   1  -6   1   26.25    0.84
   1  -6   1   24.02    0.78
   1  -6   1   26.48    0.96
  -2   6  -1  117.80    2.43
  -2   6  -1  110.01    2.73
  -2   6  -1  114.95    2.61
  -2   6  -1  118.39    2.37
   2  -6   1  116.42    2.36
   2  -6   1  115.71    2.38
   2  -6   1  117.83    2.43
   2  -6   1  115.72    2.73
  -3   6  -1   86.35    2.16
  -3   6  -1   86.20    2.23
  -3   6  -1   83.74    1.78
   3  -6   1   87.62    2.15
   3  -6   1   86.29    1.84
   3  -6   1   81.44    2.17
   3  -6   1   86.16    1.93
   3  -6   1   84.25    1.79
  -4   6  -1   12.24    0.77
  -4   6  -1   12.23    0.67
  -4   6  -1   11.96    0.46
   4  -6   1   12.01    0.48
   4  -6   1   12.40    0.64
   4  -6   1   12.15    0.74
   4  -6   1   11.92    0.74
   4  -6   1   12.66    0.51
  -5   6  -1    3.84    0.31
  -5   6  -1    4.50    0.60
  -5   6  -1    3.93    0.50
   5  -6   1    2.90    0.47
   5  -6   1    3.36    0.50
   5  -6   1    3.56    0.33
   5  -6   1    3.99    0.57
   5  -6   1    4.04    0.38
   5  -6   1    3.73    0.36
  -6   6  -1   12.64    0.56
  -6   6  -1   13.46    0.97
  -6   6  -1   12.10    0.61
  -6   6  -1   11.75    0.86
   6  -6   1   12.16    0.54
   6  -6   1   13.16    0.89
   6  -6   1   12.25    0.85
   6  -6   1   11.74    0.63
   6  -6   1   12.31    0.77
   6  -6   1   11.45    0.59
  -7   6  -1   10.33    0.92
  -7   6  -1    7.98    0.59
  -7   6  -1    9.74    0.94
  -7   6  -1   10.73    0.60
   7  -6   1    9.86    0.65
   7  -6   1    9.72    0.64
   7  -6   1   10.63    0.47
   7  -6   1   11.03    0.95
   7  -6   1    9.83    0.75
  -8   6  -1    5.67    0.85
  -8   6  -1    4.73    0.58
   8  -6   1    6.24    0.83
   8  -6   1    5.19    0.66
   8  -6   1    5.87    0.74
   8  -6   1    4.87    0.60
  -9   6  -1   42.03    2.03
  -9   6  -1   42.11    1.43
   9  -6   1   40.21    1.56
   9  -6   1   41.93    1.68
 -10   6  -1   40.41    2.20
 -10   6  -1   33.27    1.44
  10  -6   1   39.61    2.03
  10  -6   1   39.74    1.82
  10  -6   1   38.42    1.68
  10  -6   1   36.93    1.57
 -11   6  -1   12.61    1.55
 -11   6  -1   14.60    1.23
  11  -6   1   17.59    1.55
  11  -6   1   13.75    1.50
  11  -6   1   14.48    1.31
  11  -6   1   13.13    1.78
   9   5  -1    7.88    1.27
   9   5  -1    9.49    1.35
   9   5  -1    9.45    1.17
  -9  -5   1    8.57    1.04
  -9  -5   1    9.23    1.32
  -9  -5   1   10.63    1.36
  -9  -5   1   10.32    1.64
   8   5  -1    3.78    0.92
   8   5  -1    4.47    0.84
   8   5  -1    6.28    0.93
  -8  -5   1    6.41    1.17
  -8  -5   1    5.97    0.89
  -8  -5   1    6.06    0.77
  -8  -5   1    6.03    0.99
   7   5  -1    1.38    0.43
   7   5  -1    1.94    0.71
   7   5  -1    1.34    0.60
   7   5  -1    1.46    0.57
  -7  -5   1    2.12    0.69
  -7  -5   1    0.81    0.62
  -7  -5   1    1.25    0.68
  -7  -5   1    1.33    0.46
   6   5  -1   23.46    1.39
   6   5  -1   22.86    1.00
   6   5  -1   20.97    1.29
   6   5  -1   21.78    1.17
  -6  -5   1   21.83    1.40
  -6  -5   1   19.84    1.48
  -6  -5   1   18.82    1.32
   5   5  -1   76.54    2.11
   5   5  -1   74.53    1.92
   5   5  -1   74.62    2.26
   5   5  -1   72.82    2.32
  -5  -5   1   71.92    2.20
  -5  -5   1   73.54    2.27
  -5  -5   1   77.12    2.04
   4   5  -1   12.56    0.88
   4   5  -1   12.28    0.84
   4   5  -1   13.30    0.75
   4   5  -1   13.18    0.71
  -4  -5   1   13.78    0.85
  -4  -5   1   13.62    0.68
  -4  -5   1   12.64    0.69
  -4  -5   1   13.66    0.87
   3   5  -1   17.23    0.77
   3   5  -1   16.92    0.83
   3   5  -1   17.03    0.75
   3   5  -1   13.69    0.85
  -3  -5   1   16.51    0.71
  -3  -5   1   16.10    0.83
  -3  -5   1   17.19    0.87
  -3  -5   1   16.24    0.72
   2   5  -1   33.19    1.16
   2   5  -1   31.97    1.07
  -2  -5   1   31.32    0.98
  -2  -5   1   31.94    1.02
  -2  -5   1   31.32    1.07
  -2  -5   1   30.98    1.09
   1   5  -1    0.84    0.24
   1   5  -1    0.53    0.25
   1   5  -1    0.33    0.16
  -1  -5   1    0.62    0.21
  -1  -5   1    0.37    0.17
  -1  -5   1    0.64    0.18
  -1  -5   1    0.55    0.18
   0   5  -1   45.03    1.36
   0   5  -1   45.15    1.17
   0   5  -1   46.08    1.23
   0   5  -1   46.83    1.15
   0  -5   1   46.92    1.18
   0  -5   1   45.17    1.21
   0  -5   1   44.34    1.25
  -1   5  -1  636.79   11.78
  -1   5  -1  593.32   11.41
  -1   5  -1  591.04   11.21
  -1   5  -1  612.39   11.09
   1  -5   1  632.26   11.55
   1  -5   1  607.91   11.31
   1  -5   1  620.13   11.39
   1  -5   1  631.57   11.42
  -2   5  -1  150.51    2.86
  -2   5  -1  151.43    3.24
  -2   5  -1  140.74    3.11
   2  -5   1  146.13    2.85
   2  -5   1  147.59    3.12
   2  -5   1  151.53    2.91
   2  -5   1  152.50    3.24
   2  -5   1  148.53    2.95
  -3   5  -1    5.59    0.28
  -3   5  -1    6.05    0.49
  -3   5  -1    5.88    0.43
   3  -5   1    5.45    0.29
   3  -5   1    5.44    0.31
   3  -5   1    6.08    0.50
   3  -5   1    6.22    0.40
   3  -5   1    5.70    0.47
  -4   5  -1   67.03    1.47
  -4   5  -1   68.40    1.77
  -4   5  -1   67.91    1.86
   4  -5   1   69.76    1.89
   4  -5   1   66.23    1.74
   4  -5   1   68.06    1.86
   4  -5   1   70.65    1.55
   4  -5   1   71.67    1.61
   4  -5   1   68.72    1.51
  -5   5  -1   14.37    0.59
  -5   5  -1   15.40    0.83
  -5   5  -1   14.78    0.85
  -5   5  -1   14.44    0.55
   5  -5   1   14.33    0.58
   5  -5   1   15.19    0.62
   5  -5   1   14.77    0.57
   5  -5   1   15.56    0.84
   5  -5   1   15.51    0.73
  -6   5  -1    6.72    0.50
  -6   5  -1    6.67    0.70
  -6   5  -1    5.20    0.66
  -6   5  -1    6.19    0.43
   6  -5   1    6.94    0.70
   6  -5   1    5.81    0.54
   6  -5   1    6.30    0.37
   6  -5   1    6.34    0.49
   6  -5   1    6.70    0.48
  -7   5  -1    0.33    0.38
  -7   5  -1    1.15    0.50
  -7   5  -1    0.88    0.26
  -7   5  -1    0.81    0.27
   7  -5   1    0.66    0.26
   7  -5   1    0.55    0.27
   7  -5   1    0.98    0.36
   7  -5   1    0.28    0.37
  -8   5  -1   42.29    1.84
  -8   5  -1   42.52    1.39
   8  -5   1   42.67    1.44
   8  -5   1   43.01    1.57
   8  -5   1   44.79    1.53
  -9   5  -1   54.49    2.27
  -9   5  -1   56.44    1.76
   9  -5   1   57.13    1.93
   9  -5   1   55.71    1.94
   9  -5   1   52.65    1.86
 -10   5  -1   -0.65    0.43
 -10   5  -1   -0.30    0.49
 -10   5  -1    0.50    0.87
  10  -5   1   -0.60    0.51
  10  -5   1    0.32    0.60
  10  -5   1    0.24    0.67
  10  -5   1   -0.05    0.49
 -11   5  -1   -0.17    1.01
 -11   5  -1   -0.74    0.57
 -11   5  -1   -0.69    0.62
  11  -5   1    0.32    0.69
  11  -5   1    0.02    0.63
  11  -5   1    0.35    0.68
  11  -5   1    1.64    0.94
   9   4  -1    5.73    1.04
   9   4  -1    4.51    0.92
   9   4  -1    5.13    0.94
   9   4  -1    5.71    0.64
  -9  -4   1    6.17    0.91
  -9  -4   1    4.56    0.95
  -9  -4   1    4.61    1.21
   8   4  -1   13.65    1.43
   8   4  -1   12.59    1.19
   8   4  -1   12.84    0.83
   8   4  -1   13.80    1.37
  -8  -4   1   13.10    1.49
  -8  -4   1   11.40    1.02
  -8  -4   1   11.56    1.28
  -8  -4   1   10.77    1.24
   7   4  -1   48.73    2.04
   7   4  -1   53.76    2.08
   7   4  -1   54.45    1.56
   7   4  -1   50.24    2.52
  -7  -4   1   56.87    2.55
  -7  -4   1   53.60    1.76
  -7  -4   1   53.60    2.02
   6   4  -1   21.29    0.90
   6   4  -1   22.09    0.89
   6   4  -1   20.71    1.28
   6   4  -1   22.32    1.10
   6   4  -1   21.58    1.19
  -6  -4   1   21.30    1.19
  -6  -4   1   20.84    1.00
   5   4  -1   -0.44    0.27
   5   4  -1   -0.09    0.28
   5   4  -1    0.13    0.27
   5   4  -1    0.08    0.23
   5   4  -1   -0.05    0.22
  -5  -4   1   -0.06    0.20
  -5  -4   1   -0.38    0.23
  -5  -4   1   -0.03    0.28
   4   4  -1   16.12    0.84
   4   4  -1   15.64    0.90
   4   4  -1   15.51    0.76
   4   4  -1   15.61    0.69
  -4  -4   1   16.33    0.86
  -4  -4   1   15.51    0.71
  -4  -4   1   15.82    0.86
  -4  -4   1   15.26    0.67
   3   4  -1   51.95    1.35
   3   4  -1   50.10    1.47
   3   4  -1   51.31    1.55
   3   4  -1   49.32    1.37
  -3  -4   1   54.13    1.55
  -3  -4   1   52.82    1.34
  -3  -4   1   49.76    1.34
  -3  -4   1   52.04    1.48
   2   4  -1   20.49    0.72
   2   4  -1   20.19    0.81
   2   4  -1   19.74    0.76
   2   4  -1   18.69    0.70
  -2  -4   1   21.31    0.72
  -2  -4   1   19.22    0.75
  -2  -4   1   19.25    0.67
  -2  -4   1   20.55    0.80
   1   4  -1   47.88    1.28
   1   4  -1   49.53    1.25
   1   4  -1   46.87    1.34
  -1  -4   1   47.01    1.23
  -1  -4   1   50.09    1.24
  -1  -4   1   51.34    1.19
  -1  -4   1   47.30    1.26
   0   4  -1  216.47    4.43
   0   4  -1  223.19    4.21
   0   4  -1  222.03    4.24
   0   4  -1  231.01    4.30
   0  -4   1  234.90    4.30
   0  -4   1  226.49    4.24
   0  -4   1  221.58    4.34
   0  -4   1  215.03    4.41
  -1   4  -1   29.46    0.85
  -1   4  -1   30.20    0.94
  -1   4  -1   30.71    0.77
  -1   4  -1   30.35    0.74
   1  -4   1   30.19    0.93
   1  -4   1   30.74    0.74
   1  -4   1   30.03    0.85
   1  -4   1   30.11    0.77
  -2   4  -1   59.73    1.36
  -2   4  -1   59.40    1.20
  -2   4  -1   56.62    1.45
  -2   4  -1   56.34    1.50
   2  -4   1   58.90    1.50
   2  -4   1   59.00    1.26
   2  -4   1   58.96    1.47
   2  -4   1   60.37    1.21
   2  -4   1   59.65    1.35
  -3   4  -1  357.72    6.47
  -3   4  -1  364.94    6.76
  -3   4  -1  343.12    6.83
   3  -4   1  354.32    6.62
   3  -4   1  366.69    6.54
   3  -4   1  362.44    6.88
   3  -4   1  371.84    6.77
   3  -4   1  355.48    6.49
   3  -4   1  345.00    6.83
  -4   4  -1  353.40    6.85
  -4   4  -1  360.13    6.51
  -4   4  -1  331.01    6.52
  -4   4  -1  364.04    6.93
   4  -4   1  360.67    6.59
   4  -4   1  357.64    6.53
   4  -4   1  360.03    6.86
   4  -4   1  344.69    6.68
   4  -4   1  352.78    6.53
   4  -4   1  361.42    6.92
  -5   4  -1   11.30    0.51
  -5   4  -1   12.05    0.76
  -5   4  -1   12.22    0.74
  -5   4  -1   11.66    0.54
   5  -4   1   11.23    0.53
   5  -4   1   11.91    0.56
   5  -4   1   11.82    0.75
   5  -4   1   11.95    0.45
   5  -4   1   11.67    0.61
  -6   4  -1    3.15    0.37
  -6   4  -1    2.81    0.48
  -6   4  -1    3.27    0.52
  -6   4  -1    3.29    0.41
   6  -4   1    2.52    0.45
   6  -4   1    2.45    0.35
   6  -4   1    2.81    0.38
   6  -4   1    3.37    0.39
  -7   4  -1   64.29    2.11
  -7   4  -1   64.58    1.72
  -7   4  -1   62.75    1.71
   7  -4   1   60.26    1.81
   7  -4   1   64.74    2.02
   7  -4   1   65.06    1.81
   7  -4   1   62.02    1.75
  -8   4  -1   12.90    0.81
  -8   4  -1   12.07    1.14
   8  -4   1   11.97    0.83
   8  -4   1   12.94    0.84
   8  -4   1   12.41    0.91
   8  -4   1   13.01    1.04
  -9   4  -1   16.30    1.46
  -9   4  -1   11.32    0.91
   9  -4   1   13.05    1.00
   9  -4   1   14.22    1.08
   9  -4   1   11.93    1.07
   9  -4   1   12.80    1.17
 -10   4  -1   18.17    1.78
 -10   4  -1   15.21    1.16
  10  -4   1   16.98    1.45
  10  -4   1   16.43    1.22
  10  -4   1   16.38    1.30
  10  -4   1   14.75    1.23
 -11   4  -1    7.14    0.95
 -11   4  -1    6.19    1.36
  11  -4   1    7.44    1.02
  11  -4   1    7.96    1.26
  11  -4   1    7.88    1.03
  11  -4   1    8.06    1.06
  10   3  -1    1.81    0.89
  10   3  -1    0.65    0.69
  10   3  -1    2.35    0.51
  10   3  -1    0.24    0.98
  10   3  -1    1.34    0.87
 -10  -3   1   -1.02    0.90
 -10  -3   1    1.71    0.70
 -10  -3   1    0.47    1.15
 -10  -3   1    0.86    0.98
   9   3  -1    5.90    0.72
   9   3  -1    5.14    0.97
   9   3  -1    3.65    0.88
   9   3  -1    4.97    0.76
  -9  -3   1    6.37    0.99
  -9  -3   1    4.97    0.74
  -9  -3   1    6.53    1.24
  -9  -3   1    6.49    0.96
   8   3  -1   33.54    1.57
   8   3  -1   34.18    1.19
   8   3  -1   39.07    1.80
   8   3  -1   34.80    1.80
  -8  -3   1   37.73    1.73
  -8  -3   1   33.21    1.85
  -8  -3   1   29.93    1.91
  -8  -3   1   32.50    1.45
   7   3  -1   16.63    0.79
   7   3  -1   16.57    0.87
   7   3  -1   16.35    1.04
   7   3  -1   16.18    1.21
   7   3  -1   15.00    1.17
  -7  -3   1   16.93    1.02
  -7  -3   1   18.41    1.37
  -7  -3   1   16.16    1.11
  -7  -3   1   17.48    1.17
   6   3  -1   16.77    0.74
   6   3  -1   17.52    1.05
   6   3  -1   16.23    0.91
   6   3  -1   17.00    1.07
   6   3  -1   18.23    0.79
  -6  -3   1   16.31    1.02
  -6  -3   1   17.50    1.01
  -6  -3   1   17.19    0.87
   5   3  -1  103.43    2.63
   5   3  -1  102.25    2.29
   5   3  -1  102.56    2.69
   5   3  -1  103.98    2.27
   5   3  -1  105.41    2.48
  -5  -3   1  104.14    2.65
  -5  -3   1  102.74    2.60
  -5  -3   1  101.46    2.42
   4   3  -1   60.02    1.46
   4   3  -1   57.32    1.72
   4   3  -1   60.94    1.57
   4   3  -1   61.06    1.70
  -4  -3   1   58.69    1.67
  -4  -3   1   59.02    1.52
  -4  -3   1   58.52    1.69
   3   3  -1    0.29    0.16
   3   3  -1    0.52    0.20
   3   3  -1    0.45    0.17
   3   3  -1    0.70    0.23
  -3  -3   1    0.51    0.19
  -3  -3   1    0.52    0.16
  -3  -3   1    0.58    0.17
  -3  -3   1    0.55    0.20
   2   3  -1   28.76    0.82
   2   3  -1   26.38    0.89
   2   3  -1   26.88    0.86
   2   3  -1   29.41    0.81
  -2  -3   1   28.35    0.79
  -2  -3   1   28.11    0.87
  -2  -3   1   27.55    0.80
   1   3  -1  182.61    3.51
   1   3  -1  183.34    3.55
   1   3  -1  184.71    3.51
  -1  -3   1  177.13    3.43
  -1  -3   1  178.02    3.53
  -1  -3   1  177.66    3.49
  -1  -3   1  180.26    3.50
   0   3  -1   38.07    0.89
   0   3  -1   39.36    0.90
   0   3  -1   40.61    0.94
   0   3  -1   39.46    1.04
   0  -3   1   37.94    0.92
   0  -3   1   39.24    1.02
   0  -3   1   39.42    0.99
   0  -3   1   40.34    0.91
  -1   3  -1  438.98    8.11
  -1   3  -1  434.15    8.04
  -1   3  -1  448.19    8.15
   1  -3   1  442.55    8.12
   1  -3   1  453.89    8.45
   1  -3   1  446.46    8.23
   1  -3   1  425.51    8.04
  -2   3  -1   73.92    1.41
  -2   3  -1   76.72    1.63
  -2   3  -1   74.49    1.68
   2  -3   1   71.81    1.60
   2  -3   1   74.23    1.68
   2  -3   1   70.46    1.68
   2  -3   1   73.11    1.42
  -3   3  -1   62.48    1.61
  -3   3  -1   65.07    1.59
  -3   3  -1   63.97    1.34
   3  -3   1   65.23    1.39
   3  -3   1   67.39    1.64
   3  -3   1   66.56    1.40
   3  -3   1   65.74    1.59
   3  -3   1   62.23    1.46
   3  -3   1   66.26    1.37
  -4   3  -1   40.35    1.26
  -4   3  -1   41.09    1.01
  -4   3  -1   39.90    1.02
  -4   3  -1   40.35    0.98
  -4   3  -1   41.19    1.25
   4  -3   1   40.28    1.10
   4  -3   1   40.27    1.03
   4  -3   1   40.53    0.95
   4  -3   1   36.60    1.21
   4  -3   1   40.03    1.05
   4  -3   1   42.06    1.27
  -5   3  -1   25.07    0.83
  -5   3  -1   23.75    0.98
  -5   3  -1   24.34    0.81
  -5   3  -1   24.51    0.73
  -5   3  -1   23.91    1.05
   5  -3   1   24.62    0.85
   5  -3   1   25.54    0.84
   5  -3   1   25.92    1.04
   5  -3   1   24.82    0.90
  -6   3  -1   69.18    1.76
  -6   3  -1   70.37    2.11
  -6   3  -1   70.18    1.58
  -6   3  -1   68.93    1.75
   6  -3   1   71.51    1.82
   6  -3   1   67.06    1.83
   6  -3   1   70.03    1.82
   6  -3   1   68.71    1.99
  -7   3  -1    3.92    0.41
  -7   3  -1    4.14    0.53
  -7   3  -1    4.47    0.72
  -7   3  -1    4.69    0.52
  -7   3  -1    4.22    0.53
   7  -3   1    4.35    0.60
   7  -3   1    4.63    0.63
   7  -3   1    4.45    0.55
   7  -3   1    4.94    0.60
  -8   3  -1   39.56    1.83
  -8   3  -1   40.96    1.47
  -8   3  -1   38.99    1.44
   8  -3   1   38.08    1.48
   8  -3   1   40.41    1.51
   8  -3   1   40.46    1.49
   8  -3   1   39.83    1.63
  -9   3  -1   38.77    1.98
   9  -3   1   40.25    1.63
   9  -3   1   40.10    1.62
   9  -3   1   38.36    1.66
   9  -3   1   40.77    1.78
 -10   3  -1   13.91    1.71
 -10   3  -1   14.23    1.17
  10  -3   1   13.16    1.27
  10  -3   1   11.30    1.19
  10  -3   1   13.68    1.40
  10  -3   1   14.17    1.28
 -11   3  -1    1.13    1.29
 -11   3  -1    2.24    0.73
  11  -3   1    1.57    0.78
  11  -3   1    1.61    0.76
  11  -3   1    1.12    0.81
  11  -3   1    2.25    0.90
  10   2  -1    8.99    1.09
  10   2  -1   10.46    1.33
  10   2  -1   11.70    1.44
  10   2  -1   10.15    0.83
 -10  -2   1   10.18    1.52
 -10  -2   1    8.92    1.19
 -10  -2   1   10.05    1.47
 -10  -2   1   12.02    1.21
   9   2  -1   19.02    1.51
   9   2  -1   17.18    0.92
   9   2  -1   19.24    1.39
   9   2  -1   16.03    1.50
  -9  -2   1   18.21    1.40
  -9  -2   1   20.32    1.26
  -9  -2   1   17.91    1.72
  -9  -2   1   18.25    1.45
   8   2  -1    1.36    0.60
   8   2  -1    1.53    0.57
   8   2  -1    1.52    0.57
   8   2  -1    1.20    0.44
   8   2  -1    1.36    0.39
  -8  -2   1    1.57    0.40
  -8  -2   1    1.10    0.67
  -8  -2   1    1.23    0.54
  -8  -2   1    1.06    0.52
   7   2  -1   11.93    1.00
   7   2  -1   10.97    0.65
   7   2  -1   10.14    0.71
   7   2  -1   10.42    0.84
   7   2  -1   11.31    0.98
  -7  -2   1    8.36    0.91
  -7  -2   1   11.69    1.13
  -7  -2   1   11.48    0.92
  -7  -2   1    9.28    0.73
   6   2  -1   71.37    2.12
   6   2  -1   73.01    1.76
   6   2  -1   74.66    1.99
   6   2  -1   74.45    2.20
   6   2  -1   71.35    1.83
  -6  -2   1   71.93    1.91
  -6  -2   1   72.99    2.10
  -6  -2   1   75.59    2.14
   5   2  -1   75.93    1.91
   5   2  -1   72.67    1.77
   5   2  -1   79.29    2.12
   5   2  -1   76.36    1.74
   5   2  -1   72.96    2.02
  -5  -2   1   73.83    1.85
  -5  -2   1   76.85    2.03
  -5  -2   1   75.32    2.05
   4   2  -1   28.24    1.02
   4   2  -1   28.86    0.94
   4   2  -1   29.73    0.84
   4   2  -1   30.51    0.86
  -4  -2   1   29.28    1.04
  -4  -2   1   30.67    1.05
  -4  -2   1   29.47    0.92
   3   2  -1  174.36    3.30
   3   2  -1  171.02    3.35
   3   2  -1  163.69    3.49
   3   2  -1  167.36    3.46
  -3  -2   1  164.65    3.45
  -3  -2   1  175.25    3.50
  -3  -2   1  163.94    3.31
   2   2  -1    0.20    0.09
   2   2  -1    0.09    0.10
   2   2  -1    0.03    0.09
   2   2  -1    0.16    0.10
  -2  -2   1    0.04    0.11
  -2  -2   1    0.25    0.10
  -2  -2   1    0.10    0.10
  -2  -2   1    0.22    0.08
   1   2  -1    7.16    0.31
   1   2  -1    7.42    0.32
   1   2  -1    6.97    0.33
   1   2  -1    7.22    0.28
  -1  -2   1    7.11    0.27
  -1  -2   1    7.35    0.31
  -1  -2   1    7.45    0.32
  -1  -2   1    7.59    0.33
   0   2  -1   61.50    1.24
   0   2  -1   63.29    1.36
   0   2  -1   63.08    1.25
   0   2  -1   65.65    1.27
   0   2  -1   63.18    1.33
   0  -2   1   61.31    1.33
   0  -2   1   64.75    1.26
   0  -2   1   62.26    1.34
   0  -2   1   62.63    1.25
   0  -2   1   64.66    1.25
  -1   2  -1  237.02    4.37
  -1   2  -1  235.03    4.24
  -1   2  -1  232.79    4.31
  -1   2  -1  230.42    4.33
   1  -2   1  238.76    4.23
   1  -2   1  229.12    4.30
   1  -2   1  227.76    4.36
   1  -2   1  229.54    4.34
   1  -2   1  239.18    4.30
  -2   2  -1    9.40    0.34
  -2   2  -1    9.15    0.42
  -2   2  -1    9.04    0.42
  -2   2  -1    9.32    0.28
   2  -2   1    9.44    0.30
   2  -2   1    9.23    0.33
   2  -2   1    9.48    0.41
   2  -2   1    9.55    0.29
   2  -2   1    8.97    0.42
  -3   2  -1    1.53    0.17
  -3   2  -1    1.63    0.19
  -3   2  -1    1.53    0.18
  -3   2  -1    1.52    0.23
  -3   2  -1    1.76    0.20
  -3   2  -1    1.47    0.25
   3  -2   1    1.31    0.19
   3  -2   1    1.27    0.21
   3  -2   1    1.39    0.19
   3  -2   1    1.70    0.20
   3  -2   1    1.86    0.17
   3  -2   1    2.11    0.28
  -4   2  -1   40.79    1.08
  -4   2  -1   42.98    1.14
  -4   2  -1   41.56    1.08
  -4   2  -1   41.20    1.29
  -4   2  -1   42.44    1.00
   4  -2   1   42.81    1.11
   4  -2   1   40.54    1.13
   4  -2   1   42.49    1.11
   4  -2   1   40.60    1.22
  -5   2  -1    5.51    0.43
  -5   2  -1    5.63    0.36
  -5   2  -1    4.77    0.57
  -5   2  -1    5.28    0.43
  -5   2  -1    5.73    0.43
   5  -2   1    5.57    0.46
   5  -2   1    5.51    0.46
   5  -2   1    4.36    0.43
   5  -2   1    4.99    0.51
  -6   2  -1   23.69    0.94
  -6   2  -1   23.96    0.93
  -6   2  -1   23.11    1.16
  -6   2  -1   24.16    0.93
  -6   2  -1   23.27    0.78
   6  -2   1   24.30    0.98
   6  -2   1   23.11    1.03
   6  -2   1   23.41    0.95
   6  -2   1   23.50    0.97
  -7   2  -1   13.16    0.77
  -7   2  -1   13.14    0.78
  -7   2  -1   12.35    0.80
  -7   2  -1   13.13    0.64
  -7   2  -1   13.11    1.04
   7  -2   1   12.74    0.82
   7  -2   1   12.75    0.82
   7  -2   1   13.74    0.91
   7  -2   1   13.64    0.82
  -8   2  -1   29.69    1.07
  -8   2  -1   34.44    1.37
  -8   2  -1   34.09    1.69
  -8   2  -1   33.30    1.39
   8  -2   1   35.45    1.42
   8  -2   1   35.65    1.52
   8  -2   1   34.02    1.40
   8  -2   1   37.43    1.46
  -9   2  -1    2.57    0.84
   9  -2   1    2.71    0.68
   9  -2   1    2.53    0.61
   9  -2   1    2.31    0.58
   9  -2   1    2.15    0.58
 -10   2  -1    4.48    0.74
 -10   2  -1    2.92    0.70
 -10   2  -1    2.64    0.99
  10  -2   1    5.29    0.90
  10  -2   1    3.84    0.75
  10  -2   1    3.12    0.93
  10  -2   1    4.63    0.88
 -11   2  -1   21.76    2.27
 -11   2  -1   15.99    1.58
 -11   2  -1   19.79    1.50
  11  -2   1   14.91    1.70
  11  -2   1   18.02    0.96
  11  -2   1   19.45    1.78
  11  -2   1   20.21    1.74
  11  -2   1   15.48    1.69
  10   1  -1   10.87    1.47
  10   1  -1   13.26    1.56
  10   1  -1   10.75    1.35
  10   1  -1   11.15    0.85
 -10  -1   1    9.22    1.31
 -10  -1   1    7.96    1.03
 -10  -1   1   11.02    1.20
 -10  -1   1   10.73    1.41
   9   1  -1   11.62    1.00
   9   1  -1   11.56    1.56
   9   1  -1   12.07    0.77
   9   1  -1   11.95    1.29
   9   1  -1    9.22    1.08
  -9  -1   1   10.50    1.22
  -9  -1   1   11.25    1.46
  -9  -1   1   12.84    0.98
   8   1  -1   29.82    1.27
   8   1  -1   28.60    1.32
   8   1  -1   30.64    1.67
   8   1  -1   30.30    1.48
   8   1  -1   29.25    1.06
  -8  -1   1   30.74    1.26
  -8  -1   1   29.82    1.46
   7   1  -1   58.41    1.92
   7   1  -1   60.12    1.74
   7   1  -1   58.03    1.96
   7   1  -1   58.49    1.79
   7   1  -1   59.17    1.54
  -7  -1   1   58.89    2.15
  -7  -1   1   60.53    1.92
  -7  -1   1   60.01    1.73
  -7  -1   1   59.27    1.90
   6   1  -1    0.66    0.22
   6   1  -1    0.30    0.28
   6   1  -1    0.50    0.23
   6   1  -1    0.55    0.30
   6   1  -1    0.38    0.30
  -6  -1   1    0.47    0.24
  -6  -1   1    1.01    0.33
  -6  -1   1    0.50    0.26
   5   1  -1    5.53    0.47
   5   1  -1    6.05    0.56
   5   1  -1    5.75    0.38
   5   1  -1    5.78    0.41
   5   1  -1    6.32    0.55
  -5  -1   1    5.74    0.51
  -5  -1   1    6.06    0.52
  -5  -1   1    5.47    0.41
   4   1  -1  128.62    2.87
   4   1  -1  125.54    2.71
   4   1  -1  128.77    2.65
   4   1  -1  132.32    2.85
   4   1  -1  131.27    2.62
  -4  -1   1  128.32    2.84
  -4  -1   1  134.68    2.71
  -4  -1   1  130.12    2.83
   3   1  -1   63.41    1.54
   3   1  -1   62.32    1.44
   3   1  -1   63.24    1.56
   3   1  -1   64.28    1.38
   3   1  -1   64.80    1.39
  -3  -1   1   63.27    1.53
  -3  -1   1   67.03    1.44
   2   1  -1   47.58    1.12
   2   1  -1   46.36    0.96
   2   1  -1   46.65    1.03
   2   1  -1   48.72    1.04
  -2  -1   1   47.05    1.11
  -2  -1   1   44.83    1.02
  -2  -1   1   46.29    1.12
   1   1  -1  232.35    4.32
   1   1  -1  234.60    4.41
   1   1  -1  215.92    4.18
   1   1  -1  226.60    4.28
  -1  -1   1  218.82    4.18
  -1  -1   1  227.91    4.35
  -1  -1   1  238.82    4.44
   0  -1   1  294.93    5.62
   0  -1   1  289.24    5.65
   0  -1   1  301.32    5.50
   0  -1   1  294.05    5.95
  -1   1  -1   39.60    0.89
  -1   1  -1   39.49    0.83
   1  -1   1   38.22    0.87
   1  -1   1   38.68    0.83
   1  -1   1   38.07    0.81
   1  -1   1   38.76    0.89
   1  -1   1   39.65    0.76
  -2   1  -1   52.47    1.26
  -2   1  -1   52.67    1.11
  -2   1  -1   53.99    1.11
  -2   1  -1   53.02    1.10
   2  -1   1   50.88    1.25
   2  -1   1   53.32    1.12
   2  -1   1   49.69    1.20
   2  -1   1   53.00    1.11
   2  -1   1   51.63    1.15
  -3   1  -1  118.41    2.36
  -3   1  -1  116.06    2.25
  -3   1  -1  114.89    2.33
  -3   1  -1  110.29    2.51
  -3   1  -1  112.79    2.31
   3  -1   1  111.13    2.34
   3  -1   1  117.51    2.35
   3  -1   1  112.46    2.42
   3  -1   1  115.53    2.34
  -4   1  -1   90.46    2.24
  -4   1  -1   89.08    1.99
  -4   1  -1   91.65    2.02
  -4   1  -1   90.48    1.89
  -4   1  -1   86.88    2.00
   4  -1   1   87.89    2.01
   4  -1   1   91.78    2.11
   4  -1   1   89.70    2.03
  -5   1  -1   33.16    0.92
  -5   1  -1   31.78    1.04
  -5   1  -1   30.92    1.01
  -5   1  -1   31.71    1.04
  -5   1  -1   31.55    1.24
   5  -1   1   30.65    1.05
   5  -1   1   31.61    1.11
   5  -1   1   30.64    1.05
  -6   1  -1  230.66    4.48
  -6   1  -1  222.49    5.04
  -6   1  -1  230.84    4.74
  -6   1  -1  220.04    4.66
  -6   1  -1  231.37    4.71
   6  -1   1  226.20    4.77
   6  -1   1  230.78    4.81
   6  -1   1  228.73    4.72
   6  -1   1  230.83    4.77
  -7   1  -1  129.69    3.02
  -7   1  -1  127.93    3.05
  -7   1  -1  130.07    3.08
  -7   1  -1  124.89    2.76
  -7   1  -1  125.26    3.43
   7  -1   1  128.47    3.14
   7  -1   1  125.31    3.13
   7  -1   1  127.70    3.12
   7  -1   1  126.18    3.05
  -8   1  -1   12.18    0.74
  -8   1  -1   12.36    0.94
  -8   1  -1   11.45    0.88
  -8   1  -1   13.00    0.99
   8  -1   1   11.80    1.02
   8  -1   1   13.52    0.99
  -9   1  -1   32.90    1.53
  -9   1  -1   36.30    1.53
  -9   1  -1   33.32    1.95
   9  -1   1   35.86    1.67
   9  -1   1   33.40    1.63
   9  -1   1   34.04    1.59
   9  -1   1   35.19    1.07
   9  -1   1   34.95    1.69
 -10   1  -1   20.23    1.85
 -10   1  -1   19.71    1.41
 -10   1  -1   20.29    1.34
  10  -1   1   18.08    1.54
  10  -1   1   19.93    1.57
  10  -1   1   18.98    1.51
  10  -1   1   19.71    0.85
 -11   1  -1    7.84    0.98
 -11   1  -1    7.36    1.49
 -11   1  -1    7.29    1.05
  11  -1   1    9.20    1.29
  11  -1   1    8.49    0.71
  11  -1   1    9.24    1.35
  11  -1   1   13.26    1.70
  11  -1   1    9.05    1.24
  11   0  -1    3.75    0.61
  11   0  -1    4.24    0.98
  11   0  -1    4.30    0.97
  11   0  -1    4.68    1.14
 -11   0   1    4.80    0.88
 -11   0   1    5.52    1.00
 -11   0   1    3.34    1.39
  10   0  -1   11.28    1.46
  10   0  -1   13.49    1.29
  10   0  -1   14.19    1.50
  10   0  -1   14.27    1.46
  10   0  -1   12.76    0.85
 -10   0   1   12.49    1.29
 -10   0   1   11.28    1.42
 -10   0   1   13.51    1.19
 -10   0   1   13.96    1.70
   9   0  -1   15.62    0.82
   9   0  -1   15.61    1.15
   9   0  -1   17.87    1.12
   9   0  -1   14.76    1.20
   9   0  -1   16.02    1.22
  -9   0   1   15.46    1.21
  -9   0   1   17.03    1.04
  -9   0   1   15.26    1.46
   8   0  -1   35.70    1.55
   8   0  -1   35.40    1.45
   8   0  -1   36.19    1.54
   8   0  -1   36.85    1.42
   8   0  -1   37.58    1.18
  -8   0   1   35.41    1.58
  -8   0   1   37.86    1.77
  -8   0   1   38.23    1.57
   7   0  -1    6.29    0.63
   7   0  -1    6.53    0.66
   7   0  -1    6.06    0.71
   7   0  -1    7.37    0.73
  -7   0   1    6.22    0.56
  -7   0   1    6.97    0.68
  -7   0   1    7.05    0.68
  -7   0   1    6.78    0.87
   6   0  -1  101.92    2.42
   6   0  -1  103.07    2.56
   6   0  -1   98.92    2.55
   6   0  -1   98.78    2.41
  -6   0   1  107.06    2.55
  -6   0   1  105.88    2.40
  -6   0   1  100.91    2.51
   5   0  -1  152.95    3.20
   5   0  -1  151.56    3.20
   5   0  -1  151.46    3.34
   5   0  -1  152.70    3.33
  -5   0   1  157.86    3.32
  -5   0   1  150.21    3.29
  -5   0   1  150.30    3.17
   4   0  -1   31.52    0.99
   4   0  -1   30.25    0.98
   4   0  -1   31.88    0.91
   4   0  -1   31.60    0.91
  -4   0   1   30.34    0.88
  -4   0   1   30.63    0.96
  -4   0   1   31.35    0.98
   3   0  -1   24.54    0.75
   3   0  -1   23.59    0.68
   3   0  -1   23.95    0.68
   3   0  -1   22.68    0.73
  -3   0   1   23.08    0.73
  -3   0   1   23.49    0.66
  -3   0   1   25.10    0.75
  -3   0   1   24.67    0.68
   2   0  -1  112.79    2.26
   2   0  -1  120.06    2.29
   2   0  -1  110.71    2.18
   2   0  -1  112.30    2.19
  -2   0   1  114.34    2.27
  -2   0   1  119.40    2.20
  -2   0   1  109.86    2.25
  -2   0   1  115.53    2.18
  -1   0   1  233.48    4.43
  -1   0   1  221.41    4.53
  -1   0   1  229.47    4.38
  -1   0  -1  188.44    3.48
  -1   0  -1  176.49    3.45
   1   0   1  190.07    3.57
   1   0   1  182.92    3.40
   1   0   1  185.11    3.39
  -2   0  -1    4.48    0.33
  -2   0  -1    4.66    0.26
  -2   0  -1    4.43    0.26
  -2   0  -1    4.34    0.26
   2   0   1    4.69    0.33
   2   0   1    4.46    0.27
   2   0   1    4.52    0.27
   2   0   1    4.27    0.25
  -3   0  -1   23.97    0.86
  -3   0  -1   22.70    0.73
  -3   0  -1   23.38    0.72
  -3   0  -1   23.69    0.75
   3   0   1   23.68    0.74
   3   0   1   24.11    0.74
   3   0   1   23.11    0.76
  -4   0  -1   65.36    1.62
  -4   0  -1   64.73    1.81
  -4   0  -1   65.74    1.65
  -4   0  -1   65.47    1.59
   4   0   1   64.70    1.61
   4   0   1   63.11    1.66
   4   0   1   67.67    1.65
   4   0   1   66.83    1.64
  -5   0  -1  230.81    4.86
  -5   0  -1  219.37    4.60
  -5   0  -1  214.00    4.55
  -5   0  -1  232.31    4.55
   5   0   1  222.06    4.55
   5   0   1  218.26    4.64
   5   0   1  228.37    4.61
   5   0   1  227.40    4.59
  -6   0  -1   72.39    1.96
  -6   0  -1   70.64    1.97
  -6   0  -1   70.07    2.19
  -6   0  -1   70.47    1.89
   6   0   1   71.05    2.02
   6   0   1   69.21    1.95
   6   0   1   70.63    1.97
   6   0   1   68.24    1.92
  -7   0  -1    0.00    0.45
  -7   0  -1   -0.14    0.29
  -7   0  -1    0.26    0.33
  -7   0  -1    0.06    0.32
   7   0   1    0.26    0.36
   7   0   1    0.18    0.18
   7   0   1    0.47    0.33
   7   0   1    0.60    0.35
   7   0   1    0.28    0.32
  -8   0  -1   81.76    2.30
  -8   0  -1   81.67    2.81
  -8   0  -1   82.22    2.43
   8   0   1   84.88    2.44
   8   0   1   80.21    2.46
   8   0   1   79.86    2.50
   8   0   1   82.13    1.84
   8   0   1   81.70    2.41
  -9   0  -1    6.93    0.91
  -9   0  -1    5.22    1.05
  -9   0  -1    6.12    1.11
  -9   0  -1    6.87    0.86
   9   0   1    5.65    0.90
   9   0   1    6.11    0.51
   9   0   1    4.88    0.77
   9   0   1    5.84    0.81
   9   0   1    5.59    0.81
 -10   0  -1    1.68    0.99
 -10   0  -1   -0.01    0.48
 -10   0  -1   -0.10    0.61
 -10   0  -1    0.83    0.66
 -10   0  -1    2.92    0.77
  10   0   1    1.32    0.82
  10   0   1    2.44    0.37
  10   0   1    1.71    0.76
  10   0   1    1.16    0.72
  11  -1  -1   12.84    1.30
  11  -1  -1   13.72    1.61
  11  -1  -1   10.75    1.57
  11  -1  -1   15.24    0.97
 -11   1   1   15.91    1.52
 -11   1   1    9.78    1.50
 -11   1   1   15.61    1.37
  10  -1  -1   18.09    1.34
  10  -1  -1   17.53    1.55
  10  -1  -1   14.82    1.33
  10  -1  -1   17.48    1.35
  10  -1  -1   14.88    0.89
 -10   1   1   15.46    1.69
 -10   1   1   17.00    1.14
 -10   1   1   14.45    1.27
 -10   1   1   15.79    1.33
   9  -1  -1    1.39    0.51
   9  -1  -1    2.00    0.56
   9  -1  -1    1.24    0.56
   9  -1  -1    1.69    0.52
  -9   1   1    1.43    0.44
  -9   1   1    1.60    0.71
  -9   1   1    1.44    0.52
   8  -1  -1   35.41    1.41
   8  -1  -1   32.76    1.43
   8  -1  -1   33.84    1.37
   8  -1  -1   34.97    1.46
  -8   1   1   34.01    1.29
  -8   1   1   31.99    1.38
  -8   1   1   34.89    1.67
   7  -1  -1  127.78    3.02
   7  -1  -1  123.28    3.08
   7  -1  -1  125.74    3.09
   7  -1  -1  126.31    2.95
  -7   1   1  132.16    3.07
  -7   1   1  129.23    3.06
  -7   1   1  124.78    2.92
  -7   1   1  125.53    3.31
   6  -1  -1   61.37    1.77
   6  -1  -1   63.39    1.68
   6  -1  -1   61.65    1.76
   6  -1  -1   63.70    1.73
  -6   1   1   61.51    1.73
  -6   1   1   63.06    1.75
  -6   1   1   62.51    1.65
  -6   1   1   62.84    1.96
   5  -1  -1    0.19    0.18
   5  -1  -1    0.19    0.17
   5  -1  -1    0.25    0.16
   5  -1  -1    0.58    0.22
  -5   1   1    0.21    0.18
  -5   1   1    0.56    0.23
  -5   1   1    0.43    0.16
  -5   1   1    0.54    0.19
   4  -1  -1  148.80    3.07
   4  -1  -1  152.62    3.01
   4  -1  -1  145.68    3.05
   4  -1  -1  148.21    3.09
  -4   1   1  148.92    3.05
  -4   1   1  151.61    3.06
  -4   1   1  146.55    2.98
  -4   1   1  146.40    3.07
   3  -1  -1    4.89    0.31
   3  -1  -1    4.89    0.31
   3  -1  -1    5.07    0.32
   3  -1  -1    5.08    0.28
  -3   1   1    5.33    0.30
  -3   1   1    5.38    0.33
  -3   1   1    5.30    0.27
  -3   1   1    5.14    0.33
   2  -1  -1    4.36    0.25
   2  -1  -1    4.44    0.21
   2  -1  -1    4.50    0.25
   2  -1  -1    4.39    0.23
  -2   1   1    4.09    0.22
  -2   1   1    4.38    0.25
  -2   1   1    4.49    0.25
   1  -1  -1  106.43    2.02
   1  -1  -1  110.24    1.99
  -1   1   1  100.28    2.03
   0  -1  -1  264.04    4.96
   0  -1  -1  248.68    4.75
   0  -1  -1  252.74    4.96
   0   1   1  262.61    5.00
   0   1   1  273.19    5.16
   0   1   1  269.86    5.20
  -1  -1  -1  146.90    2.74
  -1  -1  -1  144.75    2.90
  -1  -1  -1  154.18    2.88
  -1  -1  -1  154.88    2.90
  -1  -1  -1  150.87    2.85
   1   1   1  147.11    2.85
   1   1   1  155.28    2.88
   1   1   1  150.42    2.90
  -2  -1  -1    0.71    0.14
  -2  -1  -1    1.00    0.16
  -2  -1  -1    0.84    0.19
  -2  -1  -1    0.80    0.15
   2   1   1    1.10    0.17
   2   1   1    0.82    0.09
   2   1   1    0.99    0.16
   2   1   1    0.68    0.14
  -3  -1  -1   97.33    2.21
  -3  -1  -1  105.15    2.28
  -3  -1  -1  104.99    2.40
  -3  -1  -1  101.42    2.31
   3   1   1  107.32    1.98
   3   1   1  104.28    2.25
   3   1   1  105.58    2.34
   3   1   1  110.40    2.31
  -4  -1  -1   18.95    0.78
  -4  -1  -1   17.66    0.72
  -4  -1  -1   20.17    0.93
  -4  -1  -1   19.68    0.81
   4   1   1   19.16    0.76
   4   1   1   18.87    0.79
   4   1   1   19.58    0.53
   4   1   1   19.68    0.83
  -5  -1  -1    0.01    0.15
  -5  -1  -1    0.18    0.23
  -5  -1  -1    0.10    0.34
  -5  -1  -1    0.23    0.20
   5   1   1   -0.14    0.22
   5   1   1    0.11    0.12
   5   1   1    0.23    0.22
   5   1   1   -0.01    0.20
   5   1   1   -0.04    0.18
  -6  -1  -1    4.23    0.61
  -6  -1  -1    5.73    0.55
  -6  -1  -1    7.02    0.68
  -6  -1  -1    5.26    0.62
   6   1   1    6.13    0.36
   6   1   1    5.74    0.62
   6   1   1    5.15    0.61
   6   1   1    6.39    0.62
   6   1   1    4.73    0.65
  -7  -1  -1   79.07    2.59
  -7  -1  -1   81.54    2.35
  -7  -1  -1   72.47    2.48
   7   1   1   79.56    2.25
   7   1   1   81.54    2.42
   7   1   1   82.87    2.40
   7   1   1   81.99    1.75
   7   1   1   81.30    2.30
  -8  -1  -1   10.45    0.90
  -8  -1  -1    9.62    1.00
  -8  -1  -1    9.60    1.27
   8   1   1   10.02    0.52
   8   1   1    9.79    1.10
   8   1   1   10.32    0.96
   8   1   1    9.37    1.11
   8   1   1    9.10    0.99
  -9  -1  -1    0.22    0.59
  -9  -1  -1    1.18    0.84
  -9  -1  -1    1.44    0.57
  -9  -1  -1    2.00    0.56
   9   1   1    1.26    0.29
   9   1   1    1.48    0.65
   9   1   1    0.67    0.58
   9   1   1    0.85    0.69
 -10  -1  -1    1.66    0.68
 -10  -1  -1    1.85    0.81
 -10  -1  -1    1.51    0.83
 -10  -1  -1    0.88    0.61
 -10  -1  -1   -0.32    1.07
  10   1   1    0.93    0.77
  10   1   1    1.23    0.77
  10   1   1    0.17    0.80
  11  -2  -1    9.27    1.14
  11  -2  -1   14.08    1.44
  11  -2  -1   12.29    1.41
 -11   2   1   10.35    1.26
 -11   2   1   10.46    1.48
  10  -2  -1    0.26    0.55
  10  -2  -1   -0.25    0.53
  10  -2  -1   -0.20    0.58
  10  -2  -1   -0.30    0.51
 -10   2   1   -0.29    0.50
 -10   2   1   -0.49    0.42
 -10   2   1   -0.62    0.80
 -10   2   1    0.14    0.27
   9  -2  -1   24.56    1.28
   9  -2  -1   24.86    1.33
   9  -2  -1   25.84    1.35
   9  -2  -1   23.72    1.30
  -9   2   1   26.28    1.18
  -9   2   1   24.57    1.61
  -9   2   1   27.44    1.33
   8  -2  -1   99.53    2.59
   8  -2  -1  100.64    2.68
   8  -2  -1  103.06    2.73
   8  -2  -1   99.49    2.68
  -8   2   1  105.05    2.54
  -8   2   1   84.55    2.04
  -8   2   1  103.89    2.99
  -8   2   1  102.43    2.66
  -8   2   1  103.54    2.64
   7  -2  -1    1.30    0.34
   7  -2  -1    1.03    0.33
   7  -2  -1    1.26    0.37
   7  -2  -1    1.11    0.30
  -7   2   1    0.88    0.43
  -7   2   1    1.27    0.34
  -7   2   1    1.99    0.27
  -7   2   1    1.57    0.27
  -7   2   1    1.28    0.31
   6  -2  -1   15.73    0.77
   6  -2  -1   15.73    0.74
   6  -2  -1   15.26    0.78
   6  -2  -1   14.34    0.78
  -6   2   1   15.94    0.47
  -6   2   1   15.44    0.78
  -6   2   1   14.91    0.73
  -6   2   1   15.54    0.81
  -6   2   1   14.85    0.92
  -6   2   1   15.41    0.70
   5  -2  -1   84.45    2.00
   5  -2  -1   85.64    2.08
   5  -2  -1   86.95    2.11
   5  -2  -1   86.62    2.06
  -5   2   1   88.85    2.13
  -5   2   1   89.09    2.25
  -5   2   1   86.88    2.03
  -5   2   1   86.94    2.05
  -5   2   1   89.86    1.67
   4  -2  -1    7.44    0.40
   4  -2  -1    8.03    0.46
   4  -2  -1    7.30    0.42
   4  -2  -1    7.48    0.43
  -4   2   1    7.58    0.48
  -4   2   1    6.88    0.42
  -4   2   1    7.58    0.40
   3  -2  -1   39.66    1.08
   3  -2  -1   40.65    1.00
   3  -2  -1   41.25    1.04
  -3   2   1   41.78    1.00
  -3   2   1   42.47    1.04
  -3   2   1   40.28    1.08
   2  -2  -1   43.23    0.98
   2  -2  -1   41.15    1.05
   2  -2  -1   45.57    1.03
  -2   2   1   47.03    1.04
  -2   2   1   46.48    1.09
  -2   2   1   44.39    0.98
   1  -2  -1  271.28    4.87
   1  -2  -1  255.65    4.76
   1  -2  -1  251.83    4.76
  -1   2   1  258.43    4.72
  -1   2   1  261.00    4.76
  -1   2   1  255.19    4.77
   0  -2  -1    2.52    0.19
   0  -2  -1    2.64    0.14
   0  -2  -1    2.51    0.18
   0  -2  -1    2.45    0.20
   0   2   1    2.76    0.19
  -1  -2  -1   28.46    0.66
  -1  -2  -1   29.31    0.76
  -1  -2  -1   29.52    0.83
  -1  -2  -1   29.47    0.79
  -1  -2  -1   27.13    0.75
   1   2   1   28.78    0.83
   1   2   1   28.24    0.78
   1   2   1   28.17    0.76
  -2  -2  -1   58.68    1.44
  -2  -2  -1   60.08    1.40
  -2  -2  -1   58.05    1.46
  -2  -2  -1   60.61    1.22
  -2  -2  -1   61.10    1.49
   2   2   1   58.69    1.50
   2   2   1   59.22    1.41
   2   2   1   60.24    1.45
  -3  -2  -1  113.50    2.51
  -3  -2  -1  121.25    2.69
  -3  -2  -1  119.62    2.65
  -3  -2  -1  112.57    2.58
   3   2   1  117.83    2.60
   3   2   1  120.93    2.69
   3   2   1  118.04    2.27
   3   2   1  118.85    2.55
  -4  -2  -1    2.56    0.38
  -4  -2  -1    1.82    0.30
  -4  -2  -1    2.65    0.45
  -4  -2  -1    2.04    0.30
   4   2   1    2.53    0.42
   4   2   1    2.69    0.38
   4   2   1    2.85    0.41
   4   2   1    2.81    0.23
  -5  -2  -1  122.52    2.80
  -5  -2  -1  118.52    3.06
  -5  -2  -1  121.10    2.89
  -5  -2  -1  124.73    2.96
   5   2   1  119.80    2.99
   5   2   1  117.10    2.82
   5   2   1  124.51    2.93
   5   2   1  123.37    2.41
  -6  -2  -1   41.35    1.51
  -6  -2  -1   39.94    1.38
  -6  -2  -1   41.03    1.54
  -6  -2  -1   41.64    1.71
   6   2   1   42.58    1.42
   6   2   1   43.48    1.51
   6   2   1   43.28    1.56
   6   2   1   42.15    1.62
   6   2   1   41.94    1.04
  -7  -2  -1    0.21    0.29
  -7  -2  -1    0.24    0.38
  -7  -2  -1   -0.40    0.51
   7   2   1    0.10    0.20
   7   2   1    0.18    0.38
   7   2   1    0.05    0.37
   7   2   1   -0.04    0.39
  -8  -2  -1   31.64    1.46
  -8  -2  -1   33.02    1.93
  -8  -2  -1   30.05    1.57
   8   2   1   34.81    1.79
   8   2   1   32.84    0.90
   8   2   1   31.57    1.56
   8   2   1   31.62    1.44
   8   2   1   31.57    1.94
  -9  -2  -1    6.87    0.83
  -9  -2  -1    6.78    1.03
  -9  -2  -1    7.23    1.17
  -9  -2  -1    6.15    0.84
   9   2   1    6.79    0.88
   9   2   1    6.32    0.92
   9   2   1    8.39    1.17
   9   2   1    6.06    0.96
 -10  -2  -1   29.17    1.79
 -10  -2  -1   29.26    2.06
 -10  -2  -1   27.55    2.47
  10   2   1   21.38    2.13
  10   2   1   31.80    2.08
  10   2   1   27.44    1.95
  11  -3  -1    0.42    0.63
  11  -3  -1    1.29    0.68
  11  -3  -1    1.08    0.78
  11  -3  -1    0.10    0.69
 -11   3   1    0.96    0.59
 -11   3   1    0.38    1.01
  10  -3  -1   12.13    1.22
  10  -3  -1   14.39    1.19
  10  -3  -1   15.45    1.31
  10  -3  -1   12.66    1.20
 -10   3   1   13.10    1.11
 -10   3   1   10.73    1.51
   9  -3  -1   38.02    1.58
   9  -3  -1   36.68    1.57
   9  -3  -1   37.42    1.63
   9  -3  -1   36.38    1.52
  -9   3   1   35.59    1.42
  -9   3   1   33.64    1.83
  -9   3   1   36.49    1.51
   8  -3  -1    5.37    0.67
   8  -3  -1    5.22    0.69
   8  -3  -1    5.00    0.64
   8  -3  -1    5.82    0.68
  -8   3   1    6.25    0.88
  -8   3   1    4.36    0.58
  -8   3   1    4.59    0.58
   7  -3  -1   28.05    1.11
   7  -3  -1   28.61    1.20
   7  -3  -1   29.65    1.15
   7  -3  -1   29.75    1.16
  -7   3   1   29.52    1.15
  -7   3   1   30.96    1.26
  -7   3   1   29.84    1.10
  -7   3   1   29.33    1.37
   6  -3  -1   70.98    1.98
   6  -3  -1   74.38    1.86
   6  -3  -1   72.96    1.88
   6  -3  -1   74.66    1.94
  -6   3   1   74.61    2.02
  -6   3   1   73.47    1.88
  -6   3   1   73.16    1.84
  -6   3   1   72.30    2.07
   5  -3  -1   36.01    1.16
   5  -3  -1   32.69    1.02
   5  -3  -1   34.11    1.08
   5  -3  -1   34.34    1.04
  -5   3   1   34.31    1.20
  -5   3   1   33.21    1.01
  -5   3   1   34.87    1.06
  -5   3   1   34.86    1.17
   4  -3  -1   11.62    0.28
   4  -3  -1   11.65    0.60
   4  -3  -1   11.37    0.53
   4  -3  -1   11.75    0.50
   4  -3  -1   11.04    0.49
  -4   3   1   11.82    0.61
  -4   3   1   11.74    0.59
  -4   3   1   11.33    0.48
  -4   3   1   11.37    0.52
   3  -3  -1  107.22    2.21
   3  -3  -1  105.36    2.15
   3  -3  -1  102.35    2.29
  -3   3   1  105.79    2.14
  -3   3   1  105.92    2.21
  -3   3   1  107.90    2.32
  -3   3   1  104.52    2.20
   2  -3  -1  379.49    6.87
   2  -3  -1  372.21    6.93
   2  -3  -1  379.11    7.01
  -2   3   1  373.30    7.00
  -2   3   1  375.79    7.14
  -2   3   1  383.39    6.90
  -2   3   1  375.89    7.02
  -2   3   1  385.39    7.16
   1  -3  -1   65.34    1.48
   1  -3  -1   67.26    1.45
   1  -3  -1   65.49    1.40
  -1   3   1   66.79    1.40
  -1   3   1   60.08    1.46
  -1   3   1   66.97    1.45
   0  -3  -1  184.24    3.48
   0  -3  -1  184.90    3.30
   0  -3  -1  167.71    3.50
   0  -3  -1  179.09    3.47
   0   3   1  182.78    3.48
   0   3   1  187.78    3.55
   0   3   1  171.59    3.52
  -1  -3  -1  102.52    2.26
  -1  -3  -1  105.36    2.13
  -1  -3  -1   98.94    2.06
  -1  -3  -1  102.98    2.16
   1   3   1  103.99    2.20
   1   3   1  101.07    2.17
   1   3   1  104.00    2.27
  -2  -3  -1    1.52    0.22
  -2  -3  -1    1.45    0.19
  -2  -3  -1    1.16    0.21
  -2  -3  -1    1.67    0.25
  -2  -3  -1    1.40    0.24
   2   3   1    1.14    0.22
   2   3   1    0.93    0.22
   2   3   1    1.03    0.22
  -3  -3  -1    1.10    0.29
  -3  -3  -1    1.80    0.32
  -3  -3  -1    1.24    0.24
  -3  -3  -1    1.57    0.27
  -3  -3  -1    1.36    0.17
   3   3   1    1.15    0.27
   3   3   1    1.48    0.27
   3   3   1    1.70    0.29
  -4  -3  -1  137.61    3.26
  -4  -3  -1  144.57    3.23
  -4  -3  -1  143.43    3.31
  -4  -3  -1  141.35    3.10
   4   3   1  144.50    2.80
   4   3   1  136.55    3.20
   4   3   1  139.62    3.14
   4   3   1  143.50    3.34
  -5  -3  -1   48.45    1.61
  -5  -3  -1   48.29    1.72
  -5  -3  -1   48.43    1.64
  -5  -3  -1   46.65    1.46
   5   3   1   47.53    1.53
   5   3   1   49.23    1.62
   5   3   1   47.60    1.17
   5   3   1   47.95    1.69
  -6  -3  -1    0.94    0.39
  -6  -3  -1    1.02    0.40
  -6  -3  -1    0.44    0.31
  -6  -3  -1    0.60    0.52
   6   3   1    1.11    0.49
   6   3   1    0.15    0.38
   6   3   1    0.86    0.34
   6   3   1    0.87    0.23
   6   3   1    0.32    0.39
  -7  -3  -1   19.93    1.34
  -7  -3  -1   20.49    1.13
   7   3   1   23.09    1.35
   7   3   1   20.48    1.37
   7   3   1   20.48    1.25
   7   3   1   21.66    1.12
  -8  -3  -1   -0.33    0.55
  -8  -3  -1   -0.73    0.46
  -8  -3  -1    0.60    0.59
  -8  -3  -1   -0.63    0.69
   8   3   1   -0.55    0.59
   8   3   1    0.76    0.67
   8   3   1   -0.29    0.50
   8   3   1   -0.07    0.54
  -9  -3  -1    7.35    0.95
  -9  -3  -1   11.46    1.63
  -9  -3  -1    5.80    1.24
  -9  -3  -1    7.48    1.09
   9   3   1    9.21    1.33
   9   3   1    7.03    1.11
   9   3   1    7.16    1.05
  12  -4  -1    4.92    1.12
  12  -4  -1    5.49    1.11
  12  -4  -1    4.18    1.01
  12  -4  -1    3.52    1.12
 -12   4   1    6.56    1.56
 -12   4   1    5.57    0.97
  11  -4  -1   18.26    1.67
  11  -4  -1   19.12    1.49
  11  -4  -1   16.06    1.42
  11  -4  -1   19.07    1.55
 -11   4   1   17.85    1.89
 -11   4   1   19.00    1.41
  10  -4  -1    4.25    0.72
  10  -4  -1    3.81    0.65
  10  -4  -1    4.38    0.78
 -10   4   1    3.96    1.00
 -10   4   1    4.72    0.70
   9  -4  -1    8.77    0.92
   9  -4  -1    8.19    0.89
  -9   4   1    5.64    0.82
  -9   4   1    8.54    0.84
   8  -4  -1   27.79    1.20
   8  -4  -1   28.68    1.38
   8  -4  -1   29.06    1.27
   8  -4  -1   28.13    1.22
  -8   4   1   28.96    1.22
  -8   4   1   30.37    1.19
  -8   4   1   28.75    1.48
  -8   4   1   28.09    1.37
   7  -4  -1   33.01    1.25
   7  -4  -1   32.72    1.34
   7  -4  -1   34.88    1.21
   7  -4  -1   33.83    1.20
  -7   4   1   32.49    1.35
  -7   4   1   31.90    1.14
  -7   4   1   33.03    1.42
  -7   4   1   32.72    1.20
   6  -4  -1    4.06    0.46
   6  -4  -1    3.24    0.41
   6  -4  -1    3.15    0.43
   6  -4  -1    3.88    0.52
  -6   4   1    4.14    0.41
  -6   4   1    2.85    0.47
  -6   4   1    4.14    0.49
  -6   4   1    4.33    0.60
   5  -4  -1   15.76    0.67
   5  -4  -1   16.85    0.71
   5  -4  -1   16.62    0.81
   5  -4  -1   16.65    0.67
   5  -4  -1   16.02    0.40
  -5   4   1   15.66    0.69
  -5   4   1   16.63    0.82
  -5   4   1   16.03    0.79
  -5   4   1   15.97    0.64
   4  -4  -1  308.20    5.87
   4  -4  -1  310.14    6.04
   4  -4  -1  307.41    5.79
  -4   4   1  305.21    5.85
  -4   4   1  307.30    5.90
  -4   4   1  313.34    6.06
  -4   4   1  303.76    5.76
   3  -4  -1  155.46    3.24
   3  -4  -1  153.32    3.01
   3  -4  -1  154.15    3.23
   3  -4  -1  153.56    3.09
  -3   4   1  156.92    3.01
  -3   4   1  148.43    3.22
  -3   4   1  153.76    3.09
  -3   4   1  153.72    3.03
   2  -4  -1    6.98    0.37
   2  -4  -1    7.18    0.34
   2  -4  -1    7.37    0.44
  -2   4   1    6.99    0.34
  -2   4   1    7.65    0.26
  -2   4   1    7.31    0.45
  -2   4   1    6.95    0.43
  -2   4   1    7.22    0.38
   1  -4  -1  237.87    4.60
   1  -4  -1  240.55    4.55
  -1   4   1  230.50    4.60
  -1   4   1  239.72    4.48
  -1   4   1  229.09    4.53
   0  -4  -1  110.48    2.26
   0  -4  -1  104.89    2.30
   0  -4  -1  104.41    2.24
   0   4   1  101.54    2.23
   0   4   1  106.45    2.32
   0   4   1  102.91    2.33
  -1  -4  -1    0.86    0.17
  -1  -4  -1    0.76    0.17
  -1  -4  -1    0.95    0.20
  -1  -4  -1    0.84    0.20
   1   4   1    0.55    0.18
   1   4   1    1.28    0.24
  -2  -4  -1   44.95    1.38
  -2  -4  -1   46.13    1.35
  -2  -4  -1   48.32    1.29
  -2  -4  -1   47.29    1.31
  -2  -4  -1   45.03    1.14
   2   4   1   46.21    1.35
   2   4   1   46.54    1.31
  -3  -4  -1   60.16    1.71
  -3  -4  -1   60.35    1.62
  -3  -4  -1   60.39    1.76
  -3  -4  -1   61.00    1.72
  -3  -4  -1   61.61    1.44
   3   4   1   64.14    1.74
   3   4   1   60.25    1.81
   3   4   1   63.34    1.68
  -4  -4  -1    2.47    0.42
  -4  -4  -1    3.82    0.46
  -4  -4  -1    4.04    0.56
  -4  -4  -1    3.40    0.52
   4   4   1    2.12    0.37
   4   4   1    3.52    0.48
   4   4   1    4.59    0.65
  -5  -4  -1   22.27    1.00
  -5  -4  -1   21.93    1.23
  -5  -4  -1   22.08    1.15
  -5  -4  -1   23.47    1.18
   5   4   1   22.49    1.13
   5   4   1   21.80    1.23
   5   4   1   22.12    1.08
  -6  -4  -1   36.44    1.59
  -6  -4  -1   36.19    1.68
  -6  -4  -1   38.37    1.44
  -6  -4  -1   36.11    1.61
   6   4   1   36.40    1.75
   6   4   1   36.28    1.52
   6   4   1   38.08    1.62
  -7  -4  -1   19.90    1.53
  -7  -4  -1   17.88    1.59
  -7  -4  -1   18.54    1.33
  -7  -4  -1   19.55    1.17
   7   4   1   18.79    1.38
   7   4   1   19.62    1.47
   7   4   1   19.25    1.28
   7   4   1   17.85    1.07
  -8  -4  -1    1.10    0.87
  -8  -4  -1    0.94    0.64
  -8  -4  -1    2.05    0.70
  -8  -4  -1    0.99    0.56
   8   4   1    1.37    0.67
   8   4   1    0.66    0.55
   8   4   1    0.64    0.75
   8   4   1    1.67    0.85
  -9  -4  -1   19.71    1.61
  -9  -4  -1   19.57    2.23
  -9  -4  -1   17.38    1.85
  -9  -4  -1   23.98    1.93
   9   4   1   16.94    1.99
   9   4   1   20.46    1.76
   9   4   1   19.31    2.04
  12  -5  -1   23.74    2.01
  12  -5  -1   19.60    1.64
  12  -5  -1   20.07    1.79
  12  -5  -1   22.53    1.95
 -12   5   1   18.25    2.35
 -12   5   1   16.61    1.54
  11  -5  -1    6.64    1.01
  11  -5  -1    6.65    0.98
  11  -5  -1    7.64    1.04
  11  -5  -1    5.42    0.81
 -11   5   1    5.51    1.15
 -11   5   1    5.57    0.81
  10  -5  -1   21.41    1.30
  10  -5  -1   21.14    1.36
  10  -5  -1   19.97    1.35
 -10   5   1   21.35    1.67
   9  -5  -1   50.58    1.83
   9  -5  -1   50.45    1.97
   9  -5  -1   51.92    1.80
  -9   5   1   50.92    2.08
  -9   5   1   50.51    1.67
  -9   5   1   49.62    2.02
   8  -5  -1   13.35    1.04
   8  -5  -1   12.76    0.83
   8  -5  -1   12.16    0.87
   8  -5  -1   12.93    0.86
  -8   5   1   12.47    1.06
  -8   5   1   12.78    0.85
  -8   5   1   12.55    0.75
  -8   5   1   12.94    1.04
   7  -5  -1   13.07    0.74
   7  -5  -1   13.02    0.77
   7  -5  -1   12.02    0.87
   7  -5  -1   12.00    0.74
  -7   5   1   13.70    0.79
  -7   5   1   12.21    0.92
  -7   5   1   12.47    0.99
  -7   5   1   12.06    0.68
   6  -5  -1   25.41    0.59
   6  -5  -1   25.51    0.97
   6  -5  -1   23.72    1.09
   6  -5  -1   24.27    0.95
   6  -5  -1   26.07    0.93
  -6   5   1   24.70    0.95
  -6   5   1   24.67    1.09
  -6   5   1   25.84    0.89
  -6   5   1   27.23    1.18
   5  -5  -1   29.99    1.14
   5  -5  -1   29.26    0.75
   5  -5  -1   29.80    1.14
   5  -5  -1   28.49    0.92
   5  -5  -1   28.85    0.97
  -5   5   1   31.10    1.07
  -5   5   1   29.42    1.16
  -5   5   1   30.09    0.91
  -5   5   1   28.75    0.96
   4  -5  -1   40.36    1.07
   4  -5  -1   39.62    1.27
   4  -5  -1   39.02    1.12
   4  -5  -1   39.06    1.27
  -4   5   1   39.61    1.11
  -4   5   1   40.39    1.13
  -4   5   1   39.52    1.05
  -4   5   1   38.17    1.27
   3  -5  -1   29.27    0.85
   3  -5  -1   29.82    1.02
   3  -5  -1   29.40    0.89
  -3   5   1   30.74    1.04
  -3   5   1   29.15    0.79
  -3   5   1   28.83    0.83
  -3   5   1   28.75    0.90
  -3   5   1   29.07    1.03
   2  -5  -1  477.70    8.77
   2  -5  -1  475.10    8.68
   2  -5  -1  461.02    8.89
  -2   5   1  478.14    8.92
  -2   5   1  475.36    8.77
  -2   5   1  466.54    8.85
  -2   5   1  483.05    8.69
   1  -5  -1  212.70    4.28
   1  -5  -1  212.64    4.20
   1  -5  -1  206.40    4.10
  -1   5   1  212.72    4.30
  -1   5   1  205.06    4.19
  -1   5   1  212.23    4.13
   0  -5  -1    4.72    0.37
   0  -5  -1    4.53    0.38
   0  -5  -1    4.79    0.42
   0   5   1    4.46    0.42
   0   5   1    4.72    0.38
   0   5   1    4.57    0.46
  -1  -5  -1   10.45    0.50
  -1  -5  -1   11.04    0.53
  -1  -5  -1    9.87    0.53
  -1  -5  -1   10.73    0.62
  -1  -5  -1   10.01    0.59
   1   5   1   10.65    0.59
   1   5   1   10.90    0.68
   1   5   1   10.31    0.64
  -2  -5  -1   45.52    1.41
  -2  -5  -1   46.05    1.32
  -2  -5  -1   46.42    1.47
  -2  -5  -1   46.13    1.33
  -2  -5  -1   45.54    1.22
   2   5   1   45.59    1.50
   2   5   1   44.06    1.39
   2   5   1   47.13    1.40
  -3  -5  -1    6.17    0.45
  -3  -5  -1    5.44    0.61
  -3  -5  -1    6.40    0.65
  -3  -5  -1    6.38    0.52
  -3  -5  -1    6.52    0.63
   3   5   1    6.34    0.61
   3   5   1    6.66    0.61
   3   5   1    7.03    0.70
  -4  -5  -1   90.17    2.48
  -4  -5  -1   82.86    2.35
  -4  -5  -1   87.76    2.24
  -4  -5  -1   85.55    1.95
  -4  -5  -1   84.70    2.37
   4   5   1   84.45    2.36
   4   5   1   84.57    2.47
   4   5   1   84.07    2.28
  -5  -5  -1   52.08    1.88
  -5  -5  -1   53.02    1.85
  -5  -5  -1   51.15    1.90
  -5  -5  -1   49.33    1.77
   5   5   1   52.06    1.78
   5   5   1   52.19    1.85
   5   5   1   51.02    1.95
  -6  -5  -1   29.54    1.31
  -6  -5  -1   25.84    1.73
  -6  -5  -1   29.44    1.63
  -6  -5  -1   26.99    1.46
   6   5   1   30.06    1.42
   6   5   1   29.32    1.62
   6   5   1   30.62    1.58
  -7  -5  -1    2.79    0.84
  -7  -5  -1    2.36    0.69
  -7  -5  -1    3.87    0.78
  -7  -5  -1    1.54    0.54
   7   5   1    2.16    0.75
   7   5   1    1.43    0.76
   7   5   1    1.75    0.65
  -8  -5  -1   26.83    1.94
  -8  -5  -1   23.44    1.88
  -8  -5  -1   20.73    1.97
  -8  -5  -1   25.18    1.57
   8   5   1   24.48    1.98
   8   5   1   24.01    1.70
   8   5   1   26.97    2.01
  12  -6  -1    1.11    0.89
  12  -6  -1    2.92    1.13
  12  -6  -1   -0.25    0.69
  12  -6  -1    1.46    0.90
 -12   6   1   -0.19    0.73
 -12   6   1   -0.07    1.14
 -12   6   1   -0.46    0.62
  11  -6  -1   11.21    1.41
  11  -6  -1   12.84    1.61
  11  -6  -1    9.51    1.25
  11  -6  -1   11.02    1.16
 -11   6   1    8.65    1.07
 -11   6   1    8.04    1.32
  10  -6  -1   41.42    1.75
  10  -6  -1   38.01    1.68
  10  -6  -1   36.68    1.87
  10  -6  -1   39.42    1.59
 -10   6   1   38.26    2.03
 -10   6   1   42.38    1.99
   9  -6  -1   10.75    1.15
   9  -6  -1   13.02    1.01
   9  -6  -1   11.42    0.98
  -9   6   1   13.87    1.31
  -9   6   1   13.35    1.22
  -9   6   1   11.21    0.83
   8  -6  -1   14.35    1.07
   8  -6  -1   14.39    0.93
   8  -6  -1   13.04    0.84
   8  -6  -1   14.06    0.89
  -8   6   1   14.43    1.17
  -8   6   1   13.70    0.79
  -8   6   1   14.83    1.12
   7  -6  -1   28.26    1.08
   7  -6  -1   29.84    0.67
   7  -6  -1   30.24    1.34
   7  -6  -1   29.33    1.17
   7  -6  -1   28.52    1.13
  -7   6   1   29.25    1.34
  -7   6   1   30.66    1.33
  -7   6   1   29.41    1.11
  -7   6   1   29.42    1.03
   6  -6  -1   24.43    0.91
   6  -6  -1   26.21    1.17
   6  -6  -1   24.00    0.69
   6  -6  -1   25.67    0.99
   6  -6  -1   24.75    1.15
  -6   6   1   25.33    0.88
  -6   6   1   24.46    0.96
  -6   6   1   24.85    1.17
  -6   6   1   24.62    1.06
   5  -6  -1   -0.08    0.24
   5  -6  -1    0.12    0.16
   5  -6  -1    0.16    0.23
   5  -6  -1    0.20    0.18
  -5   6   1    0.12    0.14
  -5   6   1   -0.31    0.26
  -5   6   1    0.28    0.20
  -5   6   1   -0.06    0.22
   4  -6  -1   89.49    2.05
   4  -6  -1   84.59    2.24
   4  -6  -1   88.20    1.96
  -4   6   1   89.52    2.27
  -4   6   1   88.99    1.96
  -4   6   1   86.68    1.95
  -4   6   1   84.53    2.03
   3  -6  -1  118.08    2.75
   3  -6  -1  115.91    2.46
   3  -6  -1  115.85    2.55
  -3   6   1  116.81    2.47
  -3   6   1  118.24    2.29
  -3   6   1  112.11    2.71
  -3   6   1  115.03    2.55
  -3   6   1  118.73    2.76
   2  -6  -1   31.86    1.02
   2  -6  -1   32.13    0.96
   2  -6  -1   32.77    1.14
  -2   6   1   30.56    1.13
  -2   6   1   31.54    1.08
  -2   6   1   31.28    0.95
  -2   6   1   31.46    1.02
   1  -6  -1  119.86    2.67
   1  -6  -1  115.89    2.57
   1  -6  -1  121.55    2.78
  -1   6   1  118.23    2.67
  -1   6   1  117.38    2.77
  -1   6   1  117.41    2.59
   0  -6  -1   89.20    2.16
   0  -6  -1   92.14    2.16
   0  -6  -1   95.37    1.88
   0  -6  -1   91.23    2.17
   0  -6  -1   92.66    2.27
   0   6   1   91.27    2.34
   0   6   1   92.51    2.28
   0   6   1   91.19    2.18
  -1  -6  -1   19.09    0.80
  -1  -6  -1   18.74    0.85
  -1  -6  -1   19.36    0.71
  -1  -6  -1   18.92    0.78
  -1  -6  -1   18.63    0.89
   1   6   1   19.66    0.93
   1   6   1   18.97    0.85
   1   6   1   18.99    0.96
  -2  -6  -1   18.70    0.93
  -2  -6  -1   18.40    0.96
  -2  -6  -1   18.33    0.77
  -2  -6  -1   18.96    0.85
  -2  -6  -1   17.67    0.81
   2   6   1   17.02    0.89
   2   6   1   17.65    0.97
  -3  -6  -1  112.26    2.94
  -3  -6  -1  113.54    2.89
  -3  -6  -1  111.52    2.53
  -3  -6  -1  115.46    2.74
  -3  -6  -1  116.83    2.77
   3   6   1  111.33    2.81
   3   6   1  112.01    2.85
   3   6   1  117.12    3.03
  -4  -6  -1   75.56    2.12
  -4  -6  -1   76.07    1.87
  -4  -6  -1   76.96    2.38
  -4  -6  -1   76.96    2.27
  -4  -6  -1   78.05    2.33
   4   6   1   74.99    2.33
   4   6   1   78.73    2.24
   4   6   1   76.50    2.42
  -5  -6  -1   13.04    1.13
  -5  -6  -1   10.50    1.11
  -5  -6  -1   11.52    1.12
  -5  -6  -1   13.63    0.92
   5   6   1   13.11    1.29
   5   6   1   12.58    1.09
   5   6   1   14.55    1.20
  -6  -6  -1   -0.03    0.56
  -6  -6  -1    0.63    0.47
  -6  -6  -1    0.48    0.68
  -6  -6  -1   -0.35    0.61
   6   6   1    0.59    0.60
   6   6   1    1.39    0.60
   6   6   1    0.37    0.53
  -7  -6  -1   10.77    1.21
  -7  -6  -1    9.86    1.46
  -7  -6  -1   10.91    1.36
  -7  -6  -1   11.18    1.57
   7   6   1   10.52    1.32
   7   6   1   10.37    1.33
   7   6   1    7.20    0.99
  12  -7  -1   18.70    1.85
  12  -7  -1   14.90    1.51
  12  -7  -1   16.79    1.70
  12  -7  -1   17.25    2.04
 -12   7   1   16.03    1.52
 -12   7   1   22.09    2.41
  11  -7  -1    8.31    0.96
  11  -7  -1    7.87    1.00
  11  -7  -1   10.97    1.53
  11  -7  -1    8.40    1.08
 -11   7   1    8.04    1.07
 -11   7   1    7.85    1.24
  10  -7  -1    3.06    0.69
  10  -7  -1    3.40    0.84
  10  -7  -1    2.50    0.54
  10  -7  -1    2.22    0.62
 -10   7   1    2.19    0.54
 -10   7   1    2.13    0.79
 -10   7   1    2.86    0.91
   9  -7  -1   16.70    1.12
   9  -7  -1   15.74    1.09
  -9   7   1   15.45    1.40
  -9   7   1   16.05    0.92
  -9   7   1   17.11    1.34
   8  -7  -1   23.38    1.18
   8  -7  -1   23.47    1.12
   8  -7  -1   24.41    1.36
   8  -7  -1   22.23    1.32
   8  -7  -1   23.30    1.05
  -8   7   1   24.15    1.32
  -8   7   1   25.92    1.05
  -8   7   1   22.35    1.39
   7  -7  -1   10.12    0.68
   7  -7  -1    9.87    0.92
   7  -7  -1   10.65    0.90
   7  -7  -1   10.37    0.45
   7  -7  -1   10.41    0.69
   7  -7  -1   10.13    0.73
  -7   7   1    9.08    0.85
  -7   7   1   10.09    0.62
  -7   7   1   11.09    1.00
  -7   7   1   10.31    0.71
   6  -7  -1    3.79    0.55
   6  -7  -1    4.03    0.47
   6  -7  -1    3.77    0.59
   6  -7  -1    3.81    0.48
  -6   7   1    4.00    0.53
  -6   7   1    3.24    0.48
  -6   7   1    2.77    0.52
  -6   7   1    3.71    0.43
   5  -7  -1  133.14    2.96
   5  -7  -1  135.19    2.88
   5  -7  -1  134.73    3.26
  -5   7   1  134.93    2.93
  -5   7   1  131.58    3.26
  -5   7   1  135.13    2.97
  -5   7   1  136.35    2.87
   4  -7  -1   59.63    1.82
   4  -7  -1   58.91    1.59
   4  -7  -1   59.70    1.52
  -4   7   1   60.55    1.82
  -4   7   1   59.97    1.62
  -4   7   1   63.32    1.45
   3  -7  -1   11.42    0.61
   3  -7  -1   10.48    0.69
   3  -7  -1   10.03    0.55
  -3   7   1   10.79    0.62
  -3   7   1    8.83    0.74
  -3   7   1   10.11    0.73
  -3   7   1   10.07    0.54
   2  -7  -1   68.93    1.95
   2  -7  -1   70.71    1.75
   2  -7  -1   69.54    1.82
  -2   7   1   71.61    1.76
  -2   7   1   71.59    1.85
  -2   7   1   71.17    1.89
  -2   7   1   70.66    2.01
   1  -7  -1   16.43    0.80
   1  -7  -1   17.42    0.74
  -1   7   1   16.32    0.90
  -1   7   1   17.45    0.83
  -1   7   1   16.86    0.76
   0  -7  -1    0.34    0.22
   0  -7  -1    0.67    0.30
   0  -7  -1    0.58    0.23
   0  -7  -1    0.53    0.17
   0  -7  -1    0.93    0.27
   0   7   1    0.38    0.28
   0   7   1    0.50    0.25
   0   7   1    0.60    0.32
  -1  -7  -1    0.30    0.30
  -1  -7  -1    0.21    0.22
  -1  -7  -1    0.43    0.28
  -1  -7  -1    0.17    0.20
  -1  -7  -1    0.43    0.25
   1   7   1    0.21    0.31
   1   7   1    0.08    0.30
   1   7   1    0.21    0.26
  -2  -7  -1   22.11    0.98
  -2  -7  -1   22.29    0.93
  -2  -7  -1   21.90    1.09
  -2  -7  -1   21.72    0.92
  -2  -7  -1   21.71    1.12
   2   7   1   21.48    1.07
   2   7   1   23.91    1.25
   2   7   1   22.39    1.19
  -3  -7  -1    3.72    0.63
  -3  -7  -1    4.70    0.53
  -3  -7  -1    5.00    0.73
  -3  -7  -1    4.90    0.59
  -3  -7  -1    5.04    0.71
   3   7   1    3.23    0.52
  -4  -7  -1    1.79    0.41
  -4  -7  -1    2.13    0.40
  -4  -7  -1    1.34    0.44
  -4  -7  -1    1.99    0.61
  -4  -7  -1    1.44    0.54
   4   7   1    1.98    0.52
   4   7   1    1.50    0.61
  -5  -7  -1   10.37    1.17
  -5  -7  -1    7.81    1.12
  -5  -7  -1    7.80    0.93
  -5  -7  -1    6.33    0.83
   5   7   1    6.78    0.82
   5   7   1    8.27    1.09
   5   7   1    8.13    1.09
  -6  -7  -1   14.38    1.52
  -6  -7  -1   10.18    1.07
  -6  -7  -1   11.06    1.34
  -6  -7  -1   11.80    1.55
   6   7   1   11.90    1.47
   6   7   1   11.12    1.53
   6   7   1   11.39    1.35
  -7  -7  -1    1.55    0.86
  -7  -7  -1    0.55    0.91
  -7  -7  -1    1.06    0.70
  -7  -7  -1   -1.20    0.88
   7   7   1    0.17    0.60
   7   7   1   -0.21    0.93
   7   7   1   -0.04    0.86
   7   7   1   -0.35    0.85
  11  -8  -1    5.15    0.94
  11  -8  -1    4.82    0.89
  11  -8  -1    3.51    1.03
  11  -8  -1    3.81    0.70
 -11   8   1    3.84    0.70
 -11   8   1    3.70    1.11
 -11   8   1    3.05    1.07
  10  -8  -1   10.99    1.39
  10  -8  -1   12.33    1.13
  10  -8  -1   11.40    1.18
  10  -8  -1   12.44    1.36
  10  -8  -1   13.27    1.07
 -10   8   1   12.35    1.49
 -10   8   1    9.15    0.95
 -10   8   1   12.68    1.52
   9  -8  -1   15.54    1.13
   9  -8  -1   13.92    1.01
   9  -8  -1   14.01    0.95
  -9   8   1   15.32    1.36
  -9   8   1   15.22    0.93
  -9   8   1   16.62    1.32
   8  -8  -1    1.24    0.44
   8  -8  -1    1.58    0.24
   8  -8  -1    1.11    0.42
   8  -8  -1    1.55    0.36
   8  -8  -1    2.13    0.59
  -8   8   1    1.52    0.58
  -8   8   1    1.33    0.36
  -8   8   1    1.59    0.63
   7  -8  -1    4.51    0.42
   7  -8  -1    4.70    0.57
   7  -8  -1    5.05    0.58
   7  -8  -1    4.71    0.81
  -7   8   1    4.80    0.63
  -7   8   1    5.14    0.75
  -7   8   1    3.96    0.44
   6  -8  -1   74.45    2.27
   6  -8  -1   72.79    1.87
   6  -8  -1   72.34    1.94
  -6   8   1   73.91    1.97
  -6   8   1   73.06    2.32
  -6   8   1   76.58    1.86
  -6   8   1   73.94    1.96
   5  -8  -1   17.02    0.76
   5  -8  -1   17.49    1.02
   5  -8  -1   16.85    0.80
  -5   8   1   16.87    0.82
  -5   8   1   17.48    0.76
  -5   8   1   16.62    1.03
   4  -8  -1   53.67    1.45
   4  -8  -1   53.32    1.53
   4  -8  -1   54.86    1.79
  -4   8   1   52.16    1.75
  -4   8   1   53.31    1.45
  -4   8   1   53.18    1.82
  -4   8   1   54.49    1.57
   3  -8  -1  126.48    3.08
   3  -8  -1  122.74    2.81
   3  -8  -1  118.52    2.70
  -3   8   1  121.53    3.11
  -3   8   1  121.58    2.82
  -3   8   1  121.92    2.72
  -3   8   1  122.37    3.00
   2  -8  -1   37.11    1.27
   2  -8  -1   36.46    1.19
   2  -8  -1   37.97    1.41
  -2   8   1   34.93    1.27
  -2   8   1   37.37    1.32
  -2   8   1   38.10    1.48
  -2   8   1   37.21    1.20
   1  -8  -1    3.45    0.51
  -1   8   1    2.81    0.51
  -1   8   1    3.81    0.49
  -1   8   1    3.68    0.50
  -1   8   1    3.51    0.48
   0  -8  -1   10.45    0.72
   0  -8  -1    9.95    0.76
   0  -8  -1   10.44    0.44
   0  -8  -1   11.23    0.69
   0  -8  -1   10.84    0.72
   0   8   1    9.36    0.71
   0   8   1   10.42    0.94
   0   8   1    9.43    0.79
  -1  -8  -1   71.35    2.09
  -1  -8  -1   73.60    2.02
  -1  -8  -1   72.40    1.99
  -1  -8  -1   72.80    1.75
  -1  -8  -1   74.92    2.20
   1   8   1   71.25    2.30
   1   8   1   73.06    2.12
   1   8   1   74.68    2.24
  -2  -8  -1   65.07    2.07
  -2  -8  -1   64.22    2.13
  -2  -8  -1   65.50    1.95
  -2  -8  -1   67.06    1.80
  -2  -8  -1   67.08    1.88
   2   8   1   65.42    2.28
   2   8   1   67.18    2.22
  -3  -8  -1    0.27    0.34
  -3  -8  -1    0.21    0.43
  -3  -8  -1    0.65    0.34
  -3  -8  -1    0.44    0.43
  -3  -8  -1    0.80    0.47
   3   8   1    0.26    0.51
   3   8   1    0.16    0.58
   3   8   1    0.16    0.42
  -4  -8  -1   14.35    1.33
  -4  -8  -1   13.62    1.27
  -4  -8  -1   14.86    1.08
  -4  -8  -1   17.02    1.22
   4   8   1   16.93    1.26
  -5  -8  -1   14.00    1.35
  -5  -8  -1   14.27    1.15
  -5  -8  -1   14.70    1.42
  -5  -8  -1   12.01    1.43
   5   8   1   12.12    1.35
   5   8   1   13.39    1.54
  -6  -8  -1    0.27    0.84
  -6  -8  -1    0.24    0.80
  -6  -8  -1    0.24    0.60
  -6  -8  -1    1.51    0.88
   6   8   1   -0.28    0.92
   6   8   1    0.92    0.79
  11  -9  -1   27.82    2.20
  11  -9  -1   24.45    1.56
  11  -9  -1   21.33    2.08
  11  -9  -1   21.95    1.42
  11  -9  -1   23.87    1.80
 -11   9   1   22.61    2.10
 -11   9   1   21.35    1.30
 -11   9   1   21.62    2.00
  10  -9  -1    9.68    1.20
  10  -9  -1   10.81    1.06
  10  -9  -1   12.54    1.55
  10  -9  -1   10.56    1.08
  10  -9  -1   12.53    1.57
 -10   9   1   10.66    1.32
 -10   9   1    9.77    0.97
 -10   9   1   11.06    1.25
   9  -9  -1    2.43    0.52
   9  -9  -1    1.41    0.77
   9  -9  -1    2.32    0.50
   9  -9  -1    2.75    0.59
  -9   9   1    1.93    0.69
  -9   9   1    0.97    0.75
   8  -9  -1    6.11    0.76
   8  -9  -1    4.88    0.68
   8  -9  -1    5.92    0.53
   8  -9  -1    5.28    0.68
  -8   9   1    6.02    0.76
  -8   9   1    5.64    0.61
  -8   9   1    4.76    0.79
   7  -9  -1   27.75    1.12
   7  -9  -1   29.00    1.18
   7  -9  -1   28.87    1.49
   7  -9  -1   28.10    1.03
  -7   9   1   31.23    1.11
  -7   9   1   30.69    1.27
   6  -9  -1    3.62    0.54
   6  -9  -1    3.31    0.44
   6  -9  -1    3.59    0.75
  -6   9   1    3.67    0.48
  -6   9   1    2.31    0.58
   5  -9  -1   19.27    0.92
   5  -9  -1   19.06    0.86
   5  -9  -1   21.12    1.19
  -5   9   1   16.59    0.89
  -5   9   1   18.77    1.16
  -5   9   1   19.56    0.83
   4  -9  -1   93.10    2.60
   4  -9  -1   89.29    2.27
   4  -9  -1   89.64    2.18
  -4   9   1   88.23    2.51
  -4   9   1   88.40    2.16
  -4   9   1   85.94    2.59
  -4   9   1   87.44    2.28
   3  -9  -1    9.70    0.70
   3  -9  -1   10.48    0.82
   3  -9  -1   10.50    0.67
  -3   9   1    9.36    0.63
  -3   9   1    9.48    0.95
  -3   9   1   10.45    0.86
  -3   9   1   10.82    0.75
   2  -9  -1    6.65    0.67
   2  -9  -1    8.26    0.77
   2  -9  -1    6.10    0.60
  -2   9   1    7.72    0.93
  -2   9   1    7.67    0.77
  -2   9   1    8.46    0.75
  -2   9   1    7.74    0.64
   1  -9  -1   48.60    1.64
   1  -9  -1   49.89    1.61
   1  -9  -1   48.82    1.65
  -1   9   1   47.38    1.66
  -1   9   1   49.07    1.56
  -1   9   1   48.10    1.84
  -1   9   1   47.00    1.59
   0  -9  -1   27.43    0.74
   0  -9  -1   27.43    1.27
   0  -9  -1   27.26    1.19
   0  -9  -1   28.01    1.22
   0  -9  -1   27.03    1.18
   0   9   1   28.82    1.35
   0   9   1   26.28    1.42
  -1  -9  -1    0.94    0.56
  -1  -9  -1    1.19    0.33
  -1  -9  -1    1.44    0.51
  -1  -9  -1    0.84    0.38
   1   9   1    0.42    0.49
  -2  -9  -1   28.77    1.41
  -2  -9  -1   27.06    1.13
  -2  -9  -1   29.02    1.33
  -2  -9  -1   29.29    1.50
  -2  -9  -1   29.50    1.27
   2   9   1   31.12    1.59
   2   9   1   29.54    1.67
  -3  -9  -1   56.43    1.92
  -3  -9  -1   55.78    1.84
  -3  -9  -1   56.40    2.18
  -3  -9  -1   54.59    1.75
  -3  -9  -1   53.57    2.12
   3   9   1   53.38    2.36
   3   9   1   56.92    2.25
  -4  -9  -1    2.18    0.74
  -4  -9  -1    1.29    0.63
  -4  -9  -1    0.07    0.47
  -4  -9  -1    1.36    0.67
  -4  -9  -1    0.32    0.47
   4   9   1    2.55    0.94
   4   9   1    1.26    0.58
   4   9   1    1.31    0.71
  -5  -9  -1    2.18    0.90
  -5  -9  -1    2.97    0.84
  -5  -9  -1    2.84    0.93
  -5  -9  -1    2.78    0.71
   5   9   1    3.73    1.16
   5   9   1    2.80    0.82
   5   9   1    0.43    0.81
  11 -10  -1    3.17    0.91
  11 -10  -1    3.35    0.72
  11 -10  -1    3.44    0.78
 -11  10   1    3.92    1.25
 -11  10   1    3.21    0.70
 -11  10   1    2.91    1.07
  10 -10  -1    5.18    1.10
  10 -10  -1    5.15    0.72
  10 -10  -1    5.56    0.76
  10 -10  -1    7.07    0.96
 -10  10   1    5.89    0.69
 -10  10   1    5.29    1.01
 -10  10   1    6.19    1.26
   9 -10  -1   29.14    0.92
   9 -10  -1   29.11    1.31
   9 -10  -1   27.83    1.55
   9 -10  -1   28.72    1.86
   9 -10  -1   27.59    1.31
  -9  10   1   27.21    1.90
   8 -10  -1    9.14    0.82
   8 -10  -1    9.98    0.68
   8 -10  -1   10.13    1.21
   8 -10  -1    8.96    0.82
  -8  10   1    9.47    0.76
  -8  10   1   10.88    1.36
   6 -10  -1   51.07    1.56
   6 -10  -1   49.41    1.64
   6 -10  -1   52.61    2.06
  -6  10   1   52.41    1.52
   5 -10  -1   38.52    1.31
   5 -10  -1   40.98    1.71
   5 -10  -1   38.25    1.39
  -5  10   1   38.00    1.65
  -5  10   1   38.08    1.29
   4 -10  -1    3.96    0.65
   4 -10  -1    4.27    0.63
   4 -10  -1    3.76    0.48
  -4  10   1    2.89    0.66
  -4  10   1    3.42    0.51
  -4  10   1    2.77    0.59
   3 -10  -1    4.67    0.75
   3 -10  -1    4.47    0.63
   3 -10  -1    3.69    0.50
  -3  10   1    2.93    0.49
  -3  10   1    3.95    0.69
  -3  10   1    4.84    0.61
  -3  10   1    4.76    0.66
   2 -10  -1   19.17    1.37
   2 -10  -1   20.97    1.02
   2 -10  -1   21.61    1.10
  -2  10   1   20.28    1.32
  -2  10   1   21.84    1.38
  -2  10   1   20.72    1.18
  -2  10   1   19.57    1.10
   1 -10  -1   15.40    1.01
   1 -10  -1   13.67    0.97
  -1  10   1   15.71    1.08
  -1  10   1   14.80    0.96
  -1  10   1   13.98    1.01
   0 -10  -1    1.70    0.44
   0 -10  -1    2.11    0.53
   0 -10  -1    2.64    0.55
   0 -10  -1    2.08    0.48
   0  10   1    2.11    0.69
   0  10   1    2.82    0.55
   0  10   1    2.10    0.55
  -1 -10  -1   35.13    1.06
  -1 -10  -1   35.19    1.54
  -1 -10  -1   36.56    1.49
  -1 -10  -1   34.12    1.64
  -1 -10  -1   37.06    1.53
   1  10   1   35.80    1.89
   1  10   1   35.76    1.73
  -2 -10  -1   32.84    1.45
  -2 -10  -1   32.56    1.70
  -2 -10  -1   30.86    1.21
  -2 -10  -1   29.82    1.56
  -2 -10  -1   31.06    1.44
   2  10   1   31.22    1.91
   2  10   1   29.07    1.73
  -3 -10  -1    0.54    0.72
  -3 -10  -1    0.46    0.51
  -3 -10  -1    0.08    0.52
  -3 -10  -1    0.13    0.55
  -3 -10  -1    0.44    0.46
   3  10   1    1.28    0.80
   3  10   1    0.73    0.76
   3  10   1   -0.52    0.59
  -4 -10  -1    5.36    1.05
  -4 -10  -1    4.26    0.90
  -4 -10  -1    6.60    0.90
  -4 -10  -1    4.70    0.85
   4  10   1    6.72    1.15
   4  10   1    5.67    1.21
   4  10   1    6.55    1.07
  10 -11  -1   24.25    1.42
  10 -11  -1   22.98    1.32
  10 -11  -1   25.69    1.78
  10 -11  -1   23.92    1.95
 -10  11   1   23.93    1.25
 -10  11   1   19.79    2.06
   9 -11  -1    5.21    0.85
   9 -11  -1    4.95    0.69
   9 -11  -1    5.06    0.54
   9 -11  -1    4.73    0.68
   9 -11  -1    3.28    0.94
  -9  11   1    5.21    1.10
  -9  11   1    5.22    0.65
   8 -11  -1    5.80    0.96
   8 -11  -1    6.21    0.80
   8 -11  -1    6.03    0.80
   8 -11  -1    7.07    0.74
  -8  11   1    7.85    1.17
   7 -11  -1   57.17    2.33
   7 -11  -1   52.41    1.68
   7 -11  -1   52.73    1.74
  -7  11   1   55.52    2.32
  -7  11   1   51.25    1.62
   6 -11  -1    5.99    1.34
   6 -11  -1    9.65    0.83
  -6  11   1   10.50    0.80
  -6  11   1    9.80    1.21
   5 -11  -1   11.21    0.93
   5 -11  -1    9.25    1.27
  -5  11   1   11.07    0.78
   4 -11  -1   15.03    0.99
  -4  11   1   15.23    0.92
  -4  11   1   12.72    1.22
  -4  11   1   14.16    1.18
   3 -11  -1    3.47    0.52
   3 -11  -1    3.63    0.61
  -3  11   1    4.67    0.78
  -3  11   1    3.15    0.51
  -3  11   1    3.73    0.74
   2 -11  -1    1.14    0.50
   2 -11  -1    1.37    0.44
   2 -11  -1    1.11    0.55
  -2  11   1    1.02    0.56
  -2  11   1    1.51    0.65
   1 -11  -1    8.07    0.95
   1 -11  -1    6.78    0.89
   1 -11  -1    6.69    0.87
   1 -11  -1    7.13    0.96
  -1  11   1    7.07    0.94
  -1  11   1    9.02    1.28
  -1  11   1    4.78    0.84
   0 -11  -1   49.72    2.01
   0 -11  -1   51.62    1.91
   0 -11  -1   50.12    1.87
   0 -11  -1   53.85    1.90
   0  11   1   48.67    2.16
   0  11   1   49.71    1.90
  -1 -11  -1   26.15    1.50
  -1 -11  -1   27.07    1.38
  -1 -11  -1   29.75    1.48
  -1 -11  -1   28.09    0.89
  -1 -11  -1   27.46    1.70
   1  11   1   27.37    1.57
   1  11   1   25.29    1.79
  -2 -11  -1    3.68    0.55
  -2 -11  -1    2.85    0.70
  -2 -11  -1    2.49    0.67
  -2 -11  -1    3.54    0.72
  -2 -11  -1    2.03    0.75
   2  11   1    2.99    1.03
   2  11   1    3.78    0.85
  -3 -11  -1   24.77    1.74
  -3 -11  -1   25.29    1.39
  -3 -11  -1   23.42    1.92
  -3 -11  -1   23.05    1.52
   3  11   1   23.94    2.19
   3  11   1   24.24    1.80
   3  11   1   19.59    2.03
   9 -12  -1    5.66    0.99
   9 -12  -1    8.22    1.22
   9 -12  -1    8.51    1.07
   9 -12  -1    9.09    1.03
   9 -12  -1    9.17    0.91
  -9  12   1   10.44    1.50
  -9  12   1    7.99    0.92
   8 -12  -1   16.80    1.09
   8 -12  -1   15.87    1.11
   8 -12  -1   16.23    1.12
   8 -12  -1   17.25    1.78
  -8  12   1   17.67    1.80
  -8  12   1   15.44    1.01
   7 -12  -1   14.65    1.08
   7 -12  -1   16.87    1.03
   7 -12  -1   17.33    1.71
  -7  12   1   15.19    1.66
   6 -12  -1    1.75    0.47
   6 -12  -1    2.62    0.84
   6 -12  -1    1.69    0.54
  -6  12   1    1.45    0.79
   5 -12  -1   22.14    1.18
   5 -12  -1   24.24    1.23
   5 -12  -1   24.94    1.61
  -5  12   1   21.02    1.59
   4 -12  -1    6.46    0.91
   4 -12  -1    5.38    0.68
   4 -12  -1    5.93    0.91
  -4  12   1    5.17    0.86
  -4  12   1    5.55    0.94
   3 -12  -1   -0.35    0.58
   3 -12  -1   -0.25    0.42
   3 -12  -1    0.95    0.43
  -3  12   1    0.19    0.49
  -3  12   1    0.00    0.40
  -3  12   1    0.19    0.65
  -3  12   1   -0.34    0.63
   2 -12  -1   12.58    1.13
   2 -12  -1   12.51    1.12
   2 -12  -1   11.41    1.24
   2 -12  -1   13.39    1.09
  -2  12   1   13.60    1.08
  -2  12   1   13.57    1.53
  -2  12   1   13.61    1.28
   1 -12  -1   22.20    1.48
   1 -12  -1   20.86    1.36
   1 -12  -1   21.12    1.38
   1 -12  -1   23.30    1.37
  -1  12   1   22.74    1.75
  -1  12   1   16.42    1.31
  -1  12   1   22.99    1.43
   0 -12  -1    5.79    0.80
   0 -12  -1    6.64    0.97
   0 -12  -1    5.69    0.88
   0  12   1    7.92    1.19
   0  12   1    6.63    0.95
  -1 -12  -1    6.40    0.97
  -1 -12  -1    2.65    0.68
  -1 -12  -1    3.58    0.74
  -1 -12  -1    4.30    0.90
   1  12   1    4.85    1.12
   1  12   1    4.10    0.85
  -2 -12  -1   23.14    1.61
  -2 -12  -1   23.75    1.04
  -2 -12  -1   24.94    1.81
  -2 -12  -1   26.02    1.97
   2  12   1   24.23    1.88
   2  12   1   22.83    2.17
   8 -13  -1    0.23    0.50
   8 -13  -1   -0.50    0.51
   8 -13  -1    0.80    1.12
  -8  13   1   -0.52    0.98
  -8  13   1   -0.71    0.59
  -8  13   1   -0.40    0.51
   7 -13  -1    8.30    1.11
   7 -13  -1    6.56    1.19
   7 -13  -1    6.63    0.97
  -7  13   1    3.62    1.07
  -7  13   1    5.73    0.69
   6 -13  -1   19.22    1.21
   6 -13  -1   20.48    1.74
   6 -13  -1   17.07    1.17
  -6  13   1   18.11    1.15
  -6  13   1   16.34    1.76
   5 -13  -1    2.60    0.62
   5 -13  -1    3.03    0.67
   5 -13  -1    1.92    0.82
  -5  13   1    2.98    0.63
  -5  13   1    4.77    1.03
  -5  13   1    3.96    1.01
   4 -13  -1    0.92    0.86
   4 -13  -1   -0.06    0.77
   4 -13  -1   -0.02    0.53
   4 -13  -1    0.58    0.57
  -4  13   1    0.16    0.51
  -4  13   1   -0.48    0.81
  -4  13   1    0.42    0.70
  -4  13   1    0.19    0.54
   3 -13  -1   25.46    1.68
   3 -13  -1   25.28    1.41
   3 -13  -1   26.07    1.49
  -3  13   1   24.90    1.96
  -3  13   1   25.73    1.46
  -3  13   1   25.13    1.67
   2 -13  -1   21.70    1.43
   2 -13  -1   19.76    1.62
   2 -13  -1   16.43    1.45
   2 -13  -1   20.10    1.44
  -2  13   1   19.32    1.45
  -2  13   1   20.04    1.90
   1 -13  -1    0.17    0.66
   1 -13  -1    1.53    0.66
   1 -13  -1   -1.17    0.67
   1 -13  -1   -1.39    0.66
  -1  13   1    1.07    1.02
  -1  13   1   -0.84    0.67
  -1  13   1   -0.08    0.65
   0 -13  -1   17.45    1.53
   0 -13  -1   11.54    1.47
   0 -13  -1   15.33    1.61
   0 -13  -1   11.16    1.46
   0  13   1   13.27    1.64
   0  13   1   12.81    1.54
   6 -14  -1    0.13    0.59
   6 -14  -1    0.24    0.66
   6 -14  -1    2.68    1.08
  -6  14   1    0.09    0.55
  -6  14   1    0.25    0.71
  -6  14   1    3.09    1.12
   5 -14  -1    2.19    0.73
   5 -14  -1    1.75    0.71
   5 -14  -1    1.98    1.04
   5 -14  -1    0.60    1.04
  -5  14   1    1.92    1.09
  -5  14   1    0.06    0.64
  -5  14   1    2.56    0.62
  -5  14   1    1.21    0.95
   4 -14  -1   15.36    1.63
   4 -14  -1   11.00    1.33
   4 -14  -1    9.83    1.22
  -4  14   1   10.58    1.34
  -4  14   1    9.14    1.37
  -4  14   1   10.49    1.29
   3 -14  -1   10.05    1.31
   3 -14  -1   11.57    1.44
   3 -14  -1   13.78    1.45
   3 -14  -1    7.22    1.18
  -3  14   1    6.13    1.13
  -3  14   1   10.83    1.42
  -3  14   1    8.45    1.45
  -2  14  -2   10.24    1.28
  -2  14  -2   13.26    1.68
   2 -14   2   12.51    1.21
   2 -14   2   12.15    1.23
   2 -14   2   13.81    1.33
   2 -14   2   16.27    1.83
  -3  14  -2   -0.39    0.79
  -3  14  -2   -0.47    1.03
  -3  14  -2   -0.67    0.54
   3 -14   2   -1.39    0.90
   3 -14   2    0.30    0.59
   3 -14   2   -0.18    0.55
  -4  14  -2    2.03    0.56
  -4  14  -2    2.99    1.13
  -4  14  -2    0.14    0.63
  -4  14  -2    1.99    0.97
   4 -14   2    1.02    1.00
   4 -14   2    0.64    0.92
   4 -14   2    2.25    0.61
   4 -14   2    1.38    0.54
  -5  14  -2   18.58    1.89
   5 -14   2   17.11    1.14
   5 -14   2   19.58    1.94
   5 -14   2   20.54    1.15
   5 -14   2   15.61    1.92
  -6  14  -2    9.86    1.45
   6 -14   2    9.44    1.26
   6 -14   2   10.71    1.61
   1  13  -2    3.52    0.93
   1  13  -2    6.35    1.42
  -1 -13   2    3.92    0.86
  -1 -13   2    3.94    0.96
  -1 -13   2    3.98    0.96
  -1 -13   2    5.67    0.82
  -1 -13   2    4.21    0.81
   0  13  -2   12.43    1.30
   0  13  -2   13.33    1.96
   0 -13   2   12.51    1.28
   0 -13   2   12.49    0.67
   0 -13   2   12.24    1.50
   0 -13   2   12.74    1.41
  -1  13  -2   20.53    2.00
  -1  13  -2   17.85    1.31
   1 -13   2   18.46    1.35
   1 -13   2   17.83    1.33
   1 -13   2   18.28    1.24
   1 -13   2   19.18    1.67
  -2  13  -2    0.41    0.51
  -2  13  -2   -0.06    0.91
  -2  13  -2    1.95    0.73
  -2  13  -2   -0.78    0.47
   2 -13   2    0.58    0.58
   2 -13   2    0.60    0.51
   2 -13   2    0.27    0.50
   2 -13   2   -1.10    0.71
  -3  13  -2   16.00    1.77
  -3  13  -2   16.93    1.06
  -3  13  -2   11.58    1.97
   3 -13   2   14.16    1.02
   3 -13   2   17.72    1.54
   3 -13   2   15.33    1.07
  -4  13  -2   29.43    2.03
  -4  13  -2   30.72    1.80
   4 -13   2   25.37    1.79
   4 -13   2   25.46    1.21
   4 -13   2   25.26    1.19
   4 -13   2   30.81    1.90
  -5  13  -2    4.18    0.99
  -5  13  -2    4.73    0.56
   5 -13   2    4.53    0.60
   5 -13   2    5.64    1.01
   5 -13   2    5.28    1.00
   5 -13   2    5.02    0.74
  -6  13  -2    9.03    1.27
   6 -13   2    8.03    0.80
   6 -13   2    7.57    1.24
   6 -13   2   10.57    1.28
   6 -13   2    8.99    0.80
  -7  13  -2   23.28    2.14
   7 -13   2   23.54    1.06
   7 -13   2   21.61    1.00
   7 -13   2   21.90    1.48
   7 -13   2   24.47    2.09
   7 -13   2   23.55    1.88
  -8  13  -2    4.83    1.34
   8 -13   2    5.28    1.30
   8 -13   2    4.39    0.81
   8 -13   2    3.71    0.90
   8 -13   2    4.32    0.57
   8 -13   2    4.39    0.53
   8 -13   2    3.06    1.14
   2  12  -2   11.27    1.52
   2  12  -2    7.62    1.03
  -2 -12   2   13.41    1.24
  -2 -12   2   10.33    1.35
  -2 -12   2    9.84    1.16
  -2 -12   2    8.31    1.09
   1  12  -2   19.21    1.85
   1  12  -2   16.63    1.32
  -1 -12   2   16.18    1.30
  -1 -12   2   17.65    1.38
  -1 -12   2   17.60    1.52
  -1 -12   2   18.39    1.22
   0  12  -2   -0.25    0.56
   0  12  -2    1.33    0.58
   0  12  -2    0.07    0.49
   0  12  -2    1.67    0.87
   0 -12   2    1.16    0.38
   0 -12   2    1.66    0.62
   0 -12   2    0.79    0.48
   0 -12   2    1.17    0.48
   0 -12   2    1.48    0.69
  -1  12  -2    3.47    0.59
  -1  12  -2    4.16    1.04
   1 -12   2    2.98    0.57
   1 -12   2    4.20    0.48
   1 -12   2    4.60    0.83
   1 -12   2    3.79    0.68
   1 -12   2    3.04    0.56
  -2  12  -2   21.33    1.71
  -2  12  -2   19.55    1.29
   2 -12   2   19.39    1.08
   2 -12   2   20.10    1.42
   2 -12   2   19.24    0.73
   2 -12   2   20.33    1.06
  -3  12  -2   21.40    1.70
  -3  12  -2   18.56    1.00
  -3  12  -2   22.67    1.40
   3 -12   2   18.84    1.02
   3 -12   2   18.99    0.77
   3 -12   2   18.71    1.36
   3 -12   2   18.84    1.00
  -4  12  -2    0.37    0.35
  -4  12  -2    0.32    0.64
  -4  12  -2    0.18    0.33
   4 -12   2   -0.21    0.33
   4 -12   2   -0.11    0.31
   4 -12   2   -0.28    0.31
  -5  12  -2   49.70    1.54
  -5  12  -2   51.84    2.15
   5 -12   2   38.64    1.93
   5 -12   2   48.22    1.42
   5 -12   2   49.05    1.48
  -6  12  -2   32.71    1.92
   6 -12   2   34.01    1.94
   6 -12   2   34.26    1.18
   6 -12   2   32.23    1.14
   6 -12   2   32.27    1.81
   6 -12   2   31.49    1.87
  -7  12  -2    4.44    1.02
   7 -12   2    2.10    0.84
   7 -12   2    4.03    0.91
   7 -12   2    3.64    0.47
   7 -12   2    3.49    0.73
   7 -12   2    3.79    0.47
  -8  12  -2    1.85    1.01
   8 -12   2    2.70    0.64
   8 -12   2    1.68    0.44
   8 -12   2    2.23    0.78
   8 -12   2    1.53    0.51
   8 -12   2    2.61    0.92
  -9  12  -2    4.02    1.22
   9 -12   2    2.21    1.09
   9 -12   2    6.60    1.09
   9 -12   2    4.53    0.74
   9 -12   2    5.48    0.56
   9 -12   2    6.64    0.79
   4  11  -2    8.03    1.20
   4  11  -2    5.85    1.38
  -4 -11   2    6.57    1.02
  -4 -11   2    5.32    1.05
  -4 -11   2    6.37    1.04
  -4 -11   2    5.81    0.97
  -4 -11   2    7.14    0.92
   3  11  -2   13.83    1.72
   3  11  -2   12.55    1.41
  -3 -11   2   14.25    1.20
  -3 -11   2   14.33    1.29
  -3 -11   2   13.65    1.49
   2  11  -2   28.58    1.90
   2  11  -2   31.68    1.65
  -2 -11   2   27.97    1.58
  -2 -11   2   30.62    1.61
  -2 -11   2   32.36    1.46
  -2 -11   2   31.17    1.65
   1  11  -2    0.01    0.70
   1  11  -2    0.12    0.52
   1  11  -2   -0.20    0.40
   1  11  -2   -0.16    0.52
  -1 -11   2   -0.22    0.45
  -1 -11   2    1.33    0.52
  -1 -11   2    1.51    0.47
   0  11  -2   17.63    1.54
   0 -11   2   17.44    1.04
   0 -11   2   18.43    1.13
   0 -11   2   15.89    1.07
  -1  11  -2   33.25    1.39
  -1  11  -2   31.10    1.27
  -1  11  -2   33.00    1.81
   1 -11   2   31.32    1.34
   1 -11   2   30.40    1.59
   1 -11   2   33.06    1.04
  -2  11  -2    0.08    0.33
  -2  11  -2   -0.03    0.33
  -2  11  -2    0.51    0.68
  -2  11  -2    0.92    0.51
   2 -11   2    0.17    0.29
   2 -11   2    0.30    0.28
   2 -11   2    0.80    0.38
  -3  11  -2    1.67    0.71
  -3  11  -2    2.34    0.62
  -3  11  -2    2.62    0.43
   3 -11   2    2.64    0.40
   3 -11   2    1.98    0.39
   3 -11   2    2.52    0.44
  -4  11  -2   45.51    1.32
  -4  11  -2   48.39    2.10
  -4  11  -2   48.83    1.89
   4 -11   2   45.32    1.40
   4 -11   2   43.69    1.38
   4 -11   2   45.82    1.36
  -5  11  -2   21.79    0.81
   5 -11   2   20.32    0.85
   5 -11   2   20.09    1.04
  -6  11  -2    0.20    0.24
  -6  11  -2    1.06    0.67
  -6  11  -2   -0.55    0.26
   6 -11   2    0.04    0.27
   6 -11   2    0.45    0.30
   6 -11   2    0.14    0.42
  -7  11  -2   12.30    1.44
   7 -11   2   11.36    0.98
   7 -11   2   11.30    1.39
   7 -11   2   13.68    0.75
   7 -11   2   11.95    0.72
   7 -11   2   11.93    1.09
  -8  11  -2   13.47    1.66
   8 -11   2   14.27    1.53
   8 -11   2   12.70    1.03
   8 -11   2   14.61    0.79
   8 -11   2   13.13    1.52
   8 -11   2   12.38    0.78
   8 -11   2   15.96    1.36
  -9  11  -2    0.79    0.92
  -9  11  -2    1.05    0.87
   9 -11   2    1.54    0.93
   9 -11   2    2.22    1.03
   9 -11   2    2.65    0.52
   9 -11   2    1.83    0.48
   9 -11   2    1.08    0.75
   9 -11   2    1.51    0.45
   5  10  -2   10.71    1.50
   5  10  -2   10.55    1.54
  -5 -10   2   12.30    1.75
  -5 -10   2   11.19    1.30
  -5 -10   2   12.40    1.59
  -5 -10   2   10.63    1.29
   4  10  -2   12.99    1.72
   4  10  -2   12.38    1.43
  -4 -10   2   14.36    1.13
  -4 -10   2   12.99    1.41
  -4 -10   2   12.97    1.45
   3  10  -2   17.40    1.62
   3  10  -2   15.84    1.28
  -3 -10   2   17.97    1.21
  -3 -10   2   18.49    1.34
  -3 -10   2   19.24    1.10
  -3 -10   2   17.85    1.42
   2  10  -2   -0.38    0.31
   2  10  -2   -0.48    0.59
   2  10  -2   -0.22    0.45
   2  10  -2   -0.22    0.48
  -2 -10   2   -0.53    0.44
  -2 -10   2    0.06    0.49
  -2 -10   2   -0.40    0.48
  -2 -10   2    0.40    0.43
   1  10  -2   25.56    1.58
  -1 -10   2   26.38    1.26
  -1 -10   2   28.27    1.18
  -1 -10   2   26.59    1.35
  -1 -10   2   26.52    1.32
   0  10  -2   54.71    2.13
   0  10  -2   54.86    1.73
   0  10  -2   54.71    1.65
   0 -10   2   56.17    1.91
   0 -10   2   53.28    1.70
   0 -10   2   54.57    1.78
   0 -10   2   53.11    1.72
  -1  10  -2    3.48    0.47
  -1  10  -2    2.88    0.52
   1 -10   2    4.10    0.47
   1 -10   2    3.93    0.53
   1 -10   2    4.12    0.67
   1 -10   2    4.20    0.51
  -2  10  -2   39.06    1.77
  -2  10  -2   41.75    1.53
  -2  10  -2   41.38    1.30
   2 -10   2   40.15    1.33
   2 -10   2   39.89    1.27
   2 -10   2   39.80    1.59
   2 -10   2   39.64    1.16
  -3  10  -2   68.79    1.72
  -3  10  -2   68.82    2.13
  -3  10  -2   66.59    2.33
   3 -10   2   67.92    1.70
   3 -10   2   67.89    1.72
   3 -10   2   67.79    1.79
  -4  10  -2   14.44    1.09
  -4  10  -2   15.10    0.68
   4 -10   2   14.82    0.73
   4 -10   2   15.50    0.81
   4 -10   2   15.20    0.71
  -5  10  -2    2.83    0.70
  -5  10  -2    3.15    0.40
   5 -10   2    2.55    0.35
   5 -10   2    2.39    0.44
  -6  10  -2   17.07    0.65
  -6  10  -2   18.03    1.31
   6 -10   2   18.02    0.76
   6 -10   2   16.99    0.72
   6 -10   2   19.46    1.33
   6 -10   2   18.01    1.03
  -7  10  -2   16.09    0.64
  -7  10  -2   17.58    1.44
   7 -10   2   16.66    0.98
   7 -10   2   15.97    0.77
   7 -10   2   16.32    1.32
   7 -10   2   16.76    0.76
   7 -10   2   15.48    1.10
  -8  10  -2    1.67    0.30
  -8  10  -2   -0.29    0.78
  -8  10  -2    1.24    0.74
   8 -10   2    1.49    0.64
   8 -10   2    1.25    0.36
   8 -10   2    1.15    0.35
   8 -10   2    1.75    0.68
   8 -10   2    0.75    0.41
   8 -10   2    0.70    0.64
  -9  10  -2   13.79    1.57
   9 -10   2   12.74    0.84
   9 -10   2   15.04    1.62
   9 -10   2   12.74    0.81
   9 -10   2   10.86    1.39
   9 -10   2   12.40    1.30
 -10  10  -2   23.53    2.08
  10 -10   2   23.16    2.01
  10 -10   2   24.04    1.17
  10 -10   2   31.30    2.20
  10 -10   2   25.30    1.84
   6   9  -2    9.75    1.47
   6   9  -2   10.27    1.34
   6   9  -2   11.70    1.45
  -6  -9   2   14.13    1.66
  -6  -9   2   10.48    1.34
  -6  -9   2   13.62    1.80
  -6  -9   2   12.87    1.26
   5   9  -2   13.41    1.56
   5   9  -2   13.59    1.44
   5   9  -2   15.37    1.77
  -5  -9   2   14.96    1.51
  -5  -9   2   13.27    1.11
  -5  -9   2   16.11    1.48
  -5  -9   2   11.24    1.09
   4   9  -2    1.32    0.90
   4   9  -2    3.35    0.84
   4   9  -2    2.16    0.70
  -4  -9   2    2.23    0.66
  -4  -9   2    4.23    0.78
  -4  -9   2    3.26    0.58
   3   9  -2    1.84    0.68
   3   9  -2    1.38    0.59
  -3  -9   2    2.48    0.57
  -3  -9   2    1.99    0.45
  -3  -9   2    1.88    0.52
  -3  -9   2    1.87    0.54
   2   9  -2   37.47    1.50
   2   9  -2   42.85    1.87
   2   9  -2   42.82    1.69
  -2  -9   2   40.59    1.41
  -2  -9   2   42.53    1.57
  -2  -9   2   42.04    1.62
  -2  -9   2   40.78    1.60
   1   9  -2   18.44    1.23
   1   9  -2   18.61    1.06
   1   9  -2   18.62    0.84
  -1  -9   2   18.87    0.92
  -1  -9   2   19.95    1.04
  -1  -9   2   20.57    1.03
  -1  -9   2   18.43    1.06
   0   9  -2    1.31    0.45
   0   9  -2    1.76    0.37
   0   9  -2    1.72    0.36
   0   9  -2    1.59    0.40
   0  -9   2    1.81    0.37
   0  -9   2    2.07    0.39
   0  -9   2    1.03    0.31
   0  -9   2    1.55    0.44
  -1   9  -2   32.11    1.19
  -1   9  -2   35.96    1.53
  -1   9  -2   33.42    1.23
  -1   9  -2   33.52    1.14
   1  -9   2   31.68    1.11
   1  -9   2   33.81    1.01
   1  -9   2   33.09    1.16
   1  -9   2   33.25    1.35
  -2   9  -2   44.72    1.50
  -2   9  -2   42.35    1.70
  -2   9  -2   43.87    1.26
  -2   9  -2   41.82    1.31
   2  -9   2   44.05    1.30
   2  -9   2   44.53    1.59
   2  -9   2   43.25    1.63
   2  -9   2   42.68    1.24
   2  -9   2   43.54    1.21
  -3   9  -2    1.25    0.41
  -3   9  -2    0.93    0.23
  -3   9  -2    1.63    0.49
   3  -9   2    1.25    0.29
   3  -9   2    1.26    0.26
   3  -9   2    1.34    0.27
   3  -9   2    1.15    0.40
   3  -9   2    1.12    0.39
  -4   9  -2   42.44    1.13
  -4   9  -2   42.83    1.61
   4  -9   2   43.47    1.35
   4  -9   2   43.99    1.67
   4  -9   2   43.28    1.15
   4  -9   2   45.06    1.65
   4  -9   2   41.09    1.24
  -5   9  -2   60.25    2.10
  -5   9  -2   62.24    1.43
   5  -9   2   63.42    1.82
   5  -9   2   62.06    1.49
   5  -9   2   63.29    2.08
   5  -9   2   61.45    1.54
  -6   9  -2   12.55    0.54
  -6   9  -2   13.13    1.17
   6  -9   2   13.70    0.62
   6  -9   2   13.01    0.82
   6  -9   2   12.60    1.07
   6  -9   2   13.17    0.64
  -7   9  -2    0.02    0.50
  -7   9  -2    0.10    0.22
  -7   9  -2    0.82    0.59
   7  -9   2    1.98    0.63
   7  -9   2    0.39    0.28
   7  -9   2    0.29    0.46
   7  -9   2    0.34    0.36
   7  -9   2    0.48    0.25
  -8   9  -2   14.86    0.70
  -8   9  -2   15.29    1.47
  -8   9  -2   17.40    1.36
   8  -9   2   17.62    1.20
   8  -9   2   14.80    0.78
   8  -9   2   15.86    0.83
  -9   9  -2   28.19    1.04
  -9   9  -2   23.93    1.82
   9  -9   2   27.34    1.86
   9  -9   2   28.71    1.16
   9  -9   2   27.57    0.99
   9  -9   2   28.71    1.84
   9  -9   2   32.40    1.64
 -10   9  -2    3.98    1.10
  10  -9   2    3.93    0.87
  10  -9   2    2.61    1.01
  10  -9   2    4.49    1.06
  10  -9   2    3.02    0.61
  10  -9   2    2.38    0.58
   7   8  -2   12.79    1.78
   7   8  -2   14.46    1.87
  -7  -8   2   13.61    1.83
  -7  -8   2   12.67    1.74
  -7  -8   2   13.82    1.39
  -7  -8   2   13.37    1.52
   6   8  -2    9.35    1.11
   6   8  -2   11.24    1.49
  -6  -8   2   11.08    1.05
  -6  -8   2   10.52    1.38
  -6  -8   2   11.42    1.40
   5   8  -2    0.32    0.62
   5   8  -2    0.18    0.22
   5   8  -2    0.40    0.58
   5   8  -2   -0.26    0.23
  -5  -8   2   -0.73    0.49
  -5  -8   2    0.68    0.40
  -5  -8   2    0.62    0.55
  -5  -8   2    0.25    0.40
   4   8  -2   23.24    1.43
   4   8  -2   25.90    1.59
  -4  -8   2   24.99    1.39
  -4  -8   2   24.09    1.37
  -4  -8   2   26.09    1.23
  -4  -8   2   25.00    1.13
   3   8  -2   85.45    2.53
  -3  -8   2   81.01    2.42
  -3  -8   2   82.07    2.29
  -3  -8   2   82.24    2.18
   2   8  -2    6.23    0.77
   2   8  -2    7.62    0.69
   2   8  -2    7.35    0.52
   2   8  -2    6.61    0.83
  -2  -8   2    7.11    0.72
  -2  -8   2    6.97    0.72
  -2  -8   2    7.18    0.70
  -2  -8   2    6.55    0.58
   1   8  -2    4.70    0.56
   1   8  -2    4.30    0.47
   1   8  -2    4.60    0.63
   1   8  -2    4.01    0.61
  -1  -8   2    4.99    0.61
  -1  -8   2    4.69    0.56
  -1  -8   2    5.51    0.50
  -1  -8   2    4.87    0.59
   0   8  -2   47.26    1.39
   0   8  -2   46.75    1.46
   0   8  -2   46.19    1.34
   0   8  -2   45.70    1.67
   0  -8   2   45.37    1.55
   0  -8   2   45.33    1.37
   0  -8   2   46.66    1.40
   0  -8   2   47.22    1.43
  -1   8  -2    2.73    0.37
  -1   8  -2    3.09    0.53
  -1   8  -2    2.65    0.34
  -1   8  -2    3.27    0.45
   1  -8   2    2.15    0.40
   1  -8   2    2.81    0.48
   1  -8   2    2.86    0.37
   1  -8   2    3.09    0.39
  -2   8  -2    2.53    0.43
  -2   8  -2    2.81    0.52
  -2   8  -2    2.48    0.33
  -2   8  -2    2.29    0.30
   2  -8   2    2.64    0.37
   2  -8   2    2.75    0.45
   2  -8   2    3.26    0.50
   2  -8   2    2.81    0.37
   2  -8   2    2.43    0.29
  -3   8  -2   32.83    1.28
  -3   8  -2   31.80    1.36
  -3   8  -2   33.12    0.92
   3  -8   2   33.74    1.37
   3  -8   2   32.98    1.27
   3  -8   2   32.73    0.92
   3  -8   2   32.92    0.97
   3  -8   2   32.28    1.25
   3  -8   2   33.80    1.07
  -4   8  -2   29.03    0.86
  -4   8  -2   29.80    0.81
  -4   8  -2   30.22    1.29
   4  -8   2   29.65    1.09
   4  -8   2   32.05    1.28
   4  -8   2   29.04    0.84
   4  -8   2   29.07    1.32
  -5   8  -2    4.66    0.34
  -5   8  -2    4.89    0.71
  -5   8  -2    3.74    0.35
   5  -8   2    4.37    0.58
   5  -8   2    4.01    0.37
   5  -8   2    3.90    0.53
   5  -8   2    3.94    0.63
   5  -8   2    6.34    0.74
   5  -8   2    4.13    0.40
  -6   8  -2   11.67    0.50
  -6   8  -2   11.09    1.02
  -6   8  -2   11.63    0.91
   6  -8   2   10.81    0.68
   6  -8   2   11.80    0.57
   6  -8   2   11.58    1.08
   6  -8   2   10.79    0.89
   6  -8   2   10.29    0.59
   6  -8   2   11.66    0.99
   6  -8   2   10.10    0.78
  -7   8  -2   19.79    0.74
  -7   8  -2   19.90    1.31
   7  -8   2   20.11    0.82
   7  -8   2   20.07    0.86
   7  -8   2   21.79    1.14
   7  -8   2   19.87    1.34
  -8   8  -2   15.64    1.34
  -8   8  -2   16.47    0.75
  -8   8  -2   15.16    1.32
   8  -8   2   16.54    0.83
   8  -8   2   17.96    1.13
   8  -8   2   15.64    0.78
   8  -8   2   16.33    0.82
  -9   8  -2   -0.04    0.33
  -9   8  -2    0.04    0.31
  -9   8  -2   -0.18    0.71
   9  -8   2    0.00    0.54
   9  -8   2    0.66    0.44
   9  -8   2    0.38    0.40
   9  -8   2   -1.42    0.71
   9  -8   2    1.73    0.73
 -10   8  -2   17.01    1.86
  10  -8   2   17.88    1.50
  10  -8   2   19.17    1.72
  10  -8   2   21.04    1.26
  10  -8   2   20.38    1.78
  10  -8   2   20.37    1.15
 -11   8  -2   20.80    1.26
 -11   8  -2   14.44    1.75
  11  -8   2   15.05    1.42
  11  -8   2   18.79    1.29
  11  -8   2   18.52    2.25
  11  -8   2   19.03    1.81
   7   7  -2    3.48    0.90
   7   7  -2    4.79    0.87
   7   7  -2    2.75    0.83
  -7  -7   2    4.83    0.97
  -7  -7   2    3.55    0.90
  -7  -7   2    5.17    0.74
  -7  -7   2    5.64    1.17
   6   7  -2    0.33    0.62
   6   7  -2   -0.31    0.52
   6   7  -2    0.22    0.24
   6   7  -2    0.88    0.61
  -6  -7   2    0.29    0.60
  -6  -7   2    0.12    0.65
  -6  -7   2   -0.05    0.38
   5   7  -2   29.22    1.60
  -5  -7   2   27.88    1.21
  -5  -7   2   31.62    1.53
  -5  -7   2   29.67    1.26
  -5  -7   2   28.50    1.49
   4   7  -2   69.77    2.30
  -4  -7   2   68.34    1.90
  -4  -7   2   71.02    1.97
  -4  -7   2   61.61    2.33
  -4  -7   2   70.58    2.21
   3   7  -2    1.20    0.23
   3   7  -2    1.17    0.50
   3   7  -2    1.49    0.42
   3   7  -2    0.58    0.35
  -3  -7   2    0.93    0.33
  -3  -7   2    1.06    0.33
  -3  -7   2    0.93    0.36
  -3  -7   2    1.22    0.30
   2   7  -2   17.86    0.63
   2   7  -2   16.83    1.03
   2   7  -2   17.77    0.96
   2   7  -2   17.83    0.89
  -2  -7   2   17.39    0.90
  -2  -7   2   16.92    0.87
  -2  -7   2   17.09    0.87
  -2  -7   2   17.33    0.78
   1   7  -2  116.52    2.98
   1   7  -2  114.63    2.68
   1   7  -2  114.43    2.45
   1   7  -2  112.62    2.75
  -1  -7   2  120.09    2.62
  -1  -7   2  116.70    2.69
  -1  -7   2  116.88    2.73
  -1  -7   2  118.18    2.78
   0   7  -2   -0.01    0.19
   0   7  -2    0.30    0.19
   0   7  -2    0.31    0.26
   0   7  -2    0.02    0.19
   0  -7   2    0.20    0.17
   0  -7   2    0.05    0.18
   0  -7   2   -0.20    0.21
  -1   7  -2   18.34    0.69
  -1   7  -2   18.28    0.74
  -1   7  -2   18.99    0.80
  -1   7  -2   19.04    0.96
   1  -7   2   18.24    0.67
   1  -7   2   19.10    0.88
   1  -7   2   18.04    0.72
   1  -7   2   18.65    0.91
  -2   7  -2   37.58    0.98
  -2   7  -2   38.14    1.25
  -2   7  -2   38.51    1.40
   2  -7   2   38.97    1.38
   2  -7   2   36.78    1.22
   2  -7   2   37.45    1.29
   2  -7   2   37.26    1.07
   2  -7   2   37.70    0.98
   2  -7   2   36.76    1.03
  -3   7  -2   40.94    1.37
  -3   7  -2   40.70    0.98
  -3   7  -2   40.80    1.46
   3  -7   2   41.30    1.45
   3  -7   2   40.78    1.36
   3  -7   2   39.60    0.99
   3  -7   2   39.74    1.19
  -4   7  -2   11.49    0.43
  -4   7  -2   12.55    0.48
  -4   7  -2   12.43    0.84
   4  -7   2   12.88    0.51
   4  -7   2   11.66    0.81
   4  -7   2   11.76    0.69
   4  -7   2   12.26    0.82
   4  -7   2   12.09    0.47
  -5   7  -2   57.82    1.36
  -5   7  -2   59.79    1.92
  -5   7  -2   59.39    1.32
  -5   7  -2   61.36    1.81
   5  -7   2   60.99    1.95
   5  -7   2   59.50    1.76
   5  -7   2   59.99    1.61
   5  -7   2   59.55    1.38
   5  -7   2   59.08    1.91
   5  -7   2   61.22    1.42
   5  -7   2   56.80    1.64
  -6   7  -2   47.68    1.76
  -6   7  -2   46.60    1.17
  -6   7  -2   46.09    1.68
   6  -7   2   47.37    1.36
   6  -7   2   47.07    1.74
   6  -7   2   47.14    1.24
   6  -7   2   48.34    1.54
   6  -7   2   47.42    1.74
   6  -7   2   46.11    1.65
  -7   7  -2   14.96    0.66
  -7   7  -2   14.39    1.09
  -7   7  -2   14.20    1.10
   7  -7   2   14.26    0.73
   7  -7   2   13.90    0.68
   7  -7   2   14.37    0.92
   7  -7   2   13.71    0.67
  -8   7  -2    8.63    0.61
  -8   7  -2    9.30    1.13
   8  -7   2   10.40    0.70
   8  -7   2    7.61    0.74
   8  -7   2    9.78    0.96
  -9   7  -2   40.65    2.03
  -9   7  -2   41.03    1.35
   9  -7   2   39.66    1.46
   9  -7   2   41.24    1.97
   9  -7   2   39.11    1.71
 -10   7  -2   19.30    1.08
 -10   7  -2   17.39    1.81
  10  -7   2   20.49    1.51
  10  -7   2   19.41    1.76
  10  -7   2   19.73    1.23
  10  -7   2   18.47    1.17
 -11   7  -2    0.16    0.56
 -11   7  -2   -1.05    1.12
 -11   7  -2    0.34    0.62
  11  -7   2    0.42    0.60
  11  -7   2    0.79    0.66
  11  -7   2   -1.44    1.00
  11  -7   2   -0.86    0.80
   8   6  -2    2.65    1.00
   8   6  -2    2.24    0.72
   8   6  -2    4.75    1.04
  -8  -6   2    1.24    1.03
  -8  -6   2    1.79    0.80
  -8  -6   2    1.98    0.64
  -8  -6   2    0.66    0.89
   7   6  -2    9.03    1.20
   7   6  -2    8.50    1.06
   7   6  -2    8.62    1.09
  -7  -6   2    7.94    1.01
  -7  -6   2    8.29    0.93
  -7  -6   2    9.48    1.29
   6   6  -2   23.08    1.26
   6   6  -2   26.75    1.48
   6   6  -2   26.98    1.19
   6   6  -2   24.00    1.51
  -6  -6   2   24.90    1.27
  -6  -6   2   25.91    1.48
  -6  -6   2   23.46    1.44
   5   6  -2    5.76    0.73
   5   6  -2    5.03    0.76
   5   6  -2    4.08    0.60
   5   6  -2    4.77    0.59
  -5  -6   2    6.30    0.81
  -5  -6   2    3.90    0.60
  -5  -6   2    4.37    0.58
   4   6  -2   17.40    1.10
   4   6  -2   17.63    0.91
   4   6  -2   17.21    1.00
   4   6  -2   18.15    0.94
  -4  -6   2   16.88    0.86
  -4  -6   2   16.96    0.98
  -4  -6   2   18.14    1.04
  -4  -6   2   16.95    0.82
   3   6  -2   57.73    1.71
   3   6  -2   56.04    1.78
   3   6  -2   56.62    1.64
  -3  -6   2   54.84    1.59
  -3  -6   2   52.38    1.67
  -3  -6   2   54.16    1.71
  -3  -6   2   57.22    1.53
   2   6  -2   53.31    1.72
   2   6  -2   52.03    1.55
   2   6  -2   54.46    1.24
   2   6  -2   53.93    1.64
  -2  -6   2   53.63    1.43
  -2  -6   2   55.76    1.61
  -2  -6   2   53.88    1.54
  -2  -6   2   54.96    1.57
   1   6  -2    4.76    0.35
   1   6  -2    3.80    0.40
   1   6  -2    4.46    0.47
   1   6  -2    4.82    0.57
  -1  -6   2    4.11    0.37
  -1  -6   2    4.36    0.44
  -1  -6   2    4.79    0.48
  -1  -6   2    4.27    0.43
   0   6  -2   32.09    0.94
   0   6  -2   30.40    1.17
   0   6  -2   31.76    1.00
   0   6  -2   31.84    0.96
   0  -6   2   33.28    0.97
   0  -6   2   32.62    1.00
   0  -6   2   31.41    1.08
  -1   6  -2   36.63    0.97
  -1   6  -2   36.19    1.09
  -1   6  -2   37.30    1.27
  -1   6  -2   36.61    1.00
   1  -6   2   37.23    1.24
   1  -6   2   35.93    1.18
   1  -6   2   36.92    0.96
   1  -6   2   35.86    0.99
  -2   6  -2   16.74    0.76
  -2   6  -2   17.81    0.55
  -2   6  -2   18.07    0.87
   2  -6   2   17.93    0.79
   2  -6   2   17.52    0.57
   2  -6   2   17.90    0.55
   2  -6   2   19.12    0.87
   2  -6   2   16.98    0.75
   2  -6   2   18.77    0.69
  -3   6  -2    0.06    0.23
  -3   6  -2    0.17    0.10
  -3   6  -2   -0.03    0.10
   3  -6   2   -0.05    0.20
   3  -6   2   -0.13    0.19
   3  -6   2    0.23    0.18
   3  -6   2    0.15    0.11
   3  -6   2    0.28    0.11
  -4   6  -2   41.76    1.43
  -4   6  -2   39.81    1.30
  -4   6  -2   41.49    0.98
  -4   6  -2   42.37    0.95
   4  -6   2   41.27    1.22
   4  -6   2   40.98    0.98
   4  -6   2   42.32    1.32
   4  -6   2   43.73    1.02
   4  -6   2   42.08    1.42
   4  -6   2   43.37    1.46
  -5   6  -2   29.95    0.80
  -5   6  -2   28.04    0.85
  -5   6  -2   30.57    1.21
  -5   6  -2   31.18    1.28
   5  -6   2   30.57    1.27
   5  -6   2   30.26    0.85
   5  -6   2   30.64    1.26
   5  -6   2   28.76    1.16
   5  -6   2   31.68    1.09
   5  -6   2   30.73    0.98
  -6   6  -2    0.73    0.20
  -6   6  -2    0.89    0.41
  -6   6  -2    0.75    0.37
   6  -6   2    0.50    0.22
   6  -6   2    1.05    0.23
   6  -6   2    0.91    0.22
   6  -6   2    0.80    0.30
   6  -6   2    0.66    0.35
  -7   6  -2   38.81    1.14
  -7   6  -2   40.16    1.68
   7  -6   2   37.28    1.19
   7  -6   2   38.94    1.43
   7  -6   2   38.71    1.23
   7  -6   2   39.41    1.09
   7  -6   2   38.63    1.63
  -8   6  -2   43.62    1.33
  -8   6  -2   43.51    1.92
   8  -6   2   43.71    1.47
   8  -6   2   42.81    1.85
   8  -6   2   41.83    1.70
   8  -6   2   43.13    1.40
  -9   6  -2    4.94    0.68
  -9   6  -2    4.56    0.98
   9  -6   2    5.89    0.80
   9  -6   2    5.93    0.83
   9  -6   2    4.70    0.85
   9  -6   2    6.64    0.90
 -10   6  -2    3.38    1.01
 -10   6  -2    3.08    0.57
  10  -6   2    2.81    0.73
  10  -6   2    4.94    1.03
  10  -6   2    4.42    0.68
  10  -6   2    2.71    0.59
 -11   6  -2   10.80    1.57
 -11   6  -2   11.86    1.18
  11  -6   2   14.46    1.42
  11  -6   2   11.04    1.28
  11  -6   2   14.92    1.54
  11  -6   2   12.11    1.47
   9   5  -2    4.00    1.00
   9   5  -2    1.96    0.85
   9   5  -2    3.32    0.90
   9   5  -2    2.72    0.64
  -9  -5   2    2.15    0.75
  -9  -5   2    2.14    0.99
  -9  -5   2    2.81    1.05
  -9  -5   2    2.61    1.13
   8   5  -2   26.25    1.81
   8   5  -2   29.22    1.86
   8   5  -2   26.90    1.56
   8   5  -2   25.83    1.23
  -8  -5   2   28.32    1.41
  -8  -5   2   26.19    1.96
  -8  -5   2   24.87    1.69
  -8  -5   2   27.34    1.73
   7   5  -2   38.28    1.40
   7   5  -2   37.43    1.86
   7   5  -2   38.05    1.78
  -7  -5   2   36.35    1.47
  -7  -5   2   39.40    1.77
  -7  -5   2   35.17    1.74
   6   5  -2    1.55    0.46
   6   5  -2    1.97    0.43
   6   5  -2    1.12    0.46
   6   5  -2    0.96    0.55
  -6  -5   2    2.01    0.60
  -6  -5   2    0.96    0.47
  -6  -5   2    2.61    0.45
   5   5  -2   52.91    1.90
   5   5  -2   52.80    1.26
   5   5  -2   52.01    1.79
   5   5  -2   54.78    1.65
   5   5  -2   52.73    1.58
  -5  -5   2   52.72    1.82
  -5  -5   2   50.63    1.54
  -5  -5   2   52.28    1.81
   4   5  -2   72.54    1.89
   4   5  -2   73.65    2.07
   4   5  -2   71.99    1.89
   4   5  -2   73.00    2.14
  -4  -5   2   72.81    1.85
  -4  -5   2   70.09    2.04
  -4  -5   2   72.28    2.08
  -4  -5   2   74.47    1.88
   3   5  -2   27.44    1.12
   3   5  -2   28.28    1.00
   3   5  -2   26.72    1.04
   3   5  -2   24.13    0.92
  -3  -5   2   27.27    0.98
  -3  -5   2   26.98    1.07
  -3  -5   2   28.17    1.06
  -3  -5   2   28.22    0.91
   2   5  -2   35.37    1.13
   2   5  -2   34.78    1.26
   2   5  -2   38.35    1.22
   2   5  -2   35.03    1.14
   2   5  -2   35.88    0.84
  -2  -5   2   36.26    1.17
  -2  -5   2   36.39    1.14
  -2  -5   2   36.51    1.13
  -2  -5   2   35.26    1.02
   1   5  -2   43.78    1.20
   1   5  -2   44.73    1.04
   1   5  -2   46.26    1.39
   1   5  -2   46.14    1.28
  -1  -5   2   45.61    1.15
  -1  -5   2   44.58    1.24
  -1  -5   2   43.76    1.27
  -1  -5   2   43.92    1.20
   0   5  -2    6.11    0.49
   0   5  -2    6.52    0.40
   0   5  -2    6.84    0.37
   0   5  -2    6.56    0.38
   0  -5   2    6.56    0.38
   0  -5   2    6.17    0.45
   0  -5   2    6.41    0.37
   0  -5   2    6.04    0.47
  -1   5  -2   47.15    1.08
  -1   5  -2   48.17    1.40
  -1   5  -2   46.83    1.24
   1  -5   2   46.31    1.36
   1  -5   2   49.90    1.26
   1  -5   2   48.70    1.09
   1  -5   2   49.41    1.13
   1  -5   2   47.80    1.32
  -2   5  -2   31.75    1.02
  -2   5  -2   30.98    0.72
  -2   5  -2   32.47    1.09
   2  -5   2   30.47    0.99
   2  -5   2   31.46    0.73
   2  -5   2   31.35    0.77
   2  -5   2   32.21    0.94
   2  -5   2   30.70    1.06
  -3   5  -2  184.47    3.42
  -3   5  -2  187.65    3.39
  -3   5  -2  184.57    3.79
  -3   5  -2  183.70    3.88
   3  -5   2  183.31    3.73
   3  -5   2  189.18    3.44
   3  -5   2  180.32    3.76
   3  -5   2  186.70    3.89
   3  -5   2  177.79    3.92
   3  -5   2  184.46    3.41
  -4   5  -2   12.83    0.71
  -4   5  -2   13.65    0.77
  -4   5  -2   12.94    0.41
  -4   5  -2   11.48    0.42
   4  -5   2   12.72    0.49
   4  -5   2   11.79    0.71
   4  -5   2   12.57    0.57
   4  -5   2   12.89    0.61
   4  -5   2   13.27    0.75
   4  -5   2   13.15    0.45
   4  -5   2   12.37    0.69
  -5   5  -2    4.71    0.60
  -5   5  -2    4.92    0.60
  -5   5  -2    5.17    0.33
   5  -5   2    5.07    0.36
   5  -5   2    4.65    0.34
   5  -5   2    4.74    0.53
   5  -5   2    4.62    0.38
   5  -5   2    4.28    0.46
   5  -5   2    4.26    0.57
  -6   5  -2   16.30    1.01
  -6   5  -2   15.25    0.62
  -6   5  -2   14.76    0.65
   6  -5   2   14.74    0.66
   6  -5   2   14.86    0.96
   6  -5   2   14.54    0.69
   6  -5   2   16.45    0.87
   6  -5   2   15.64    0.63
  -7   5  -2   54.86    1.49
  -7   5  -2   55.29    2.00
   7  -5   2   56.34    1.95
   7  -5   2   53.61    1.53
   7  -5   2   53.68    1.72
   7  -5   2   53.50    1.57
  -8   5  -2   -0.21    0.27
  -8   5  -2    0.44    0.59
  -8   5  -2    0.17    0.31
   8  -5   2    0.49    0.37
   8  -5   2    0.43    0.52
   8  -5   2    0.11    0.30
  -9   5  -2   20.98    1.68
  -9   5  -2   19.54    1.05
   9  -5   2   20.10    1.11
   9  -5   2   19.35    1.24
   9  -5   2   21.04    1.17
 -10   5  -2   31.34    2.18
 -10   5  -2   32.08    1.48
  10  -5   2   32.92    1.69
  10  -5   2   31.51    1.61
  10  -5   2   35.80    1.94
  10  -5   2   32.24    1.56
 -11   5  -2    7.18    0.94
 -11   5  -2    9.39    1.52
  11  -5   2    6.92    0.98
  11  -5   2    8.94    1.27
  11  -5   2    8.24    1.13
   9   4  -2   24.88    1.62
   9   4  -2   20.39    1.82
   9   4  -2   20.95    1.74
   9   4  -2   24.78    1.23
  -9  -4   2   24.82    1.41
  -9  -4   2   24.84    1.75
  -9  -4   2   22.67    1.79
  -9  -4   2   20.65    1.97
   8   4  -2   30.60    1.69
   8   4  -2   31.03    1.27
   8   4  -2   28.85    1.82
   8   4  -2   31.91    1.54
  -8  -4   2   32.88    1.71
  -8  -4   2   30.68    1.42
  -8  -4   2   29.45    1.91
  -8  -4   2   30.64    1.71
   7   4  -2    2.51    0.94
   7   4  -2    3.52    0.54
   7   4  -2    3.73    0.51
   7   4  -2    3.96    0.67
  -7  -4   2    2.31    0.54
   6   4  -2   66.88    2.12
   6   4  -2   65.02    2.18
   6   4  -2   63.85    1.58
   6   4  -2   62.69    1.76
   6   4  -2   64.91    1.91
  -6  -4   2   66.45    2.09
  -6  -4   2   67.32    2.12
  -6  -4   2   65.75    1.84
   5   4  -2   41.93    1.55
   5   4  -2   39.74    1.32
   5   4  -2   40.27    1.27
   5   4  -2   40.08    1.05
   5   4  -2   40.32    1.47
  -5  -4   2   41.55    1.28
  -5  -4   2   41.31    1.48
   4   4  -2   30.81    0.78
   4   4  -2   30.95    1.03
   4   4  -2   31.85    1.05
   4   4  -2   31.44    1.17
   4   4  -2   28.88    1.18
  -4  -4   2   29.05    1.15
  -4  -4   2   31.30    1.18
  -4  -4   2   30.76    1.01
  -4  -4   2   31.08    0.99
   3   4  -2   75.05    1.97
   3   4  -2   75.42    1.92
   3   4  -2   74.44    1.77
   3   4  -2   74.53    1.82
  -3  -4   2   75.78    1.94
  -3  -4   2   73.13    1.80
  -3  -4   2   74.40    1.74
  -3  -4   2   77.33    1.92
   2   4  -2  126.54    2.65
   2   4  -2  128.60    2.76
   2   4  -2  129.82    2.78
   2   4  -2  131.61    2.83
  -2  -4   2  131.27    2.77
  -2  -4   2  127.59    2.62
  -2  -4   2  131.90    2.81
  -2  -4   2  125.20    2.72
   1   4  -2   85.69    1.92
   1   4  -2   89.77    1.98
   1   4  -2   88.71    1.74
   1   4  -2   88.52    2.08
   1   4  -2   88.57    2.01
  -1  -4   2   89.82    1.97
  -1  -4   2   89.03    1.93
  -1  -4   2   87.27    1.99
  -1  -4   2   88.58    1.85
   0   4  -2    1.48    0.18
   0   4  -2    1.40    0.21
   0   4  -2    1.23    0.24
   0   4  -2    1.61    0.21
   0  -4   2    0.78    0.18
   0  -4   2    1.37    0.18
   0  -4   2    1.46    0.21
   0  -4   2    1.26    0.22
   0  -4   2    1.33    0.18
  -1   4  -2   40.23    1.05
  -1   4  -2   40.42    0.87
  -1   4  -2   40.76    1.15
   1  -4   2   41.81    0.87
   1  -4   2   39.40    1.13
   1  -4   2   38.72    1.08
   1  -4   2   40.27    1.05
  -2   4  -2  247.16    4.97
  -2   4  -2  254.35    4.61
  -2   4  -2  260.74    4.58
   2  -4   2  257.79    5.05
   2  -4   2  256.24    4.94
   2  -4   2  259.22    4.62
   2  -4   2  256.59    4.64
   2  -4   2  257.86    5.00
  -3   4  -2   60.65    1.21
  -3   4  -2   59.68    1.19
  -3   4  -2   60.44    1.59
  -3   4  -2   58.62    1.56
   3  -4   2   55.13    1.57
   3  -4   2   60.40    1.43
   3  -4   2   58.47    1.59
   3  -4   2   62.65    1.25
   3  -4   2   57.03    1.40
   3  -4   2   60.41    1.22
   3  -4   2   61.41    1.55
  -4   4  -2   81.95    1.71
  -4   4  -2   83.68    2.13
  -4   4  -2   80.37    2.10
   4  -4   2   82.41    1.93
   4  -4   2   83.23    2.10
   4  -4   2   82.56    2.13
   4  -4   2   84.88    1.85
   4  -4   2   87.05    1.76
   4  -4   2   84.18    1.78
  -5   4  -2  114.35    2.38
  -5   4  -2  115.86    2.84
  -5   4  -2  112.64    2.38
   5  -4   2  114.21    2.46
   5  -4   2  115.91    2.43
   5  -4   2  115.31    2.83
   5  -4   2  114.36    2.82
   5  -4   2  116.54    2.61
   5  -4   2  113.37    2.38
  -6   4  -2    1.30    0.49
  -6   4  -2    1.07    0.24
  -6   4  -2    1.28    0.25
  -6   4  -2    1.18    0.28
   6  -4   2    0.73    0.27
   6  -4   2    1.34    0.28
   6  -4   2    1.61    0.44
   6  -4   2    1.26    0.27
  -7   4  -2   10.61    1.02
  -7   4  -2    9.94    0.67
  -7   4  -2    9.50    0.59
  -7   4  -2   10.15    0.63
   7  -4   2   10.01    0.75
   7  -4   2    9.98    0.67
   7  -4   2    9.77    0.87
   7  -4   2   10.36    0.68
  -8   4  -2   91.19    2.96
  -8   4  -2   93.40    2.34
   8  -4   2   88.13    2.42
   8  -4   2   90.00    2.39
   8  -4   2   87.49    2.72
  -9   4  -2   54.60    2.38
   9  -4   2   53.52    1.87
   9  -4   2   54.62    1.91
   9  -4   2   54.58    1.97
 -10   4  -2    4.24    1.09
 -10   4  -2    4.46    0.69
  10  -4   2    4.00    0.74
  10  -4   2    6.48    1.04
  10  -4   2    5.38    0.82
  10  -4   2    4.87    0.80
 -11   4  -2    8.64    1.66
 -11   4  -2    6.82    0.96
  11  -4   2    8.67    1.18
  11  -4   2    7.02    1.07
  11  -4   2    6.96    0.97
  11  -4   2    9.71    1.38
  10   3  -2    6.60    0.98
  10   3  -2    6.72    1.20
  10   3  -2   11.23    1.46
  10   3  -2    7.92    0.91
 -10  -3   2    6.60    1.10
 -10  -3   2    9.70    1.57
 -10  -3   2    8.39    1.17
 -10  -3   2    5.31    0.81
   9   3  -2    3.39    0.55
   9   3  -2    3.56    0.89
   9   3  -2    3.06    0.69
   9   3  -2    3.63    0.83
  -9  -3   2    3.54    0.67
  -9  -3   2    3.91    0.91
  -9  -3   2    3.45    0.79
  -9  -3   2    4.25    1.06
   8   3  -2    6.53    0.88
   8   3  -2    5.48    0.77
   8   3  -2    8.44    1.10
   8   3  -2    8.05    0.75
  -8  -3   2    8.52    1.21
  -8  -3   2    9.91    1.34
  -8  -3   2    8.55    0.84
  -8  -3   2    8.96    1.08
   7   3  -2   37.00    1.42
   7   3  -2   36.86    1.24
   7   3  -2   36.34    1.65
   7   3  -2   36.81    1.20
   7   3  -2   34.80    1.59
  -7  -3   2   35.09    1.32
  -7  -3   2   36.05    1.57
   6   3  -2   35.69    1.27
   6   3  -2   35.63    1.07
   6   3  -2   33.87    1.17
   6   3  -2   35.56    1.42
   6   3  -2   35.75    1.49
  -6  -3   2   36.95    1.43
  -6  -3   2   34.83    1.41
  -6  -3   2   34.63    1.20
   5   3  -2    0.35    0.23
   5   3  -2    0.54    0.27
   5   3  -2    0.41    0.34
   5   3  -2    0.63    0.19
   5   3  -2    1.01    0.34
  -5  -3   2    0.63    0.21
  -5  -3   2    0.85    0.30
  -5  -3   2    0.46    0.25
   4   3  -2   79.05    1.64
   4   3  -2   78.33    1.87
   4   3  -2   79.05    2.09
   4   3  -2   80.91    1.89
   4   3  -2   77.98    2.03
  -4  -3   2   80.15    2.04
  -4  -3   2   77.49    1.83
   3   3  -2   51.04    1.42
   3   3  -2   48.64    1.24
   3   3  -2   49.15    1.37
   3   3  -2   51.16    1.02
   3   3  -2   48.07    1.28
  -3  -3   2   50.58    1.22
  -3  -3   2   50.81    1.28
  -3  -3   2   48.61    1.38
  -3  -3   2   48.21    1.36
   2   3  -2   23.29    0.67
   2   3  -2   22.70    0.74
   2   3  -2   22.88    0.79
   2   3  -2   23.58    0.77
  -2  -3   2   23.45    0.77
  -2  -3   2   23.29    0.75
  -2  -3   2   23.09    0.65
  -2  -3   2   23.61    0.78
   1   3  -2   36.34    0.93
   1   3  -2   36.47    0.96
   1   3  -2   37.79    0.77
   1   3  -2   37.51    1.03
   1   3  -2   37.43    0.99
  -1  -3   2   37.69    0.86
  -1  -3   2   37.15    0.93
  -1  -3   2   37.26    0.99
  -1  -3   2   36.58    0.95
   0   3  -2  389.00    7.54
   0   3  -2  423.86    7.60
   0   3  -2  407.83    7.51
   0   3  -2  404.51    7.77
   0  -3   2  415.97    7.64
   0  -3   2  407.30    7.41
   0  -3   2  422.34    7.59
   0  -3   2  400.56    7.55
   0  -3   2  425.16    7.71
  -1   3  -2  242.95    4.49
  -1   3  -2  254.48    4.49
  -1   3  -2  242.69    4.68
  -1   3  -2  238.09    4.75
   1  -3   2  256.95    4.52
   1  -3   2  249.86    4.70
   1  -3   2  239.55    4.74
   1  -3   2  258.90    4.53
   1  -3   2  253.56    4.72
   1  -3   2  249.23    4.70
  -2   3  -2    1.02    0.08
  -2   3  -2    1.07    0.23
  -2   3  -2    0.82    0.19
  -2   3  -2    0.87    0.08
   2  -3   2    0.98    0.10
   2  -3   2    0.81    0.09
   2  -3   2    1.19    0.21
   2  -3   2    0.87    0.15
   2  -3   2    1.06    0.17
   2  -3   2    1.00    0.19
   2  -3   2    1.03    0.21
  -3   3  -2   14.25    0.66
  -3   3  -2   14.11    0.54
  -3   3  -2   13.94    0.42
   3  -3   2   13.66    0.63
   3  -3   2   14.23    0.43
   3  -3   2   13.96    0.51
   3  -3   2   13.89    0.54
   3  -3   2   14.19    0.65
  -4   3  -2   70.93    1.62
  -4   3  -2   68.78    1.89
  -4   3  -2   72.37    1.56
  -4   3  -2   70.56    1.56
   4  -3   2   71.84    1.87
   4  -3   2   69.59    1.71
   4  -3   2   70.34    1.59
   4  -3   2   70.78    1.57
   4  -3   2   71.87    1.59
   4  -3   2   74.63    1.91
  -5   3  -2    5.27    0.39
  -5   3  -2    5.95    0.42
  -5   3  -2    6.47    0.66
  -5   3  -2    5.49    0.41
  -5   3  -2    5.50    0.44
   5  -3   2    5.83    0.43
   5  -3   2    5.84    0.43
   5  -3   2    5.73    0.62
   5  -3   2    5.55    0.48
   5  -3   2    4.91    0.57
  -6   3  -2   25.56    1.26
  -6   3  -2   25.48    0.94
  -6   3  -2   26.60    1.01
  -6   3  -2   26.86    0.89
  -6   3  -2   25.95    0.94
   6  -3   2   26.41    0.99
   6  -3   2   26.78    1.05
   6  -3   2   27.10    1.16
   6  -3   2   25.71    0.97
  -7   3  -2   32.04    1.22
  -7   3  -2   30.29    1.51
  -7   3  -2   31.18    1.15
  -7   3  -2   30.70    1.14
  -7   3  -2   32.89    1.05
   7  -3   2   31.02    1.40
   7  -3   2   29.71    1.18
   7  -3   2   31.20    1.19
   7  -3   2   32.96    1.27
  -8   3  -2    8.05    0.63
  -9   3  -2    4.86    0.98
   9  -3   2    8.39    0.95
   9  -3   2    6.06    0.80
   9  -3   2    8.10    1.01
 -10   3  -2   12.78    1.76
 -10   3  -2   11.66    1.11
  10  -3   2    8.37    1.19
  10  -3   2   11.21    1.22
  10  -3   2   10.01    1.33
  10  -3   2   11.02    1.27
 -11   3  -2   11.26    1.47
 -11   3  -2   11.94    1.64
  11  -3   2   16.06    1.80
  11  -3   2   11.62    1.60
  11  -3   2   10.47    1.54
  11  -3   2   11.52    1.33
  10   2  -2    2.15    0.76
  10   2  -2    2.86    0.80
  10   2  -2    3.47    1.01
  10   2  -2    3.06    0.60
 -10  -2   2    2.16    0.62
 -10  -2   2    2.60    0.72
 -10  -2   2    3.00    0.87
 -10  -2   2    0.46    1.11
   9   2  -2   42.63    2.04
   9   2  -2   43.71    1.45
   9   2  -2   40.78    1.93
   9   2  -2   41.84    1.73
  -9  -2   2   42.94    1.61
  -9  -2   2   41.32    2.19
  -9  -2   2   40.69    1.87
  -9  -2   2   39.03    1.97
   8   2  -2   15.20    1.31
   8   2  -2   15.23    0.87
   8   2  -2   15.65    0.87
   8   2  -2   15.06    1.26
   8   2  -2   14.25    1.04
  -8  -2   2   15.20    1.11
  -8  -2   2   15.29    0.98
  -8  -2   2   15.09    1.17
   7   2  -2   20.68    0.89
   7   2  -2   20.15    1.17
   7   2  -2   20.17    1.17
   7   2  -2   20.75    0.90
   7   2  -2   19.66    0.99
  -7  -2   2   22.13    1.19
  -7  -2   2   21.11    0.96
  -7  -2   2   20.28    1.15
   6   2  -2    5.50    0.66
   6   2  -2    5.90    0.50
   6   2  -2    5.87    0.56
   6   2  -2    6.02    0.49
   6   2  -2    6.07    0.68
  -6  -2   2    6.10    0.64
  -6  -2   2    5.89    0.52
  -6  -2   2    5.77    0.66
   5   2  -2   63.56    1.82
   5   2  -2   65.01    1.51
   5   2  -2   64.24    1.60
   5   2  -2   61.97    1.83
   5   2  -2   63.24    1.64
  -5  -2   2   65.27    1.81
  -5  -2   2   63.95    1.81
  -5  -2   2   64.70    1.62
   4   2  -2  162.41    3.12
   4   2  -2  159.84    3.28
   4   2  -2  163.97    3.52
   4   2  -2  166.42    3.30
   4   2  -2  153.22    3.44
  -4  -2   2  166.99    3.49
  -4  -2   2  160.28    3.45
  -4  -2   2  160.94    3.25
   3   2  -2   17.77    0.59
   3   2  -2   16.48    0.69
   3   2  -2   17.88    0.63
   3   2  -2   17.63    0.69
   3   2  -2   17.71    0.46
  -3  -2   2   17.93    0.69
  -3  -2   2   16.67    0.56
  -3  -2   2   17.74    0.69
   2   2  -2    1.30    0.19
   2   2  -2    1.49    0.22
   2   2  -2    1.51    0.17
  -2  -2   2    1.52    0.22
  -2  -2   2    1.48    0.21
  -2  -2   2    1.36    0.15
  -2  -2   2    1.23    0.17
   1   2  -2  500.76    9.53
   1   2  -2  488.24    9.22
   1   2  -2  485.50    9.25
  -1  -2   2  491.44    8.76
  -1  -2   2  483.28    9.04
  -1  -2   2  489.70    9.05
  -1  -2   2  478.39    9.19
   0   2  -2   39.82    0.81
   0   2  -2   38.15    0.93
   0   2  -2   40.67    0.94
   0  -2   2   39.39    0.93
   0  -2   2   39.28    0.86
   0  -2   2   40.52    0.81
   0  -2   2   38.95    0.82
   0  -2   2   37.68    0.92
   1  -2   2    4.76    0.28
   1  -2   2    4.59    0.21
   1  -2   2    4.24    0.26
   1  -2   2    4.32    0.27
   1  -2   2    4.31    0.24
   1  -2   2    4.50    0.26
  -2   2  -2  730.02   13.73
  -2   2  -2  733.29   13.82
  -2   2  -2  722.70   13.55
  -2   2  -2  750.52   13.38
   2  -2   2  709.86   13.47
   2  -2   2  724.80   13.68
   2  -2   2  730.46   13.97
   2  -2   2  744.40   13.36
   2  -2   2  727.31   13.57
  -3   2  -2   16.04    0.50
  -3   2  -2   16.12    0.71
  -3   2  -2   16.22    0.57
  -3   2  -2   16.03    0.57
  -3   2  -2   15.92    0.50
   3  -2   2   15.05    0.56
   3  -2   2   16.29    0.52
   3  -2   2   16.33    0.68
   3  -2   2   15.91    0.53
   3  -2   2   16.47    0.52
   3  -2   2   16.05    0.70
  -4   2  -2    1.82    0.27
  -4   2  -2    1.77    0.26
  -4   2  -2    1.19    0.19
  -4   2  -2    1.50    0.30
  -4   2  -2    1.42    0.22
   4  -2   2    1.54    0.22
   4  -2   2    1.11    0.25
   4  -2   2    1.30    0.27
   4  -2   2    1.43    0.21
   4  -2   2    2.23    0.31
  -5   2  -2   41.13    1.23
  -5   2  -2   40.90    1.18
  -5   2  -2   40.90    1.16
  -5   2  -2   39.95    1.11
  -5   2  -2   41.33    1.46
   5  -2   2   40.75    1.21
   5  -2   2   41.66    1.36
   5  -2   2   40.51    1.20
   5  -2   2   39.21    1.23
  -6   2  -2   45.16    1.42
  -6   2  -2   46.24    1.39
  -6   2  -2   48.87    1.41
  -6   2  -2   47.17    1.29
  -6   2  -2   47.17    1.71
   6  -2   2   46.62    1.44
   6  -2   2   44.35    1.43
   6  -2   2   46.76    1.43
   6  -2   2   46.33    1.57
  -7   2  -2   41.58    1.42
  -7   2  -2   39.11    1.38
  -7   2  -2   38.54    1.70
  -7   2  -2   41.48    1.40
  -7   2  -2   40.94    1.24
   7  -2   2   41.41    1.46
   7  -2   2   39.32    1.43
   7  -2   2   38.11    1.54
   7  -2   2   39.87    1.42
  -8   2  -2    8.71    0.72
  -8   2  -2   11.74    0.90
  -8   2  -2   10.05    1.15
   8  -2   2   11.43    1.00
   8  -2   2   10.65    1.13
   8  -2   2    9.92    1.03
   8  -2   2    9.57    0.86
  -9   2  -2   21.98    1.28
  -9   2  -2   27.45    1.82
   9  -2   2   24.32    1.41
   9  -2   2   25.69    1.44
   9  -2   2   26.17    1.44
 -10   2  -2   10.83    1.16
 -10   2  -2   12.32    1.77
 -10   2  -2   12.47    1.22
  10  -2   2   13.54    1.33
  10  -2   2   12.25    1.52
  10  -2   2    9.71    1.08
  10  -2   2    9.29    1.35
 -11   2  -2   -1.39    0.76
 -11   2  -2    0.22    0.64
 -11   2  -2    1.74    0.80
 -11   2  -2   -0.34    0.81
 -11   2  -2   -1.60    1.10
  11  -2   2   -0.41    0.90
  11  -2   2    0.02    0.34
  11  -2   2   -0.70    0.76
  11  -2   2    1.02    0.97
  11  -2   2   -0.41    0.87
  11   1  -2   -1.35    0.77
  11   1  -2   -0.07    0.77
  11   1  -2   -0.24    0.95
  11   1  -2   -0.62    0.85
  11   1  -2    1.31    0.58
 -11  -1   2    1.49    0.81
 -11  -1   2    0.10    0.66
 -11  -1   2   -1.43    1.16
 -11  -1   2    0.50    0.93
  10   1  -2   26.25    1.76
  10   1  -2   24.85    1.54
  10   1  -2   27.61    1.85
  10   1  -2   27.58    1.19
 -10  -1   2   23.73    1.41
 -10  -1   2   24.69    1.74
 -10  -1   2   26.32    2.08
 -10  -1   2   25.43    1.65
   9   1  -2    5.39    0.71
   9   1  -2    5.60    0.73
   9   1  -2    7.62    1.08
   9   1  -2    6.32    0.84
   9   1  -2    4.85    0.80
  -9  -1   2    6.30    1.06
  -9  -1   2    6.44    0.89
  -9  -1   2    6.61    0.82
  -9  -1   2    5.63    0.77
   8   1  -2   -0.17    0.40
   8   1  -2    0.36    0.29
   8   1  -2    0.60    0.41
   8   1  -2    0.66    0.47
   8   1  -2    0.29    0.37
  -8  -1   2    0.72    0.45
  -8  -1   2    0.46    0.48
  -8  -1   2    0.43    0.36
   7   1  -2   17.17    1.06
   7   1  -2   18.89    0.87
   7   1  -2   19.04    0.82
   7   1  -2   18.27    1.07
   7   1  -2   16.61    0.90
  -7  -1   2   18.52    1.03
  -7  -1   2   20.37    0.90
  -7  -1   2   18.78    1.04
   6   1  -2   17.28    0.75
   6   1  -2   18.22    0.73
   6   1  -2   17.73    0.82
   6   1  -2   18.29    0.93
   6   1  -2   16.12    0.90
  -6  -1   2   18.25    0.91
  -6  -1   2   17.23    0.76
  -6  -1   2   16.60    0.89
   5   1  -2   11.54    0.58
   5   1  -2   11.29    0.68
   5   1  -2   10.54    0.53
   5   1  -2   10.83    0.52
   5   1  -2   10.96    0.67
  -5  -1   2   10.63    0.66
  -5  -1   2   10.30    0.64
  -5  -1   2   10.58    0.54
   4   1  -2    4.13    0.29
   4   1  -2    4.31    0.42
   4   1  -2    3.73    0.34
   4   1  -2    3.71    0.31
   4   1  -2    4.08    0.39
  -4  -1   2    4.67    0.42
  -4  -1   2    3.95    0.39
  -4  -1   2    3.98    0.30
   3   1  -2   10.65    0.50
   3   1  -2   10.43    0.41
   3   1  -2   10.13    0.44
   3   1  -2   10.48    0.36
   3   1  -2   10.29    0.49
  -3  -1   2   10.92    0.50
  -3  -1   2   10.95    0.40
  -3  -1   2   10.51    0.51
   2   1  -2  857.91   15.94
   2   1  -2  813.84   15.18
   2   1  -2  802.22   15.49
   2   1  -2  819.46   15.79
  -2  -1   2  827.63   15.35
  -2  -1   2  840.03   15.88
  -2  -1   2  853.58   15.02
  -2  -1   2  802.59   15.33
   1   1  -2    5.44    0.25
   1   1  -2    5.86    0.16
   1   1  -2    5.98    0.27
   1   1  -2    5.58    0.24
  -1  -1   2    5.43    0.25
  -1  -1   2    5.30    0.25
  -1  -1   2    5.73    0.15
  -1  -1   2    5.56    0.24
   0   1  -2   80.38    1.58
   0   1  -2   79.86    1.62
   0   1  -2   82.94    1.55
   0  -1   2   80.33    1.61
   0  -1   2   79.98    1.54
   0  -1   2   82.09    1.46
   0  -1   2   74.79    1.56
   0  -1   2   74.67    1.51
   0  -1   2   80.29    1.49
  -1   1  -2  300.56    5.54
  -1   1  -2  293.82    5.53
  -1   1  -2  313.23    5.86
  -1   1  -2  308.69    5.66
  -1   1  -2  305.28    5.61
   1  -1   2  296.04    5.68
   1  -1   2  293.10    5.45
   1  -1   2  307.49    5.61
   1  -1   2  292.68    5.91
   1  -1   2  301.44    5.62
   1  -1   2  309.63    5.61
  -2   1  -2  339.43    6.28
  -2   1  -2  330.75    6.04
  -2   1  -2  307.69    6.08
  -2   1  -2  328.47    6.02
  -2   1  -2  323.40    6.09
   2  -1   2  337.20    6.28
   2  -1   2  344.23    6.28
   2  -1   2  334.20    6.27
   2  -1   2  334.60    6.10
   2  -1   2  339.18    6.22
  -3   1  -2    4.86    0.43
  -3   1  -2    4.64    0.32
  -3   1  -2    4.91    0.31
  -3   1  -2    5.17    0.32
  -3   1  -2    5.04    0.31
   3  -1   2    5.17    0.33
   3  -1   2    4.75    0.40
   3  -1   2    4.52    0.30
   3  -1   2    5.01    0.34
  -4   1  -2  102.28    2.30
  -4   1  -2  105.32    2.30
  -4   1  -2  106.55    2.22
  -4   1  -2  103.67    2.25
  -4   1  -2  107.67    2.55
   4  -1   2  103.46    2.31
   4  -1   2  102.84    2.54
   4  -1   2  100.92    2.30
   4  -1   2  104.91    2.29
   4  -1   2   99.71    2.39
  -5   1  -2   29.49    1.01
  -5   1  -2   29.28    0.99
  -5   1  -2   28.01    1.22
  -5   1  -2   28.44    0.99
  -5   1  -2   29.55    0.94
   5  -1   2   28.43    1.04
   5  -1   2   29.46    1.04
   5  -1   2   29.66    1.02
   5  -1   2   31.10    1.13
  -6   1  -2    3.35    0.46
  -6   1  -2    3.15    0.45
  -6   1  -2    2.98    0.52
  -6   1  -2    3.51    0.47
  -6   1  -2    3.33    0.49
   6  -1   2    4.20    0.56
   6  -1   2    3.69    0.51
   6  -1   2    4.13    0.56
   6  -1   2    3.38    0.53
  -7   1  -2   52.98    1.69
  -7   1  -2   55.29    2.05
  -7   1  -2   54.47    1.71
  -7   1  -2   56.34    1.70
  -7   1  -2   54.59    1.54
   7  -1   2   54.22    1.79
   7  -1   2   54.30    1.76
   7  -1   2   54.95    1.83
   7  -1   2   52.66    1.76
  -8   1  -2   46.43    2.05
  -8   1  -2   42.39    1.66
  -8   1  -2   46.33    1.69
  -8   1  -2   44.81    1.46
   8  -1   2   46.95    1.83
   8  -1   2   45.82    1.72
   8  -1   2   46.74    1.71
   8  -1   2   46.78    1.77
  -9   1  -2    1.91    0.81
  -9   1  -2    2.08    0.64
  -9   1  -2    1.46    0.56
  -9   1  -2    0.57    0.54
  -9   1  -2    0.37    0.42
   9  -1   2    1.59    0.28
   9  -1   2    1.93    0.65
   9  -1   2    2.07    0.70
   9  -1   2    1.38    0.65
   9  -1   2    1.54    0.67
 -10   1  -2    2.19    1.05
 -10   1  -2    2.14    0.72
 -10   1  -2    2.75    0.76
  10  -1   2    3.61    0.86
  10  -1   2    3.32    0.46
  10  -1   2    3.55    0.80
  10  -1   2    3.88    0.90
  10  -1   2    3.31    0.94
  11   0  -2   26.12    1.97
  11   0  -2   27.06    2.11
  11   0  -2   25.72    1.30
  11   0  -2   31.22    1.82
 -11   0   2   27.10    2.02
 -11   0   2   25.92    1.54
 -11   0   2   24.12    1.80
 -11   0   2   27.01    2.31
  10   0  -2    6.34    0.80
  10   0  -2    6.33    0.87
  10   0  -2    5.00    0.77
  10   0  -2    7.32    0.92
  10   0  -2    6.99    1.02
 -10   0   2    5.49    0.76
 -10   0   2    7.46    1.24
 -10   0   2    6.77    1.14
 -10   0   2    6.41    0.79
   9   0  -2    4.23    0.76
   9   0  -2    5.12    0.77
   9   0  -2    5.08    0.69
   9   0  -2    4.22    0.69
   9   0  -2    4.39    0.62
  -9   0   2    2.75    0.78
  -9   0   2    4.87    0.62
  -9   0   2    5.20    0.76
   8   0  -2   27.07    1.33
   8   0  -2   27.54    1.18
   8   0  -2   26.07    1.33
   8   0  -2   27.17    1.21
  -8   0   2   26.13    1.28
  -8   0   2   26.17    1.11
   7   0  -2   50.81    1.71
   7   0  -2   50.61    1.55
   7   0  -2   50.11    1.51
   7   0  -2   50.03    1.70
  -7   0   2   50.36    1.67
  -7   0   2   49.16    1.47
  -7   0   2   48.77    1.63
   6   0  -2    2.44    0.41
   6   0  -2    2.42    0.35
   6   0  -2    2.01    0.32
   6   0  -2    1.62    0.33
  -6   0   2    2.60    0.43
  -6   0   2    1.72    0.32
  -6   0   2    2.29    0.31
   5   0  -2   40.38    1.26
   5   0  -2   39.52    1.26
   5   0  -2   39.53    1.14
   5   0  -2   39.39    1.12
  -5   0   2   40.14    1.11
  -5   0   2   41.23    1.27
  -5   0   2   38.89    1.23
   4   0  -2   13.33    0.62
   4   0  -2   13.53    0.53
   4   0  -2   13.37    0.52
  -4   0   2   13.44    0.51
  -4   0   2   13.18    0.60
  -4   0   2   14.17    0.62
  -4   0   2   14.07    0.54
   3   0  -2    4.34    0.25
   3   0  -2    4.70    0.33
   3   0  -2    4.30    0.26
   3   0  -2    4.79    0.33
  -3   0   2    4.36    0.27
  -3   0   2    4.32    0.34
  -3   0   2    4.17    0.24
  -3   0   2    4.36    0.30
   2   0  -2    5.95    0.30
   2   0  -2    5.89    0.23
   2   0  -2    5.49    0.30
  -2   0   2    5.83    0.29
  -2   0   2    6.17    0.26
  -2   0   2    5.87    0.22
   1   0  -2  188.54    3.46
   1   0  -2  198.84    3.60
   1   0  -2  185.26    3.50
  -1   0   2  186.47    3.46
  -1   0   2  182.49    3.49
   0   0  -2  248.72    4.67
   0   0  -2  244.32    4.66
   0   0   2  246.65    4.50
   0   0   2  226.35    4.51
   0   0   2  265.88    4.90
   0   0   2  256.73    4.79
  -1   0  -2    0.63    0.13
  -1   0  -2    0.93    0.07
  -1   0  -2    0.89    0.13
  -1   0  -2    0.63    0.11
  -1   0  -2    0.84    0.13
   1   0   2    0.69    0.10
   1   0   2    0.94    0.07
   1   0   2    0.77    0.12
   1   0   2    0.98    0.17
   1   0   2    0.96    0.13
  -2   0  -2    3.63    0.26
  -2   0  -2    3.49    0.25
  -2   0  -2    3.00    0.24
  -2   0  -2    3.60    0.33
   2   0   2    3.22    0.26
   2   0   2    3.67    0.27
   2   0   2    3.24    0.24
   2   0   2    3.68    0.32
  -3   0  -2   30.01    0.88
  -3   0  -2   29.88    1.03
  -3   0  -2   29.10    0.90
  -3   0  -2   30.45    0.88
   3   0   2   29.81    0.88
   3   0   2   29.82    1.03
   3   0   2   30.42    0.91
   3   0   2   29.89    0.92
  -4   0  -2   40.92    1.22
  -4   0  -2   42.25    1.39
  -4   0  -2   41.18    1.19
  -4   0  -2   41.51    1.20
   4   0   2   40.83    1.24
   4   0   2   43.06    1.22
   4   0   2   40.89    1.21
  -5   0  -2    4.48    0.44
  -5   0  -2    5.51    0.50
  -5   0  -2    4.55    0.50
  -5   0  -2    4.24    0.63
   5   0   2    4.21    0.49
   5   0   2    4.11    0.49
   5   0   2    4.49    0.49
   5   0   2    4.16    0.50
  -6   0  -2   57.58    1.75
  -6   0  -2   59.41    2.01
  -6   0  -2   58.86    1.71
  -6   0  -2   55.70    1.71
   6   0   2   59.44    1.80
   6   0   2   55.86    1.71
   6   0   2   57.63    1.79
   6   0   2   57.77    1.24
   6   0   2   58.33    1.74
  -7   0  -2   48.42    1.64
  -7   0  -2   44.92    1.92
   7   0   2   45.41    1.66
   7   0   2   46.61    1.07
   7   0   2   45.55    1.62
   7   0   2   44.88    1.70
   7   0   2   46.47    1.69
  -8   0  -2    0.95    0.44
  -8   0  -2    1.67    0.76
  -8   0  -2    0.89    0.45
   8   0   2    2.04    0.58
   8   0   2    1.69    0.52
   8   0   2    2.05    0.59
   8   0   2    1.37    0.22
   8   0   2    2.14    0.55
  -9   0  -2    5.26    0.75
  -9   0  -2    4.80    0.71
  -9   0  -2    5.57    1.11
   9   0   2    4.52    0.81
   9   0   2    5.59    0.88
   9   0   2    5.89    0.88
   9   0   2    4.28    0.77
 -10   0  -2   10.69    1.47
 -10   0  -2    8.40    0.98
 -10   0  -2   10.52    1.21
  10   0   2   10.85    1.48
  10   0   2    8.88    1.19
  10   0   2    8.26    1.06
  10   0   2   13.31    1.53
  11  -1  -2    4.72    1.03
  11  -1  -2    3.44    0.83
  11  -1  -2    4.66    0.99
  11  -1  -2    3.96    0.63
  11  -1  -2    3.21    0.99
 -11   1   2    5.18    1.27
 -11   1   2    4.58    0.89
 -11   1   2    2.68    0.90
  10  -1  -2   11.73    1.25
  10  -1  -2   12.77    1.26
  10  -1  -2   11.91    1.17
  10  -1  -2   10.96    1.15
 -10   1   2   11.46    1.24
 -10   1   2   10.88    1.39
 -10   1   2   12.73    1.02
   9  -1  -2   22.23    1.33
   9  -1  -2   20.76    1.18
   9  -1  -2   19.85    1.27
  -9   1   2   22.15    1.56
  -9   1   2   20.29    1.24
  -9   1   2   20.42    1.07
   8  -1  -2   60.68    1.85
   8  -1  -2   62.50    2.03
   8  -1  -2   57.23    1.96
   8  -1  -2   59.11    1.82
  -8   1   2   60.77    1.92
  -8   1   2   61.93    1.96
  -8   1   2   62.14    1.77
  -8   1   2   58.78    2.21
   7  -1  -2    0.30    0.33
   7  -1  -2    0.66    0.28
   7  -1  -2    0.42    0.28
   7  -1  -2    0.58    0.32
  -7   1   2    0.46    0.27
  -7   1   2    0.38    0.32
  -7   1   2    0.16    0.18
   6  -1  -2   23.69    1.00
   6  -1  -2   22.60    0.96
   6  -1  -2   23.38    0.91
   6  -1  -2   23.87    0.90
  -6   1   2   24.30    0.99
  -6   1   2   23.03    0.93
  -6   1   2   25.00    0.97
  -6   1   2   23.54    0.85
   5  -1  -2  151.54    3.24
   5  -1  -2  150.95    3.06
   5  -1  -2  143.86    3.17
   5  -1  -2  147.84    3.10
  -5   1   2  144.49    3.15
  -5   1   2  147.75    3.18
  -5   1   2  144.88    3.02
  -5   1   2  146.34    3.11
   4  -1  -2    0.08    0.14
   4  -1  -2    0.18    0.14
   4  -1  -2    0.29    0.13
   4  -1  -2    0.24    0.14
  -4   1   2    0.34    0.12
  -4   1   2    0.22    0.12
  -4   1   2    0.29    0.15
  -4   1   2    0.29    0.15
   3  -1  -2  483.39    8.98
   3  -1  -2  453.12    8.51
   3  -1  -2  476.00    9.05
   3  -1  -2  475.11    8.87
  -3   1   2  455.84    8.59
  -3   1   2  480.93    8.95
  -3   1   2  479.85    8.85
  -3   1   2  471.20    8.52
   2  -1  -2  261.98    4.84
   2  -1  -2  269.77    4.91
   2  -1  -2  264.43    4.89
  -2   1   2  248.73    4.87
  -2   1   2  255.72    4.83
  -2   1   2  269.44    4.87
   1  -1  -2   62.02    1.24
   1  -1  -2   60.18    1.29
  -1   1   2   60.70    1.24
  -1   1   2   56.97    1.27
  -1   1   2   61.98    1.17
   0  -1  -2    2.26    0.17
   0  -1  -2    2.34    0.16
   0  -1  -2    2.13    0.17
   0   1   2    2.16    0.19
   0   1   2    2.20    0.16
   0   1   2    2.27    0.17
  -1  -1  -2  624.50   11.55
  -1  -1  -2  606.63   11.47
  -1  -1  -2  586.09   10.89
  -1  -1  -2  621.59   11.38
   1   1   2  569.23   10.85
   1   1   2  581.66   11.11
   1   1   2  586.94   11.02
   1   1   2  570.27   10.80
  -2  -1  -2    7.07    0.40
  -2  -1  -2    7.21    0.36
  -2  -1  -2    6.38    0.37
  -2  -1  -2    6.44    0.42
   2   1   2    7.40    0.38
   2   1   2    6.58    0.37
   2   1   2    6.88    0.41
   2   1   2    6.87    0.42
  -3  -1  -2    0.14    0.12
  -3  -1  -2    0.19    0.15
  -3  -1  -2    0.27    0.22
  -3  -1  -2   -0.08    0.13
   3   1   2    0.00    0.15
   3   1   2    0.14    0.13
   3   1   2    0.22    0.15
  -4  -1  -2   29.79    1.05
  -4  -1  -2   29.22    1.17
  -4  -1  -2   30.16    1.02
  -4  -1  -2   28.60    0.98
   4   1   2   30.10    1.03
   4   1   2   29.15    1.01
   4   1   2   28.84    0.62
   4   1   2   29.00    1.08
  -5  -1  -2   43.84    1.42
  -5  -1  -2   45.60    1.38
  -5  -1  -2   45.60    1.46
  -5  -1  -2   46.00    1.64
   5   1   2   44.94    1.42
   5   1   2   43.93    1.48
   5   1   2   46.13    1.46
   5   1   2   44.98    0.93
  -6  -1  -2   32.17    1.29
  -6  -1  -2   29.00    1.42
  -6  -1  -2   32.38    1.20
  -6  -1  -2   31.22    1.25
   6   1   2   30.24    1.24
   6   1   2   30.76    1.33
   6   1   2   31.14    0.72
   6   1   2   32.38    1.28
   6   1   2   32.33    1.28
  -7  -1  -2    1.64    0.46
  -7  -1  -2    2.01    0.66
  -7  -1  -2    1.68    0.44
   7   1   2    1.83    0.76
   7   1   2    1.95    0.51
   7   1   2    1.71    0.50
   7   1   2    2.23    0.24
   7   1   2    1.50    0.52
  -8  -1  -2   19.42    1.32
  -8  -1  -2   21.58    1.62
  -8  -1  -2   22.03    1.20
   8   1   2   20.54    1.25
   8   1   2   20.81    1.36
   8   1   2   19.28    1.26
   8   1   2   22.10    1.39
  -9  -1  -2   12.78    1.34
  -9  -1  -2   10.39    1.31
  -9  -1  -2   15.85    1.24
   9   1   2   12.75    1.78
   9   1   2   11.02    1.30
   9   1   2   12.82    1.37
   9   1   2    8.70    1.08
 -10  -1  -2    2.23    0.84
 -10  -1  -2    0.63    0.95
 -10  -1  -2    0.09    0.78
 -10  -1  -2    3.09    1.31
 -10  -1  -2    2.87    0.78
  10   1   2    1.52    0.90
  10   1   2    4.78    1.07
  10   1   2    1.14    0.86
  10   1   2    3.91    0.97
  11  -2  -2    4.08    0.86
  11  -2  -2    6.86    1.01
  11  -2  -2    6.85    1.02
 -11   2   2    5.77    0.90
 -11   2   2    3.74    1.14
  10  -2  -2   27.03    1.45
  10  -2  -2   26.86    1.52
  10  -2  -2   26.83    1.57
  10  -2  -2   24.50    1.69
 -10   2   2   28.64    1.88
 -10   2   2   27.50    1.52
   9  -2  -2   33.87    1.52
   9  -2  -2   33.76    1.64
   9  -2  -2   35.04    1.59
   9  -2  -2   33.51    1.51
  -9   2   2   35.95    1.83
  -9   2   2   37.21    1.57
   8  -2  -2    0.36    0.37
   8  -2  -2    0.09    0.36
   8  -2  -2    0.56    0.34
   8  -2  -2    0.37    0.33
  -8   2   2    0.50    0.34
  -8   2   2    0.41    0.16
  -8   2   2    0.79    0.58
  -8   2   2    0.52    0.37
   7  -2  -2   29.06    1.16
   7  -2  -2   30.01    1.21
   7  -2  -2   28.56    1.09
   7  -2  -2   28.78    1.17
  -7   2   2   30.41    1.18
  -7   2   2   28.11    1.15
  -7   2   2   28.73    0.68
  -7   2   2   28.45    1.13
   6  -2  -2   78.48    2.05
   6  -2  -2   82.69    1.98
   6  -2  -2   80.92    2.11
   6  -2  -2   80.40    2.07
  -6   2   2   79.95    2.03
  -6   2   2   80.18    2.08
  -6   2   2   81.80    2.07
   5  -2  -2   -0.01    0.15
   5  -2  -2   -0.17    0.15
   5  -2  -2    0.05    0.13
   5  -2  -2   -0.13    0.14
  -5   2   2    0.04    0.18
  -5   2   2    0.16    0.16
  -5   2   2    0.24    0.21
   4  -2  -2   51.27    1.25
   4  -2  -2   52.69    1.37
   4  -2  -2   51.89    1.31
   4  -2  -2   52.39    1.35
  -4   2   2   49.80    1.29
  -4   2   2   51.08    1.35
  -4   2   2   52.92    1.37
   3  -2  -2  737.81   14.25
   3  -2  -2  763.26   13.24
   3  -2  -2  722.32   13.94
  -3   2   2  711.29   13.52
  -3   2   2  766.11   14.21
  -3   2   2  739.86   14.05
   2  -2  -2    1.16    0.17
   2  -2  -2    1.04    0.15
   2  -2  -2    0.71    0.13
  -2   2   2    0.69    0.13
  -2   2   2    0.74    0.11
   1  -2  -2   34.26    0.82
   1  -2  -2   33.98    0.80
  -1   2   2   32.85    0.81
  -1   2   2   32.91    0.80
  -1   2   2   34.49    0.87
   0  -2  -2  483.38    8.86
   0  -2  -2  444.65    8.67
   0  -2  -2  451.38    8.60
   0   2   2  486.19    9.07
   0   2   2  489.52    8.83
   0   2   2  478.54    9.20
  -1  -2  -2    0.45    0.11
  -1  -2  -2    0.65    0.14
  -1  -2  -2    0.80    0.18
  -1  -2  -2    0.88    0.17
   1   2   2    0.91    0.16
   1   2   2    0.60    0.14
   1   2   2    0.56    0.15
   1   2   2    0.53    0.13
  -2  -2  -2   32.75    1.02
  -2  -2  -2   33.51    0.71
  -2  -2  -2   33.97    0.99
  -2  -2  -2   33.32    1.03
   2   2   2   34.79    0.98
   2   2   2   34.18    1.05
   2   2   2   33.13    0.98
  -3  -2  -2  110.09    2.65
  -3  -2  -2  110.24    2.49
  -3  -2  -2  117.02    2.58
  -3  -2  -2  114.00    2.61
   3   2   2  117.30    2.58
   3   2   2  114.56    2.64
   3   2   2  113.38    2.53
  -4  -2  -2   94.34    2.44
  -4  -2  -2   99.11    2.58
  -4  -2  -2   96.68    2.33
  -4  -2  -2  112.71    2.48
   4   2   2   98.59    2.38
   4   2   2  102.04    2.44
   4   2   2   95.66    2.48
  -5  -2  -2    5.59    0.62
  -5  -2  -2    6.13    0.57
  -5  -2  -2    6.53    0.66
  -5  -2  -2    6.69    0.78
   5   2   2    6.89    0.69
   5   2   2    6.85    0.64
   5   2   2    6.03    0.65
  -6  -2  -2   19.07    1.06
  -6  -2  -2   20.50    1.10
  -6  -2  -2   20.26    1.02
  -6  -2  -2   19.65    1.27
   6   2   2   19.58    0.99
   6   2   2   21.43    1.11
   6   2   2   19.93    1.15
   6   2   2   19.79    1.06
  -7  -2  -2   21.81    2.23
  -7  -2  -2   22.17    1.12
  -7  -2  -2   22.65    1.30
   7   2   2   20.60    1.23
   7   2   2   22.72    1.18
   7   2   2   21.48    1.27
   7   2   2   20.22    1.30
  -8  -2  -2   10.24    1.19
  -8  -2  -2   10.59    1.45
  -8  -2  -2   10.53    0.99
   8   2   2    8.15    1.12
   8   2   2    8.58    1.22
   8   2   2   10.19    1.81
   8   2   2   11.30    1.13
  -9  -2  -2    0.09    0.72
  -9  -2  -2   -0.16    0.60
  -9  -2  -2   -1.18    0.79
  -9  -2  -2   -0.95    0.67
   9   2   2    0.11    0.71
   9   2   2    0.66    0.74
   9   2   2    0.74    0.80
   9   2   2    0.01    0.76
  12  -3  -2   14.13    1.86
  12  -3  -2   13.88    1.77
  12  -3  -2   16.15    1.74
  12  -3  -2   14.04    1.90
 -12   3   2   12.71    1.49
 -12   3   2   10.61    1.63
  11  -3  -2   23.82    1.53
  11  -3  -2   24.83    1.75
  11  -3  -2   22.00    1.62
  11  -3  -2   15.77    2.20
 -11   3   2   22.28    2.11
 -11   3   2   24.62    1.50
  10  -3  -2    1.38    0.63
  10  -3  -2    0.15    0.44
  10  -3  -2    0.39    0.46
  10  -3  -2    0.17    0.51
 -10   3   2    0.35    0.51
 -10   3   2    0.15    0.45
 -10   3   2    0.92    0.82
   9  -3  -2   60.40    2.05
   9  -3  -2   56.31    1.95
   9  -3  -2   59.72    2.03
  -9   3   2   57.46    1.90
  -9   3   2   59.73    1.97
  -9   3   2   57.87    2.89
   8  -3  -2   90.93    2.38
   8  -3  -2   90.52    2.53
   8  -3  -2   91.95    2.47
   8  -3  -2   92.63    2.53
  -8   3   2   89.59    2.40
  -8   3   2   91.72    2.53
  -8   3   2   92.46    2.48
  -8   3   2   90.62    2.73
   7  -3  -2   64.49    1.85
   7  -3  -2   65.57    1.80
   7  -3  -2   66.42    1.94
   7  -3  -2   65.47    1.92
  -7   3   2   65.87    1.87
  -7   3   2   65.58    2.10
  -7   3   2   65.79    1.82
  -7   3   2   66.24    1.95
   6  -3  -2   19.95    0.90
   6  -3  -2   20.43    0.81
   6  -3  -2   19.32    0.84
   6  -3  -2   20.36    0.91
  -6   3   2   20.52    0.94
  -6   3   2   19.97    0.88
  -6   3   2   19.19    0.82
   5  -3  -2   88.97    2.00
   5  -3  -2   86.09    2.13
   5  -3  -2   87.39    2.04
   5  -3  -2   86.77    2.10
  -5   3   2   87.16    2.08
  -5   3   2   86.91    2.16
  -5   3   2   87.62    2.01
   4  -3  -2    9.97    0.49
   4  -3  -2   10.38    0.52
   4  -3  -2   10.65    0.56
  -4   3   2   10.45    0.48
  -4   3   2   10.47    0.53
  -4   3   2   10.08    0.55
   3  -3  -2    4.77    0.31
   3  -3  -2    4.58    0.33
   3  -3  -2    4.50    0.34
  -3   3   2    4.34    0.33
  -3   3   2    4.40    0.37
  -3   3   2    4.64    0.30
   2  -3  -2  180.41    3.61
   2  -3  -2  184.40    3.54
   2  -3  -2  188.76    3.60
  -2   3   2  184.09    3.54
  -2   3   2  188.19    3.61
  -2   3   2  183.08    3.61
   1  -3  -2  351.32    6.43
   1  -3  -2  337.62    6.40
   1  -3  -2  341.15    6.47
  -1   3   2  328.54    6.23
  -1   3   2  357.46    6.44
  -1   3   2  353.58    6.48
  -1   3   2  360.56    6.42
   0  -3  -2   39.81    1.03
   0  -3  -2   41.50    0.91
   0  -3  -2   40.50    1.04
   0  -3  -2   41.21    1.10
   0   3   2   38.96    1.09
   0   3   2   40.54    1.05
  -1  -3  -2   10.89    0.48
  -1  -3  -2   10.37    0.55
  -1  -3  -2   11.66    0.48
   1   3   2   11.44    0.52
   1   3   2   10.78    0.55
   1   3   2   11.38    0.53
  -2  -3  -2   83.47    1.72
  -2  -3  -2   88.86    2.04
  -2  -3  -2   82.19    1.95
  -2  -3  -2   88.32    2.11
  -2  -3  -2   83.30    2.02
   2   3   2   89.12    2.04
   2   3   2   86.57    2.00
   2   3   2   80.83    2.07
  -3  -3  -2   79.83    1.61
  -3  -3  -2   79.28    1.94
  -3  -3  -2   80.45    2.08
  -3  -3  -2   79.64    2.07
   3   3   2   77.66    2.08
   3   3   2   78.03    1.96
   3   3   2   80.56    2.03
  -4  -3  -2    1.42    0.38
  -4  -3  -2    1.84    0.32
  -4  -3  -2    1.26    0.29
  -4  -3  -2    1.68    0.42
   4   3   2    1.89    0.43
   4   3   2    1.28    0.28
   4   3   2    1.98    0.37
  -5  -3  -2   39.85    1.49
  -5  -3  -2   40.05    1.53
  -5  -3  -2   39.58    1.61
  -5  -3  -2   42.13    1.39
   5   3   2   42.84    1.59
   5   3   2   39.62    1.48
   5   3   2   39.35    1.42
  -6  -3  -2   37.85    1.70
  -6  -3  -2   38.15    1.43
  -6  -3  -2   36.94    1.57
  -6  -3  -2   37.61    1.59
   6   3   2   37.74    1.63
   6   3   2   36.82    1.49
   6   3   2   40.88    1.59
  -7  -3  -2    3.48    0.64
  -7  -3  -2    3.27    0.78
  -7  -3  -2    2.18    0.65
  -7  -3  -2    4.31    0.62
   7   3   2    3.54    0.66
   7   3   2    3.48    0.61
   7   3   2    3.93    0.70
   7   3   2    4.80    0.79
  -8  -3  -2    6.20    1.07
  -8  -3  -2    4.89    0.97
  -8  -3  -2    4.76    0.82
  -8  -3  -2    6.10    0.78
   8   3   2    6.35    1.09
   8   3   2    6.04    1.00
   8   3   2    4.93    0.74
   8   3   2    5.63    0.98
  -9  -3  -2    7.70    1.23
  -9  -3  -2    6.61    1.21
  -9  -3  -2    9.71    1.31
  -9  -3  -2    6.08    1.32
   9   3   2    8.29    1.23
   9   3   2   10.45    1.45
   9   3   2    7.49    1.26
  12  -4  -2   14.56    1.60
  12  -4  -2   11.41    1.56
  12  -4  -2   19.39    1.83
 -12   4   2   15.96    1.62
 -12   4   2   14.35    1.80
  11  -4  -2    0.34    0.63
  11  -4  -2    0.47    0.75
  11  -4  -2   -0.49    0.58
  11  -4  -2   -0.29    0.58
 -11   4   2   -0.76    0.60
 -11   4   2   -0.86    0.90
 -11   4   2   -0.36    0.55
  10  -4  -2   13.49    1.25
  10  -4  -2   13.49    1.11
  10  -4  -2   12.57    1.24
  10  -4  -2   13.36    1.17
 -10   4   2   13.11    1.49
 -10   4   2    9.85    0.96
   9  -4  -2   18.63    1.30
   9  -4  -2   23.58    1.28
   9  -4  -2   23.93    1.32
  -9   4   2   22.35    1.34
  -9   4   2   23.99    1.24
  -9   4   2   23.74    1.15
  -9   4   2   23.90    1.53
   8  -4  -2   -0.17    0.31
   8  -4  -2    0.10    0.30
   8  -4  -2   -0.08    0.37
   8  -4  -2    0.41    0.32
  -8   4   2   -0.35    0.22
  -8   4   2    0.19    0.44
  -8   4   2    0.47    0.34
  -8   4   2   -0.10    0.41
   7  -4  -2    9.32    0.77
   7  -4  -2   10.13    0.70
   7  -4  -2    9.48    0.65
   7  -4  -2    9.84    0.70
  -7   4   2    9.55    0.83
  -7   4   2    8.83    0.62
  -7   4   2    8.85    0.70
  -7   4   2    9.75    0.82
   6  -4  -2  111.89    2.64
   6  -4  -2  113.34    2.55
   6  -4  -2  113.14    2.72
   6  -4  -2  112.22    2.57
  -6   4   2  107.63    2.72
  -6   4   2  110.87    2.74
  -6   4   2  109.63    2.51
  -6   4   2  109.88    2.60
   5  -4  -2    9.05    0.56
   5  -4  -2    8.62    0.61
   5  -4  -2    8.03    0.49
  -5   4   2    8.85    0.50
  -5   4   2    8.88    0.59
  -5   4   2    8.54    0.61
  -5   4   2    8.44    0.54
   4  -4  -2   23.55    0.83
   4  -4  -2   24.14    0.78
   4  -4  -2   22.67    0.86
  -4   4   2   24.35    0.92
  -4   4   2   24.22    0.77
  -4   4   2   23.11    0.82
   3  -4  -2  223.33    4.28
   3  -4  -2  223.33    4.42
   3  -4  -2  219.80    4.36
  -3   4   2  223.94    4.46
  -3   4   2  220.59    4.37
  -3   4   2  224.47    4.28
   2  -4  -2   81.15    1.84
   2  -4  -2   80.83    1.75
   2  -4  -2   78.98    1.82
  -2   4   2   77.70    1.82
  -2   4   2   78.15    1.84
  -2   4   2   81.08    1.51
  -2   4   2   79.51    1.75
   1  -4  -2    0.49    0.17
   1  -4  -2    0.40    0.14
   1  -4  -2    0.50    0.15
  -1   4   2    0.42    0.14
  -1   4   2    0.53    0.21
  -1   4   2    0.60    0.18
   0  -4  -2  114.79    2.50
   0  -4  -2  121.13    2.61
   0  -4  -2  116.88    2.52
   0  -4  -2  117.57    2.28
   0   4   2  116.28    2.60
   0   4   2  117.73    2.58
   0   4   2  121.66    2.54
  -1  -4  -2  127.56    2.60
  -1  -4  -2  132.52    2.66
  -1  -4  -2  128.25    2.80
  -1  -4  -2  126.99    2.75
   1   4   2  126.71    2.88
   1   4   2  131.87    2.80
   1   4   2  127.01    2.79
  -2  -4  -2   48.76    1.37
  -2  -4  -2   48.94    1.16
  -2  -4  -2   46.91    1.46
  -2  -4  -2   50.76    1.39
   2   4   2   49.74    1.43
   2   4   2   48.46    1.50
   2   4   2   48.58    1.40
  -3  -4  -2   33.45    1.23
  -3  -4  -2   34.42    1.23
  -3  -4  -2   32.06    1.11
  -3  -4  -2   32.28    0.88
  -3  -4  -2   34.63    1.26
   3   4   2   34.27    1.22
   3   4   2   32.30    1.16
   3   4   2   35.18    1.31
  -4  -4  -2   57.30    1.81
  -4  -4  -2   57.01    1.84
  -4  -4  -2   62.92    1.91
  -4  -4  -2   61.69    1.73
   4   4   2   59.88    1.83
   4   4   2   58.11    1.76
   4   4   2   58.57    1.91
  -5  -4  -2   62.36    2.04
  -5  -4  -2   62.16    1.98
  -5  -4  -2   61.43    2.09
  -5  -4  -2   61.09    1.84
   5   4   2   62.15    2.00
   5   4   2   60.60    1.90
   5   4   2   60.08    2.08
  -6  -4  -2    2.39    0.52
  -6  -4  -2    2.53    0.71
  -6  -4  -2    1.43    0.50
  -6  -4  -2    1.15    0.53
   6   4   2    1.98    0.57
   6   4   2    2.02    0.65
   6   4   2    1.34    0.49
  -7  -4  -2   14.63    1.25
  -7  -4  -2   16.28    1.18
  -7  -4  -2   13.92    1.47
  -7  -4  -2   15.57    1.37
   7   4   2   14.32    1.24
   7   4   2   15.36    1.32
   7   4   2   16.91    1.13
   7   4   2   15.79    1.45
  -8  -4  -2   16.84    1.31
  -8  -4  -2   16.72    1.62
  -8  -4  -2   19.03    1.86
  -8  -4  -2   12.78    1.56
   8   4   2   16.05    1.65
   8   4   2   13.15    1.60
   8   4   2   15.93    1.44
  12  -5  -2    0.60    0.80
  12  -5  -2    1.55    0.76
  12  -5  -2    1.03    0.84
  12  -5  -2    0.46    0.87
 -12   5   2    1.68    0.73
 -12   5   2    1.16    0.78
 -12   5   2    2.55    1.23
  11  -5  -2   29.65    1.69
  11  -5  -2   28.14    1.59
  11  -5  -2   26.50    1.63
  11  -5  -2   28.09    1.83
 -11   5   2   25.86    1.98
 -11   5   2   23.84    1.44
  10  -5  -2    5.10    0.70
  10  -5  -2    7.17    0.94
  10  -5  -2    5.22    0.72
 -10   5   2    4.20    0.75
 -10   5   2    6.48    1.07
 -10   5   2    7.69    0.99
   9  -5  -2    0.52    0.42
   9  -5  -2    0.88    0.71
   9  -5  -2    0.61    0.45
   9  -5  -2    0.12    0.48
  -9   5   2    0.63    0.55
  -9   5   2    0.91    0.59
  -9   5   2    0.55    0.41
  -9   5   2    0.40    0.33
   8  -5  -2   43.09    1.57
   8  -5  -2   42.95    1.50
   8  -5  -2   48.61    1.75
   8  -5  -2   43.94    1.51
  -8   5   2   45.53    1.76
  -8   5   2   44.28    1.75
  -8   5   2   43.20    1.54
  -8   5   2   43.90    1.45
   7  -5  -2   58.81    1.71
   7  -5  -2   59.90    1.89
   7  -5  -2   58.62    1.70
   7  -5  -2   58.90    1.78
  -7   5   2   59.15    1.65
  -7   5   2   59.80    1.90
  -7   5   2   61.86    1.75
  -7   5   2   60.64    1.95
   6  -5  -2   40.46    1.41
   6  -5  -2   39.23    1.29
   6  -5  -2   39.55    1.23
  -6   5   2   40.77    1.44
  -6   5   2   32.81    1.27
  -6   5   2   39.94    1.19
  -6   5   2   40.99    1.30
   5  -5  -2    0.80    0.26
   5  -5  -2    0.31    0.21
   5  -5  -2    0.18    0.19
  -5   5   2    0.71    0.25
  -5   5   2    0.39    0.22
  -5   5   2    0.54    0.18
  -5   5   2    0.84    0.28
   4  -5  -2  121.14    2.74
   4  -5  -2  116.91    2.61
   4  -5  -2  120.12    2.53
  -4   5   2  116.51    2.50
  -4   5   2  116.00    2.77
  -4   5   2  115.77    2.60
  -4   5   2  119.38    2.49
   3  -5  -2   45.83    1.28
   3  -5  -2   45.29    1.34
   3  -5  -2   47.76    1.22
  -3   5   2   47.41    1.05
  -3   5   2   47.39    1.30
  -3   5   2   48.73    1.22
  -3   5   2   46.94    1.38
  -3   5   2   46.10    1.35
   2  -5  -2   10.13    0.54
   2  -5  -2   10.73    0.49
   2  -5  -2    9.42    0.54
  -2   5   2   11.13    0.56
  -2   5   2   10.07    0.49
  -2   5   2   11.20    0.62
   1  -5  -2    3.64    0.39
   1  -5  -2    3.55    0.34
  -1   5   2    3.83    0.34
  -1   5   2    3.57    0.43
  -1   5   2    3.72    0.40
   0  -5  -2   55.28    1.46
   0  -5  -2   56.59    1.48
   0  -5  -2   57.84    1.21
   0  -5  -2   57.36    1.57
   0   5   2   54.21    1.47
   0   5   2   55.31    1.56
   0   5   2   54.21    1.55
  -1  -5  -2   27.30    0.95
  -1  -5  -2   27.03    0.84
  -1  -5  -2   27.31    1.06
  -1  -5  -2   27.72    0.86
   1   5   2   26.73    1.06
   1   5   2   26.44    0.98
  -2  -5  -2   35.14    1.27
  -2  -5  -2   34.75    1.15
  -2  -5  -2   35.17    1.15
  -2  -5  -2   34.69    0.98
  -2  -5  -2   34.41    1.23
   2   5   2   33.97    1.21
   2   5   2   34.30    1.31
   2   5   2   32.71    1.19
  -3  -5  -2   92.29    2.45
  -3  -5  -2   92.31    2.51
  -3  -5  -2   94.87    2.41
  -3  -5  -2   93.31    2.33
  -3  -5  -2   93.75    2.04
   3   5   2   94.63    2.57
   3   5   2   93.85    2.45
   3   5   2   93.18    2.40
  -4  -5  -2   55.74    1.86
  -4  -5  -2   56.59    1.36
  -4  -5  -2   54.74    1.82
  -4  -5  -2   54.78    1.70
  -4  -5  -2   56.20    1.89
   4   5   2   55.11    1.77
   4   5   2   56.20    1.84
   4   5   2   55.83    1.94
  -5  -5  -2    0.35    0.41
  -5  -5  -2   -0.04    0.46
  -5  -5  -2   -0.04    0.41
  -5  -5  -2    0.78    0.37
   5   5   2    0.06    0.48
   5   5   2    1.22    0.53
   5   5   2    0.48    0.51
  -6  -5  -2   34.23    1.46
  -6  -5  -2   32.64    1.65
  -6  -5  -2   32.18    1.70
  -6  -5  -2   32.21    1.73
   6   5   2   32.68    1.74
   6   5   2   30.47    1.63
   6   5   2   29.02    1.51
  -7  -5  -2   25.11    1.39
  -7  -5  -2   20.22    1.54
  -7  -5  -2   21.67    1.70
  -7  -5  -2   23.72    1.82
   7   5   2   20.06    1.46
   7   5   2   20.89    1.60
   7   5   2   22.22    1.70
  -8  -5  -2    1.01    0.89
  -8  -5  -2    2.36    0.92
  -8  -5  -2    0.16    0.98
  -8  -5  -2   -0.64    0.71
   8   5   2    0.18    0.83
   8   5   2    2.17    0.78
   8   5   2    1.81    0.91
   8   5   2    1.01    0.95
  12  -6  -2   25.07    1.72
  12  -6  -2   27.20    1.88
  12  -6  -2   25.27    2.09
  12  -6  -2   28.58    1.95
 -12   6   2   27.04    2.47
 -12   6   2   25.51    1.68
  11  -6  -2    0.28    0.61
  11  -6  -2   -0.73    0.73
  11  -6  -2    0.49    0.55
  11  -6  -2   -0.34    0.63
 -11   6   2    1.04    0.57
 -11   6   2    0.17    0.61
 -11   6   2    1.63    0.89
  10  -6  -2    6.40    0.82
  10  -6  -2    7.56    1.04
 -10   6   2    4.18    0.72
 -10   6   2    6.11    0.90
 -10   6   2    5.89    0.93
   9  -6  -2   39.08    1.71
   9  -6  -2   37.48    1.50
   9  -6  -2   36.47    1.56
  -9   6   2   38.75    1.44
  -9   6   2   36.62    1.78
   8  -6  -2   20.60    1.05
   8  -6  -2   20.57    1.21
   8  -6  -2   20.63    1.08
   8  -6  -2   20.35    1.03
  -8   6   2   20.65    0.97
  -8   6   2   21.82    1.06
  -8   6   2   23.31    1.30
  -8   6   2   21.57    1.25
   7  -6  -2    3.61    0.59
   7  -6  -2    3.49    0.51
   7  -6  -2    3.06    0.44
   7  -6  -2    3.24    0.46
  -7   6   2    3.27    0.49
  -7   6   2    3.36    0.50
  -7   6   2    2.94    0.54
  -7   6   2    3.35    0.57
   6  -6  -2   33.85    1.19
   6  -6  -2   34.47    1.34
   6  -6  -2   33.01    1.12
  -6   6   2   34.58    1.10
  -6   6   2   33.91    1.39
  -6   6   2   33.64    1.22
  -6   6   2   32.27    1.18
   5  -6  -2   31.88    1.10
   5  -6  -2   32.88    1.05
   5  -6  -2   33.91    1.26
  -5   6   2   33.06    1.06
  -5   6   2   32.87    1.02
  -5   6   2   33.30    1.27
  -5   6   2   33.04    1.13
   4  -6  -2    7.18    0.51
   4  -6  -2    6.40    0.56
   4  -6  -2    6.95    0.49
  -4   6   2    6.70    0.40
  -4   6   2    7.07    0.53
  -4   6   2    6.45    0.43
  -4   6   2    6.49    0.60
   3  -6  -2   31.00    1.03
   3  -6  -2   29.87    0.95
   3  -6  -2   30.85    1.11
  -3   6   2   29.72    1.10
  -3   6   2   30.94    1.13
  -3   6   2   30.66    0.69
  -3   6   2   29.93    1.03
  -3   6   2   30.25    0.94
   2  -6  -2   11.50    0.63
   2  -6  -2   11.33    0.64
   2  -6  -2   11.77    0.58
  -2   6   2   12.18    0.65
  -2   6   2   11.91    0.70
  -2   6   2   11.82    0.58
   1  -6  -2   15.58    0.75
  -1   6   2   15.75    0.70
  -1   6   2   15.90    0.78
  -1   6   2   14.73    0.80
   0  -6  -2    4.66    0.45
   0  -6  -2    4.52    0.49
   0  -6  -2    4.55    0.45
   0  -6  -2    4.93    0.29
   0   6   2    4.59    0.47
   0   6   2    4.70    0.52
   0   6   2    3.78    0.54
  -1  -6  -2   38.23    1.23
  -1  -6  -2   38.17    1.15
  -1  -6  -2   38.99    1.08
  -1  -6  -2   36.52    1.27
  -1  -6  -2   39.14    1.36
   1   6   2   36.51    1.26
   1   6   2   34.85    1.35
   1   6   2   39.75    1.40
  -2  -6  -2   56.47    1.49
  -2  -6  -2   57.06    1.67
  -2  -6  -2   57.08    1.76
  -2  -6  -2   57.98    1.60
  -2  -6  -2   59.58    1.84
   2   6   2   57.47    1.77
   2   6   2   58.37    1.88
  -3  -6  -2   12.63    0.77
  -3  -6  -2   11.88    0.94
  -3  -6  -2   13.22    0.87
  -3  -6  -2   13.07    0.63
  -3  -6  -2   12.34    0.88
   3   6   2   12.10    0.89
   3   6   2   12.76    0.97
   3   6   2   13.10    0.90
  -4  -6  -2   12.72    0.99
  -4  -6  -2   12.28    1.01
  -4  -6  -2   12.63    1.00
  -4  -6  -2   13.47    0.88
   4   6   2   12.23    1.10
   4   6   2   13.16    0.97
  -5  -6  -2   27.21    1.51
  -5  -6  -2   25.26    1.45
  -5  -6  -2   27.72    1.50
  -5  -6  -2   27.60    1.29
   5   6   2   25.64    1.47
   5   6   2   28.32    1.43
   5   6   2   26.16    1.59
  -6  -6  -2   11.74    1.33
  -6  -6  -2   11.40    1.31
  -6  -6  -2   12.15    1.05
   6   6   2   11.23    1.27
   6   6   2   11.23    1.19
   6   6   2    9.92    1.40
  -7  -6  -2   -0.20    0.73
  -7  -6  -2    0.30    0.85
  -7  -6  -2   -0.80    0.87
  -7  -6  -2    0.42    0.71
   7   6   2    0.03    0.59
   7   6   2   -0.46    0.73
   7   6   2   -0.26    0.65
   7   6   2    0.42    0.88
  12  -7  -2    0.41    0.82
  12  -7  -2    0.11    0.73
  12  -7  -2    1.56    1.05
  12  -7  -2   -0.68    0.88
 -12   7   2    0.40    0.76
 -12   7   2    0.11    0.66
 -12   7   2    1.09    1.15
  11  -7  -2   15.82    1.29
  11  -7  -2   15.51    1.66
  11  -7  -2   15.50    1.45
  11  -7  -2   15.56    1.46
 -11   7   2   17.06    1.63
 -11   7   2   16.13    1.78
 -11   7   2   17.47    1.28
  10  -7  -2   17.41    1.13
  10  -7  -2   15.34    1.27
  10  -7  -2   17.79    1.49
  10  -7  -2   17.53    1.25
 -10   7   2   19.68    1.60
 -10   7   2   16.92    1.51
 -10   7   2   12.53    0.99
   9  -7  -2    8.95    1.07
   9  -7  -2   12.62    1.03
   9  -7  -2   11.48    0.98
  -9   7   2   13.06    1.26
  -9   7   2   11.05    0.82
  -9   7   2   11.19    1.24
   8  -7  -2    6.39    0.73
   8  -7  -2    4.96    1.30
   8  -7  -2    5.33    0.69
   8  -7  -2    7.40    0.94
   8  -7  -2    6.55    0.71
  -8   7   2    6.47    0.90
  -8   7   2    6.10    0.63
  -8   7   2    5.78    0.79
   7  -7  -2   48.16    1.12
   7  -7  -2   49.77    1.52
   7  -7  -2   51.99    1.83
   7  -7  -2   49.41    1.58
  -7   7   2   49.83    1.85
  -7   7   2   49.13    1.47
  -7   7   2   50.26    1.59
  -7   7   2   50.17    1.67
   6  -7  -2   46.66    1.46
   6  -7  -2   46.88    1.39
   6  -7  -2   46.94    1.67
  -6   7   2   46.28    1.36
  -6   7   2   46.60    1.70
  -6   7   2   46.16    1.43
  -6   7   2   47.53    1.49
   5  -7  -2    4.78    0.48
   5  -7  -2    4.20    0.58
   5  -7  -2    5.13    0.51
  -5   7   2    4.64    0.46
  -5   7   2    5.02    0.53
  -5   7   2    5.48    0.47
  -5   7   2    3.83    0.55
   4  -7  -2   26.51    0.94
   4  -7  -2   26.11    1.13
   4  -7  -2   27.58    1.02
  -4   7   2   26.29    1.14
  -4   7   2   27.30    1.03
  -4   7   2   27.94    0.77
  -4   7   2   25.78    1.15
   3  -7  -2   58.64    1.63
   3  -7  -2   56.55    1.52
   3  -7  -2   60.29    1.76
  -3   7   2   58.15    1.64
  -3   7   2   55.13    1.70
  -3   7   2   57.00    1.77
  -3   7   2   58.34    1.53
   2  -7  -2   31.03    1.17
   2  -7  -2   29.25    1.02
   2  -7  -2   29.87    1.10
  -2   7   2   29.16    1.17
  -2   7   2   29.04    1.02
  -2   7   2   29.44    1.10
   1  -7  -2    1.94    0.40
  -1   7   2    2.12    0.35
  -1   7   2    1.67    0.35
  -1   7   2    1.58    0.38
   0  -7  -2   96.20    2.34
   0  -7  -2  100.99    2.40
   0  -7  -2   91.97    2.38
   0  -7  -2  100.56    1.96
   0  -7  -2   95.12    2.51
   0   7   2   95.68    2.53
   0   7   2   95.81    2.57
   0   7   2   99.59    2.44
  -1  -7  -2   13.72    0.62
  -1  -7  -2   13.69    0.82
  -1  -7  -2   13.00    0.90
  -1  -7  -2   14.35    0.75
  -1  -7  -2   13.94    0.78
   1   7   2   14.00    0.97
   1   7   2   14.02    0.92
   1   7   2   13.57    0.83
  -2  -7  -2    0.17    0.28
  -2  -7  -2   -0.09    0.23
  -2  -7  -2   -0.32    0.27
  -2  -7  -2   -0.06    0.31
  -2  -7  -2   -0.22    0.29
   2   7   2   -0.12    0.31
   2   7   2    0.32    0.42
   2   7   2   -0.37    0.31
  -3  -7  -2   67.05    2.15
  -3  -7  -2   69.27    2.24
  -3  -7  -2   65.39    1.73
  -3  -7  -2   68.12    1.96
  -3  -7  -2   56.30    2.18
   3   7   2   66.74    2.13
   3   7   2   66.77    2.27
  -4  -7  -2   23.96    1.22
  -4  -7  -2   25.34    1.31
  -4  -7  -2   26.40    1.44
  -4  -7  -2   26.78    1.44
   4   7   2   22.28    1.73
   4   7   2   23.00    1.36
  -5  -7  -2    2.73    0.74
  -5  -7  -2    1.16    0.47
  -5  -7  -2    1.66    0.64
  -5  -7  -2    1.39    0.70
   5   7   2    1.45    0.58
   5   7   2    1.82    0.75
   5   7   2    1.73    0.63
  -6  -7  -2    2.53    0.82
  -6  -7  -2    5.64    1.02
  -6  -7  -2    3.98    0.80
  -6  -7  -2    4.68    0.98
   6   7   2    5.98    1.02
   6   7   2    5.76    1.11
   6   7   2    4.72    0.96
  12  -8  -2   18.81    1.52
  12  -8  -2   17.78    1.86
  12  -8  -2   22.99    1.82
  12  -8  -2   16.64    2.15
 -12   8   2   20.04    2.21
 -12   8   2   22.47    1.61
  11  -8  -2    7.69    0.99
  11  -8  -2   10.05    1.37
  11  -8  -2    9.47    1.15
  11  -8  -2    8.19    1.21
  11  -8  -2    8.55    1.26
 -11   8   2   10.64    1.18
 -11   8   2   10.33    1.40
 -11   8   2   13.55    1.79
  10  -8  -2   -1.06    0.66
  10  -8  -2    0.19    0.50
  10  -8  -2   -1.50    0.63
  10  -8  -2    0.63    0.50
  10  -8  -2   -0.26    0.43
 -10   8   2    0.84    0.70
 -10   8   2    0.40    0.80
 -10   8   2   -0.47    0.38
 -10   8   2    0.12    0.47
   9  -8  -2   24.57    1.21
   9  -8  -2   24.32    1.29
   9  -8  -2   24.76    1.35
  -9   8   2   25.22    1.47
  -9   8   2   21.11    1.09
  -9   8   2   25.43    1.62
   8  -8  -2   44.73    1.51
   8  -8  -2   42.59    1.85
   8  -8  -2   42.05    0.99
   8  -8  -2   43.70    1.59
   8  -8  -2   44.44    1.62
  -8   8   2   42.53    1.66
  -8   8   2   43.18    1.94
   7  -8  -2   30.32    1.20
   7  -8  -2   28.29    1.42
   7  -8  -2   27.62    1.13
  -7   8   2   29.64    1.23
  -7   8   2   29.11    1.09
  -7   8   2   28.11    1.45
   6  -8  -2   21.06    1.16
   6  -8  -2   20.77    0.97
   6  -8  -2   20.70    0.92
  -6   8   2   20.31    1.19
  -6   8   2   21.38    1.00
  -6   8   2   21.03    0.92
  -6   8   2   22.20    0.91
   5  -8  -2   55.08    1.84
   5  -8  -2   52.55    1.52
   5  -8  -2   53.81    1.61
  -5   8   2   52.92    1.63
  -5   8   2   53.70    1.84
  -5   8   2   54.47    1.52
  -5   8   2   53.70    1.37
   4  -8  -2   52.34    1.49
   4  -8  -2   52.99    1.59
   4  -8  -2   55.08    1.76
  -4   8   2   53.06    1.49
  -4   8   2   48.89    1.74
  -4   8   2   52.54    1.60
  -4   8   2   53.40    1.79
   3  -8  -2    0.71    0.31
   3  -8  -2    1.09    0.29
   3  -8  -2    0.50    0.32
  -3   8   2    0.88    0.33
  -3   8   2    0.67    0.24
  -3   8   2    1.05    0.40
  -3   8   2    1.13    0.41
   2  -8  -2    3.31    0.49
   2  -8  -2    2.57    0.39
   2  -8  -2    3.67    0.45
  -2   8   2    3.92    0.49
  -2   8   2    3.31    0.50
  -2   8   2    4.15    0.56
  -2   8   2    2.90    0.48
   1  -8  -2   66.30    1.96
   1  -8  -2   64.75    1.84
   1  -8  -2   67.00    1.89
  -1   8   2   63.47    2.02
  -1   8   2   67.43    1.99
  -1   8   2   66.10    1.86
   0  -8  -2    5.13    0.65
   0  -8  -2    6.06    0.63
   0  -8  -2    5.97    0.32
   0  -8  -2    5.97    0.63
   0  -8  -2    5.11    0.62
   0   8   2    5.91    0.64
   0   8   2    5.70    0.72
   0   8   2    6.07    0.78
  -1  -8  -2    5.56    0.67
  -1  -8  -2    5.98    0.75
  -1  -8  -2    5.95    0.50
  -1  -8  -2    6.89    0.66
  -1  -8  -2    5.75    0.63
   1   8   2    4.75    0.72
   1   8   2    6.62    0.83
   1   8   2    5.73    0.70
  -2  -8  -2   71.28    3.21
  -2  -8  -2   79.47    2.04
  -2  -8  -2   82.71    2.12
  -2  -8  -2   79.64    2.46
  -2  -8  -2   83.26    2.32
   2   8   2   80.36    2.52
   2   8   2   77.85    2.38
   2   8   2   81.13    2.58
  -3  -8  -2   22.06    1.00
  -3  -8  -2   23.28    1.39
  -3  -8  -2   22.42    1.14
  -3  -8  -2   23.95    1.18
  -3  -8  -2   17.20    1.86
   3   8   2   23.22    1.32
   3   8   2   25.31    1.56
   3   8   2   22.45    1.44
  -4  -8  -2    0.60    0.51
  -4  -8  -2    0.28    0.38
  -4  -8  -2    1.28    0.65
  -4  -8  -2    0.00    0.43
  -4  -8  -2    0.78    0.51
   4   8   2    0.25    0.66
   4   8   2   -0.61    0.56
  -5  -8  -2   11.73    1.35
  -5  -8  -2   14.76    1.53
  -5  -8  -2   14.23    1.56
  -5  -8  -2   14.56    1.27
   5   8   2   12.83    1.58
   5   8   2   15.81    1.52
  -6  -8  -2   16.76    1.89
  -6  -8  -2   21.69    1.87
  -6  -8  -2   20.52    1.54
  -6  -8  -2   22.97    1.99
   6   8   2   15.60    2.04
   6   8   2   19.56    1.91
  11  -9  -2    1.77    0.73
  11  -9  -2    0.23    0.60
  11  -9  -2    1.53    1.00
  11  -9  -2   -0.20    0.72
 -11   9   2    1.60    0.99
 -11   9   2    1.77    1.01
 -11   9   2    2.09    0.63
 -11   9   2    0.86    0.67
  10  -9  -2   25.71    1.39
  10  -9  -2   25.46    1.42
  10  -9  -2   25.50    1.54
  10  -9  -2   26.37    1.89
 -10   9   2   26.02    1.90
 -10   9   2   27.78    1.34
   9  -9  -2   23.55    1.23
   9  -9  -2   22.86    1.59
   9  -9  -2   22.70    1.23
   9  -9  -2   24.04    1.35
  -9   9   2   23.28    1.62
  -9   9   2   23.51    1.44
   8  -9  -2    0.15    0.46
   8  -9  -2    0.55    0.26
   8  -9  -2    0.63    0.45
  -8   9   2    0.44    0.41
  -8   9   2   -0.15    0.56
  -8   9   2    0.61    0.34
  -8   9   2    0.69    0.47
   7  -9  -2   22.39    1.11
   7  -9  -2   23.41    1.38
   7  -9  -2   23.51    1.04
  -7   9   2   24.97    1.03
  -7   9   2   24.07    1.09
   6  -9  -2   12.44    0.80
   6  -9  -2   13.34    1.06
   6  -9  -2   12.47    0.80
  -6   9   2   11.22    1.05
  -6   9   2   12.46    0.71
   5  -9  -2    3.63    0.64
   5  -9  -2    4.16    0.59
   5  -9  -2    4.26    0.61
  -5   9   2    5.10    0.57
  -5   9   2    4.57    0.66
  -5   9   2    5.13    0.75
   4  -9  -2    6.91    0.63
   4  -9  -2    6.35    0.62
   4  -9  -2    5.83    0.75
  -4   9   2    7.05    0.61
  -4   9   2    6.10    0.82
  -4   9   2    6.31    0.67
  -4   9   2    4.21    0.64
   3  -9  -2   71.29    1.94
   3  -9  -2   77.10    2.26
   3  -9  -2   69.57    2.05
  -3   9   2   73.50    2.18
  -3   9   2   71.17    1.96
  -3   9   2   74.61    2.11
  -3   9   2   74.12    2.30
   2  -9  -2   25.57    1.09
   2  -9  -2   24.52    1.15
  -2   9   2   26.59    1.09
  -2   9   2   25.42    1.19
  -2   9   2   26.35    1.23
  -2   9   2   26.20    1.32
   1  -9  -2    1.28    0.43
   1  -9  -2    1.78    0.38
   1  -9  -2    0.92    0.37
   1  -9  -2    0.78    0.34
  -1   9   2    1.43    0.46
  -1   9   2    1.65    0.39
  -1   9   2    1.46    0.48
   0  -9  -2   10.73    0.90
   0  -9  -2   11.23    0.87
   0  -9  -2   11.31    0.85
   0  -9  -2   13.07    0.99
   0   9   2   10.42    1.04
   0   9   2   12.75    1.03
  -1  -9  -2   40.30    1.57
  -1  -9  -2   39.64    1.44
  -1  -9  -2   38.53    1.50
  -1  -9  -2   39.75    1.13
  -1  -9  -2   40.04    1.67
   1   9   2   38.98    1.72
   1   9   2   33.00    2.05
  -2  -9  -2    4.14    0.79
  -2  -9  -2    3.41    0.56
  -2  -9  -2    3.61    0.50
  -2  -9  -2    2.67    0.57
  -2  -9  -2    5.03    0.69
   2   9   2    3.97    0.84
   2   9   2    3.62    0.76
  -3  -9  -2    4.36    0.64
  -3  -9  -2    5.91    0.72
  -3  -9  -2    6.26    0.91
  -3  -9  -2    6.25    0.96
   3   9   2    7.99    1.06
   3   9   2    8.80    1.28
   3   9   2    5.98    1.04
  -4  -9  -2   14.58    1.56
  -4  -9  -2   16.71    1.31
  -4  -9  -2   14.52    1.26
  -4  -9  -2   15.61    1.51
   4   9   2   18.86    1.80
   4   9   2   15.31    1.47
   4   9   2   16.90    1.66
  -5  -9  -2   11.21    1.32
  -5  -9  -2   11.13    1.24
  -5  -9  -2   10.68    1.41
  -5  -9  -2   12.39    1.73
   5   9   2    9.95    1.34
   5   9   2   16.92    2.10
   5   9   2    8.50    1.24
  11 -10  -2    8.47    1.06
  11 -10  -2   10.78    1.31
  11 -10  -2    8.90    1.28
  11 -10  -2   10.27    1.47
 -11  10   2    5.59    1.21
 -11  10   2   11.01    1.62
 -11  10   2    8.57    0.90
  10 -10  -2   10.62    1.37
  10 -10  -2   11.54    1.14
  10 -10  -2   11.87    1.53
  10 -10  -2   10.60    1.14
 -10  10   2   10.31    1.03
 -10  10   2    7.89    1.25
   9 -10  -2    1.89    0.52
   9 -10  -2    2.31    0.60
   9 -10  -2    2.19    0.31
   9 -10  -2    2.27    0.80
   9 -10  -2    1.44    0.50
  -9  10   2    2.02    0.87
  -9  10   2    0.89    0.56
   8 -10  -2   44.55    1.55
   8 -10  -2   45.35    1.65
   8 -10  -2   44.47    1.33
  -8  10   2   39.65    1.79
  -8  10   2   46.81    2.17
   6 -10  -2   11.29    1.09
   6 -10  -2   10.86    0.80
   6 -10  -2   10.27    0.87
  -6  10   2    9.94    0.88
   5 -10  -2   -0.28    0.31
   5 -10  -2    0.01    0.33
   5 -10  -2    0.26    0.48
  -5  10   2   -0.17    0.31
  -5  10   2   -0.68    0.49
  -5  10   2    0.03    0.34
   4 -10  -2   64.13    1.88
   4 -10  -2   66.84    2.01
   4 -10  -2   68.12    3.10
  -4  10   2   64.79    2.21
  -4  10   2   70.23    2.32
   3 -10  -2   58.97    1.77
   3 -10  -2   50.82    2.29
   3 -10  -2   60.18    1.89
  -3  10   2   57.82    1.98
  -3  10   2   58.28    1.90
  -3  10   2   59.94    2.14
  -3  10   2   52.44    2.01
   2 -10  -2    0.12    0.34
   2 -10  -2    0.65    0.39
  -2  10   2    0.29    0.43
  -2  10   2    0.80    0.35
  -2  10   2    0.40    0.40
  -2  10   2    0.53    0.48
   1 -10  -2   46.76    1.70
   1 -10  -2   43.40    1.69
   1 -10  -2   45.51    1.65
   1 -10  -2   44.36    1.60
  -1  10   2   44.63    1.77
  -1  10   2   44.88    1.70
  -1  10   2   39.96    1.59
   0 -10  -2   27.33    1.43
   0 -10  -2   26.98    1.31
   0 -10  -2   25.06    1.26
   0 -10  -2   28.77    1.30
   0  10   2   28.20    1.62
   0  10   2   28.28    1.49
  -1 -10  -2   -0.33    0.36
  -1 -10  -2   -0.73    0.41
  -1 -10  -2   -0.33    0.40
  -1 -10  -2   -0.12    0.50
  -1 -10  -2   -0.15    0.25
   1  10   2    0.14    0.65
   1  10   2   -0.37    0.48
  -2 -10  -2   21.34    1.24
  -2 -10  -2   21.29    1.49
  -2 -10  -2   21.66    1.30
  -2 -10  -2   21.08    1.00
  -2 -10  -2   20.33    1.38
   2  10   2   19.84    1.39
   2  10   2   18.81    1.67
   2  10   2   19.38    1.82
  -3 -10  -2   15.06    1.11
  -3 -10  -2   17.23    1.55
  -3 -10  -2   13.28    1.45
  -3 -10  -2   13.87    1.21
   3  10   2   15.74    1.63
   3  10   2   11.77    1.37
   3  10   2   18.88    1.82
  -4 -10  -2    7.40    1.08
  -4 -10  -2    7.18    0.93
  -4 -10  -2    8.84    1.32
  -4 -10  -2    6.40    1.03
   4  10   2    6.00    1.13
   4  10   2    5.99    1.31
   4  10   2    6.53    1.01
  10 -11  -2   -0.06    0.88
  10 -11  -2    2.21    0.72
  10 -11  -2    2.87    0.70
  10 -11  -2    1.48    0.72
 -10  11   2    1.15    0.66
 -10  11   2    0.29    0.75
 -10  11   2    3.23    0.62
 -10  11   2    1.17    1.06
   9 -11  -2   15.87    0.81
   9 -11  -2   15.95    1.18
   9 -11  -2   14.12    1.51
   9 -11  -2   13.01    1.12
  -9  11   2   16.94    1.08
  -9  11   2   14.90    1.77
   8 -11  -2   20.58    1.20
   8 -11  -2   22.61    1.68
   8 -11  -2   22.72    1.15
  -8  11   2   21.48    1.82
   7 -11  -2    1.08    0.64
   7 -11  -2    0.70    0.45
   7 -11  -2    1.41    0.48
  -7  11   2    0.08    0.41
  -7  11   2    1.00    0.67
   6 -11  -2    5.84    0.78
   6 -11  -2    6.56    0.80
  -6  11   2    4.99    0.84
  -6  11   2    5.18    0.69
   5 -11  -2   58.41    1.84
   5 -11  -2   60.90    1.98
  -5  11   2   56.56    1.79
  -5  11   2   60.66    2.27
  -5  11   2   62.89    2.33
   4 -11  -2    2.36    0.55
   4 -11  -2    1.96    0.47
  -4  11   2    3.30    0.77
  -4  11   2    2.62    0.56
  -4  11   2    3.31    0.70
   3 -11  -2    1.94    0.54
   3 -11  -2    1.86    0.46
  -3  11   2    1.33    0.69
  -3  11   2    1.53    0.63
   2 -11  -2   49.30    1.76
   2 -11  -2   46.36    1.89
   2 -11  -2   52.74    1.87
   2 -11  -2   50.53    1.90
  -2  11   2   50.12    2.14
  -2  11   2   51.02    1.94
   1 -11  -2   23.71    1.39
   1 -11  -2   27.21    1.39
   1 -11  -2   28.59    1.37
   1 -11  -2   27.55    1.51
  -1  11   2   26.07    1.42
  -1  11   2   25.32    1.34
  -1  11   2   25.54    1.67
   0 -11  -2   -0.33    0.48
   0 -11  -2    0.08    0.49
   0 -11  -2    0.48    0.51
   0  11   2   -0.34    0.53
   0  11   2    0.97    0.62
   0  11   2    0.03    0.59
   0  11   2    0.23    0.58
  -1 -11  -2   31.27    1.88
  -1 -11  -2   33.03    1.55
  -1 -11  -2   32.44    1.59
  -1 -11  -2   33.24    1.71
   1  11   2   35.62    2.04
   1  11   2   32.08    1.87
   1  11   2   32.37    1.79
  -2 -11  -2   17.85    1.33
  -2 -11  -2   18.05    1.71
  -2 -11  -2   16.20    0.92
  -2 -11  -2   14.13    1.43
   2  11   2   19.21    1.90
   2  11   2   16.18    1.75
   2  11   2   15.31    1.46
  -3 -11  -2    2.63    0.93
  -3 -11  -2    3.02    0.88
  -3 -11  -2    2.34    0.74
  -3 -11  -2    3.16    0.69
   3  11   2    2.96    1.14
   3  11   2    3.18    0.92
   3  11   2    2.15    1.23
  10 -12  -2   14.02    1.57
  10 -12  -2   11.42    1.44
  10 -12  -2   15.63    1.32
  10 -12  -2   11.80    0.78
  10 -12  -2   12.17    1.38
 -10  12   2   14.74    1.79
   9 -12  -2    2.97    0.59
   9 -12  -2    4.04    0.76
   9 -12  -2    2.20    0.99
   9 -12  -2    2.56    0.67
  -9  12   2    3.11    0.60
  -9  12   2    2.77    1.09
   8 -12  -2    5.47    0.95
   8 -12  -2    5.18    0.73
   8 -12  -2    5.03    0.71
  -8  12   2    4.64    0.63
  -8  12   2    6.21    1.19
   7 -12  -2   18.42    1.53
   7 -12  -2   15.02    1.13
   7 -12  -2   15.19    1.08
  -7  12   2   13.97    1.01
  -7  12   2   16.28    1.61
   6 -12  -2   30.55    1.80
   6 -12  -2   29.81    1.35
   6 -12  -2   30.65    1.43
  -6  12   2   26.52    1.27
  -6  12   2   32.99    1.92
   5 -12  -2    1.29    0.50
   5 -12  -2    0.13    0.45
   5 -12  -2    0.72    0.66
  -5  12   2   -0.10    0.47
  -5  12   2    0.43    0.65
  -5  12   2   -0.20    0.38
  -5  12   2    0.40    0.65
   4 -12  -2   26.37    1.42
   4 -12  -2   26.01    1.31
   4 -12  -2   28.22    1.73
  -4  12   2   31.65    1.73
  -4  12   2   27.50    1.81
  -4  12   2   27.08    1.31
   3 -12  -2   17.93    1.36
   3 -12  -2   21.58    1.33
   3 -12  -2   21.09    1.25
  -3  12   2   22.28    1.28
  -3  12   2   24.07    1.73
  -3  12   2   21.81    1.61
   2 -12  -2    2.66    0.68
   2 -12  -2    0.64    0.56
   2 -12  -2    1.37    0.60
   2 -12  -2    1.72    0.58
  -2  12   2    2.10    0.89
  -2  12   2    1.64    0.73
  -2  12   2    2.09    0.55
   1 -12  -2    1.55    0.63
   1 -12  -2    1.57    0.63
   1 -12  -2    2.40    0.79
   1 -12  -2    1.65    0.67
  -1  12   2    1.99    0.72
  -1  12   2    1.50    0.79
  -1  12   2    1.70    0.68
  -1  12   2    0.06    0.61
   0 -12  -2   18.60    1.42
   0 -12  -2   18.05    1.48
   0 -12  -2   22.75    1.46
   0  12   2   19.68    1.87
   0  12   2   19.87    1.53
  -1 -12  -2   12.65    1.29
  -1 -12  -2   12.38    1.58
  -1 -12  -2   10.02    1.35
  -1 -12  -2   15.19    1.44
   1  12   2   10.63    1.41
   1  12   2   14.40    1.59
   8 -13  -2   33.47    2.16
   8 -13  -2   28.08    1.48
   8 -13  -2   26.93    1.53
  -8  13   2   27.85    1.42
  -8  13   2   25.75    2.30
   7 -13  -2    5.15    1.04
   7 -13  -2    5.55    0.79
   7 -13  -2    5.08    0.82
  -7  13   2    5.80    1.18
  -7  13   2    5.17    0.71
   6 -13  -2    2.60    0.79
   6 -13  -2    2.31    0.60
   6 -13  -2    3.82    0.73
  -6  13   2    1.56    0.98
  -6  13   2    0.43    0.60
  -6  13   2    2.67    0.58
   5 -13  -2   26.66    1.80
   5 -13  -2   26.63    1.42
   5 -13  -2   25.68    1.49
  -5  13   2   24.85    1.83
  -5  13   2   24.23    1.38
  -5  13   2   28.77    2.01
   4 -13  -2   17.10    1.45
   4 -13  -2   16.89    1.33
   4 -13  -2   16.66    1.25
  -4  13   2   16.04    1.59
  -4  13   2   18.81    1.83
  -4  13   2   18.42    1.33
   3 -13  -2    0.18    0.56
   3 -13  -2   -0.61    0.57
   3 -13  -2    0.84    0.79
   3 -13  -2    0.16    0.67
  -3  13   2   -0.19    0.59
  -3  13   2    1.42    0.60
  -3  13   2    0.70    0.92
  -3  13   2    1.20    0.84
   2 -13  -2   13.63    1.49
   2 -13  -2   12.17    1.35
   2 -13  -2   12.77    1.36
   2 -13  -2   14.07    1.42
  -2  13   2   10.10    1.28
  -2  13   2   13.39    1.87
  -2  13   2   15.23    1.60
   1 -13  -2   12.89    1.51
   1 -13  -2   11.15    1.49
   1 -13  -2    8.10    0.96
   1 -13  -2    9.17    1.14
  -1  13   2   13.67    1.89
  -1  13   2   14.08    1.60
   0 -13  -2    4.60    1.02
   0 -13  -2    5.04    1.08
   0 -13  -2    4.84    0.95
   0 -13  -2    4.99    0.96
   0  13   2    3.99    1.05
   0  13   2    4.25    1.32
   6 -14  -2   18.29    1.43
   6 -14  -2   16.07    1.87
   6 -14  -2   14.12    1.42
  -6  14   2   16.92    2.05
  -6  14   2   17.53    1.33
   5 -14  -2    1.77    0.75
   5 -14  -2    3.50    1.04
   5 -14  -2    1.41    0.70
   5 -14  -2   -0.26    0.91
  -5  14   2    2.69    1.06
  -5  14   2    1.82    1.02
  -5  14   2    2.12    0.74
  -5  14   2    0.67    0.79
   4 -14  -2    1.23    0.69
   4 -14  -2    2.99    0.81
   4 -14  -2    2.03    1.05
  -4  14   2    2.52    1.18
  -4  14   2    1.36    0.89
  -4  14   2    2.69    0.76
  -4  14   2    0.56    0.80
   3 -14  -2   15.48    1.53
   3 -14  -2   15.93    1.51
   3 -14  -2   12.71    1.50
   3 -14  -2   15.03    1.66
  -3  14   2   12.98    1.46
  -3  14   2   15.28    2.04
  -3  14   2   12.05    1.53
  -2  14  -3   10.30    1.24
  -2  14  -3   11.51    1.67
   2 -14   3   13.59    1.78
   2 -14   3   11.60    1.31
   2 -14   3   12.49    1.14
   2 -14   3   12.73    1.26
  -3  14  -3   16.93    1.22
  -3  14  -3   20.37    2.09
   3 -14   3   20.35    1.88
   3 -14   3   19.58    1.26
   3 -14   3   20.10    1.19
  -4  14  -3    4.31    1.06
  -4  14  -3    5.17    1.16
   4 -14   3    2.02    1.00
   4 -14   3    1.96    1.01
  -5  14  -3    1.72    1.01
   5 -14   3   -0.70    0.95
   5 -14   3    1.47    0.48
   5 -14   3    2.04    1.00
   5 -14   3    1.41    0.50
   1  13  -3   11.24    1.70
   1  13  -3   12.11    1.51
  -1 -13   3   11.90    1.20
  -1 -13   3   14.94    1.69
  -1 -13   3   12.51    1.48
  -1 -13   3   10.07    1.27
   0  13  -3    0.22    0.63
   0  13  -3   -0.07    0.67
   0  13  -3    1.79    1.17
   0  13  -3   -0.01    0.62
   0 -13   3    0.85    0.46
   0 -13   3   -0.24    0.63
   0 -13   3    0.65    0.84
   0 -13   3   -0.10    0.59
  -1  13  -3   11.17    1.48
  -1  13  -3    9.32    1.11
   1 -13   3   11.56    1.45
   1 -13   3   10.78    1.20
   1 -13   3   11.47    1.07
   1 -13   3   13.86    1.19
   1 -13   3   11.95    0.80
  -2  13  -3   20.30    1.96
  -2  13  -3   19.93    1.18
   2 -13   3   20.54    1.70
   2 -13   3   20.85    1.23
   2 -13   3   19.74    1.41
   2 -13   3   20.54    1.17
   2 -13   3   19.50    0.88
  -3  13  -3    4.02    1.08
   3 -13   3    2.98    0.90
   3 -13   3    2.26    0.53
   3 -13   3    2.71    0.86
   3 -13   3    3.34    0.49
   3 -13   3    4.15    0.58
  -4  13  -3    5.45    1.04
  -4  13  -3    5.32    0.72
  -4  13  -3    5.40    1.10
   4 -13   3    5.29    0.60
   4 -13   3    4.99    0.73
   4 -13   3    4.41    1.01
   4 -13   3    5.38    1.12
   4 -13   3    7.38    0.77
  -5  13  -3   15.83    1.66
   5 -13   3   16.38    1.71
   5 -13   3   15.45    1.60
   5 -13   3   16.07    0.90
  -6  13  -3    7.21    1.16
   6 -13   3    5.82    0.62
   6 -13   3    7.89    0.70
   6 -13   3    7.30    1.28
   6 -13   3    6.95    0.98
   6 -13   3    6.34    1.01
  -7  13  -3   -0.72    1.01
   7 -13   3    0.17    0.30
   7 -13   3    0.25    0.93
   7 -13   3   -0.19    0.70
   7 -13   3   -0.53    0.29
   7 -13   3   -0.12    0.68
   7 -13   3    0.24    1.08
   2  12  -3    0.29    0.70
   2  12  -3    2.06    1.10
   2  12  -3    3.34    0.86
  -2 -12   3    2.82    0.79
  -2 -12   3    4.24    0.81
  -2 -12   3    4.63    0.74
  -2 -12   3    1.98    0.74
   1  12  -3    0.47    0.47
   1  12  -3    3.56    0.96
   1  12  -3    2.47    0.69
  -1 -12   3    3.61    0.85
  -1 -12   3    1.93    0.59
  -1 -12   3    1.68    0.65
  -1 -12   3    2.17    0.62
   0  12  -3   16.19    1.75
   0  12  -3   16.79    1.18
   0 -12   3   16.88    1.15
   0 -12   3   13.30    1.06
   0 -12   3   13.99    0.85
   0 -12   3   14.30    1.53
   0 -12   3   13.40    1.30
  -1  12  -3   22.87    1.82
  -1  12  -3   16.03    1.31
   1 -12   3   20.39    1.12
   1 -12   3   21.54    1.15
   1 -12   3   23.18    1.55
   1 -12   3   20.03    0.92
   1 -12   3   21.38    1.16
  -2  12  -3    1.65    0.88
  -2  12  -3    1.89    0.47
  -2  12  -3    1.51    0.60
   2 -12   3    2.64    0.50
   2 -12   3    2.14    0.44
   2 -12   3    2.91    0.48
   2 -12   3    2.54    0.74
  -3  12  -3    9.19    0.75
  -3  12  -3   11.78    1.45
  -3  12  -3   10.11    1.23
   3 -12   3    9.12    1.27
   3 -12   3   11.81    1.27
   3 -12   3    9.05    0.87
   3 -12   3    8.81    0.74
   3 -12   3   10.22    0.75
  -4  12  -3   45.64    1.28
   4 -12   3   43.53    1.32
   4 -12   3   38.28    1.99
   4 -12   3   43.06    1.44
  -5  12  -3    4.74    0.97
   5 -12   3    5.04    0.64
   5 -12   3    4.89    0.98
   5 -12   3    5.68    0.94
   5 -12   3    4.80    0.55
   5 -12   3    5.12    0.59
  -6  12  -3    8.10    1.07
   6 -12   3    8.90    1.17
   6 -12   3    8.73    1.20
   6 -12   3    8.63    0.58
   6 -12   3    9.03    1.21
   6 -12   3    8.50    0.60
  -7  12  -3   19.41    1.86
   7 -12   3   19.12    1.85
   7 -12   3   21.61    0.76
   7 -12   3   22.08    1.46
   7 -12   3   20.19    1.73
   7 -12   3   21.41    0.76
  -8  12  -3   10.02    1.39
   8 -12   3   12.06    1.65
   8 -12   3    9.08    1.25
   8 -12   3   10.95    1.52
   8 -12   3   12.76    1.52
   8 -12   3    8.62    1.26
   4  11  -3    3.55    0.94
   4  11  -3    4.21    1.21
  -4 -11   3    3.92    0.94
  -4 -11   3    4.44    0.95
  -4 -11   3    6.56    0.99
  -4 -11   3    4.75    0.74
   3  11  -3   -1.38    0.64
   3  11  -3    0.09    0.90
   3  11  -3    1.25    0.66
  -3 -11   3    1.07    0.66
  -3 -11   3    0.26    0.75
  -3 -11   3    0.09    0.56
  -3 -11   3    0.59    0.51
   2  11  -3    8.35    1.26
   2  11  -3    7.71    1.14
  -2 -11   3   10.34    1.18
  -2 -11   3    8.64    1.11
  -2 -11   3    7.29    1.04
  -2 -11   3   10.07    0.98
   1  11  -3   20.94    1.69
   1  11  -3   19.98    1.23
  -1 -11   3   20.78    1.34
  -1 -11   3   20.98    1.22
  -1 -11   3   17.78    1.33
  -1 -11   3   21.08    1.22
   0  11  -3    5.53    0.96
   0 -11   3    5.86    0.78
   0 -11   3    5.64    0.80
   0 -11   3    6.34    0.76
  -1  11  -3    4.77    0.59
  -1  11  -3    6.23    1.03
   1 -11   3    4.89    0.64
   1 -11   3    5.74    0.72
   1 -11   3    4.78    0.60
  -2  11  -3   16.46    1.41
  -2  11  -3   15.59    0.87
  -2  11  -3   18.39    1.14
   2 -11   3   16.97    0.84
   2 -11   3   17.35    0.90
   2 -11   3   18.00    0.89
  -3  11  -3   35.34    1.83
  -3  11  -3   36.09    1.63
  -3  11  -3   37.64    1.16
   3 -11   3   35.54    1.26
   3 -11   3   35.93    1.16
   3 -11   3   36.06    1.20
  -4  11  -3    0.65    0.58
  -4  11  -3    0.89    0.28
   4 -11   3    0.66    0.28
   4 -11   3    0.80    0.43
   4 -11   3    0.84    0.29
  -5  11  -3   10.13    1.22
   5 -11   3   11.21    1.09
   5 -11   3   10.26    1.02
   5 -11   3   10.21    0.92
   5 -11   3   10.24    0.61
   5 -11   3   10.50    0.59
  -6  11  -3   58.00    2.31
   6 -11   3   59.30    2.31
   6 -11   3   56.35    2.18
   6 -11   3   57.45    1.38
   6 -11   3   57.89    1.98
   6 -11   3   59.80    1.41
   6 -11   3   56.45    1.99
  -7  11  -3    8.16    1.11
   7 -11   3    9.49    1.32
   7 -11   3    9.41    1.31
   7 -11   3    9.96    1.14
   7 -11   3    9.61    0.55
   7 -11   3    8.32    1.00
   7 -11   3   10.11    0.55
   7 -11   3   10.25    1.27
   8 -11   3    5.44    0.52
   8 -11   3    4.64    0.85
   8 -11   3    3.96    0.51
   8 -11   3    4.59    0.99
   8 -11   3    4.29    0.68
   8 -11   3    4.44    0.98
   8 -11   3    6.08    0.99
   9 -11   3   30.30    2.16
   9 -11   3   23.97    1.98
   9 -11   3   24.07    1.81
   9 -11   3   26.09    0.94
   9 -11   3   24.08    1.71
   9 -11   3   24.60    0.95
   9 -11   3   24.61    1.30
   5  10  -3    3.91    1.26
   5  10  -3    2.85    0.97
  -5 -10   3    1.89    0.84
  -5 -10   3    3.07    0.68
  -5 -10   3    2.09    0.89
  -5 -10   3    2.15    0.80
   4  10  -3   11.41    1.38
   4  10  -3   13.48    1.56
  -4 -10   3   10.92    1.23
  -4 -10   3   12.68    1.09
   3  10  -3   14.45    1.55
   3  10  -3   13.24    1.21
  -3 -10   3   14.89    0.98
  -3 -10   3   15.18    1.24
  -3 -10   3   15.12    1.26
   2  10  -3   20.48    1.60
   2  10  -3   16.50    1.16
  -2 -10   3   21.07    1.29
  -2 -10   3   21.17    1.03
  -2 -10   3   18.38    1.29
  -2 -10   3   23.00    1.28
   1  10  -3    0.23    0.45
   1  10  -3    0.15    0.36
   1  10  -3    0.50    0.55
   1  10  -3   -0.08    0.30
  -1 -10   3    1.37    0.50
  -1 -10   3    1.39    0.49
  -1 -10   3    0.74    0.37
  -1 -10   3    0.48    0.38
   0  10  -3   24.01    1.13
   0  10  -3   27.06    1.59
   0 -10   3   25.01    1.30
   0 -10   3   25.93    1.09
   0 -10   3   25.37    1.08
   0 -10   3   24.89    1.14
  -1  10  -3   28.81    1.10
  -1  10  -3   30.80    1.23
   1 -10   3   28.40    1.06
   1 -10   3   27.83    1.12
   1 -10   3   30.24    1.40
   1 -10   3   29.22    1.08
  -2  10  -3   25.70    0.95
  -2  10  -3   27.34    1.24
  -2  10  -3   23.35    1.47
   2 -10   3   24.32    0.93
   2 -10   3   25.97    0.99
   2 -10   3   24.45    0.96
   2 -10   3   24.97    1.38
  -3  10  -3   -0.09    0.63
  -3  10  -3    0.25    0.22
  -3  10  -3   -0.11    0.44
   3 -10   3    0.29    0.24
   3 -10   3    0.09    0.23
   3 -10   3    0.05    0.46
   3 -10   3   -0.10    0.29
  -4  10  -3    0.27    0.20
  -4  10  -3   -0.06    0.50
  -4  10  -3    0.04    0.19
   4 -10   3   -0.61    0.40
   4 -10   3   -0.12    0.31
   4 -10   3   -0.04    0.20
   4 -10   3   -0.05    0.45
   4 -10   3   -0.03    0.21
  -5  10  -3    6.07    0.87
  -5  10  -3    5.02    0.35
   5 -10   3    4.25    0.40
   5 -10   3    3.95    0.85
   5 -10   3    6.76    0.91
   5 -10   3    5.26    0.67
   5 -10   3    5.20    0.71
   5 -10   3    4.59    0.43
  -6  10  -3    5.22    0.83
   6 -10   3    5.57    0.80
   6 -10   3    5.57    0.43
   6 -10   3    6.01    0.44
   6 -10   3    6.22    0.89
   6 -10   3    5.31    0.79
   6 -10   3    6.06    0.74
  -7  10  -3    8.49    1.10
   7 -10   3    8.47    0.88
   7 -10   3   10.76    1.25
   7 -10   3   11.34    1.08
   7 -10   3    9.10    0.52
   7 -10   3    8.64    0.52
   8 -10   3   26.56    1.51
   8 -10   3   29.46    1.84
   8 -10   3   26.65    0.93
   8 -10   3   25.96    0.90
   8 -10   3   27.55    1.21
   8 -10   3   29.37    1.83
  -9  10  -3    7.11    1.25
   9 -10   3    7.23    0.72
   9 -10   3    7.27    0.67
   9 -10   3    6.08    1.00
   9 -10   3    6.28    0.94
   9 -10   3    4.56    1.11
   9 -10   3    4.97    0.63
 -10  10  -3    2.54    1.05
  10 -10   3    2.27    1.22
  10 -10   3    1.21    0.90
  10 -10   3    2.10    0.52
  10 -10   3    2.10    0.52
  10 -10   3    2.38    1.15
   6   9  -3    2.05    1.12
   6   9  -3    0.69    0.81
   6   9  -3   -0.70    0.78
  -6  -9   3   -0.18    0.58
  -6  -9   3   -1.14    0.84
  -6  -9   3   -1.65    0.81
   5   9  -3   12.13    1.38
   5   9  -3   14.84    1.82
  -5  -9   3   17.52    1.21
  -5  -9   3   12.15    1.44
  -5  -9   3   17.23    1.16
   4   9  -3    8.82    1.11
   4   9  -3    8.24    1.11
   4   9  -3    9.71    1.21
  -4  -9   3    8.69    0.98
  -4  -9   3    9.38    1.01
  -4  -9   3   10.99    1.19
  -4  -9   3    7.58    1.09
   3   9  -3    3.86    0.82
   3   9  -3    3.15    0.65
  -3  -9   3    6.14    0.80
  -3  -9   3    5.96    0.87
  -3  -9   3    4.33    0.65
   2   9  -3    1.55    0.48
   2   9  -3    1.42    0.44
   2   9  -3    2.04    0.61
  -2  -9   3    2.03    0.39
  -2  -9   3    1.44    0.43
  -2  -9   3    1.98    0.56
  -2  -9   3    2.44    0.63
   1   9  -3   23.82    1.15
   1   9  -3   22.80    1.40
  -1  -9   3   23.49    1.09
  -1  -9   3   24.26    1.21
  -1  -9   3   24.27    1.11
  -1  -9   3   23.50    1.00
   0   9  -3   43.48    1.39
   0   9  -3   44.83    1.81
   0   9  -3   45.53    1.36
   0  -9   3   44.89    1.39
   0  -9   3   45.64    1.64
   0  -9   3   43.46    1.42
   0  -9   3   43.60    1.39
  -1   9  -3    0.33    0.25
  -1   9  -3    0.51    0.27
  -1   9  -3    0.57    0.34
  -1   9  -3    0.21    0.46
   1  -9   3    0.21    0.21
   1  -9   3    0.85    0.38
   1  -9   3    0.51    0.26
   1  -9   3    0.66    0.39
   1  -9   3    0.37    0.22
  -2   9  -3   14.25    1.07
  -2   9  -3   12.95    0.61
  -2   9  -3   13.84    0.87
   2  -9   3   12.94    0.94
   2  -9   3   14.18    0.64
   2  -9   3   13.38    0.65
   2  -9   3   14.18    0.95
   2  -9   3   13.84    0.72
  -3   9  -3   65.72    1.49
  -3   9  -3   62.92    2.17
  -3   9  -3   62.87    1.98
   3  -9   3   66.05    1.50
   3  -9   3   63.22    1.99
   3  -9   3   65.35    2.15
   3  -9   3   64.66    1.77
   3  -9   3   64.14    1.97
  -4   9  -3    5.42    0.35
  -4   9  -3    5.35    0.69
   4  -9   3    5.65    0.40
   4  -9   3    5.88    0.40
   4  -9   3    5.25    0.64
   4  -9   3    5.59    0.75
   4  -9   3    6.09    0.78
   4  -9   3    5.39    0.68
  -5   9  -3   -0.15    0.44
  -5   9  -3    0.09    0.14
  -5   9  -3    0.03    0.14
   5  -9   3   -0.19    0.17
   5  -9   3   -0.11    0.16
   5  -9   3    0.23    0.32
   5  -9   3   -0.22    0.38
   5  -9   3   -0.16    0.33
   5  -9   3    0.79    0.47
   5  -9   3   -0.08    0.40
  -6   9  -3   37.94    2.32
   6  -9   3   45.68    1.09
   6  -9   3   43.95    1.65
   6  -9   3   45.17    1.11
   6  -9   3   43.12    1.83
   6  -9   3   43.67    1.48
   6  -9   3   44.48    1.58
  -7   9  -3   11.16    1.17
  -7   9  -3   13.00    1.26
  -7   9  -3   10.34    0.45
   7  -9   3   15.59    1.29
   7  -9   3   12.16    0.61
   7  -9   3   13.61    0.91
   7  -9   3   11.47    0.57
   7  -9   3   13.26    1.03
   8  -9   3    4.33    0.84
   8  -9   3    5.05    0.54
   8  -9   3    4.27    0.54
   8  -9   3    3.95    0.44
   8  -9   3    3.89    0.88
   8  -9   3    3.40    0.64
  -9   9  -3    7.48    1.17
   9  -9   3    7.94    0.71
   9  -9   3    7.09    0.91
   9  -9   3    7.08    1.13
   9  -9   3    6.75    0.69
   9  -9   3    7.37    1.08
 -10   9  -3   20.14    2.09
  10  -9   3   14.33    1.99
  10  -9   3   20.69    2.12
  10  -9   3   15.81    1.61
  10  -9   3   17.45    1.06
   7   8  -3    0.22    1.03
   7   8  -3    0.79    0.81
  -7  -8   3    0.26    0.62
  -7  -8   3    0.32    0.92
  -7  -8   3    0.16    0.75
   6   8  -3    9.49    1.24
   6   8  -3   12.56    1.59
  -6  -8   3    9.65    1.37
  -6  -8   3   10.57    1.19
  -6  -8   3    8.94    0.97
   5   8  -3   35.74    2.02
   5   8  -3   37.38    1.87
  -5  -8   3   36.03    1.53
  -5  -8   3   33.37    1.47
  -5  -8   3   36.37    1.74
   4   8  -3   22.75    1.52
   4   8  -3   24.97    1.46
  -4  -8   3   24.72    1.23
  -4  -8   3   23.65    1.31
  -4  -8   3   25.45    1.33
  -4  -8   3   24.19    1.10
   3   8  -3    0.01    0.15
   3   8  -3    0.49    0.60
   3   8  -3    0.18    0.36
   3   8  -3   -0.42    0.34
  -3  -8   3   -0.39    0.32
  -3  -8   3    0.23    0.36
  -3  -8   3    0.51    0.27
   2   8  -3   26.79    1.21
   2   8  -3   26.72    1.41
   2   8  -3   25.97    1.14
  -2  -8   3   26.97    1.19
  -2  -8   3   26.84    1.18
  -2  -8   3   26.80    1.17
  -2  -8   3   25.33    0.99
   1   8  -3   41.34    1.14
   1   8  -3   38.94    1.60
   1   8  -3   41.69    1.35
   1   8  -3   39.64    1.39
  -1  -8   3   39.97    1.45
  -1  -8   3   40.27    1.33
  -1  -8   3   39.12    1.23
  -1  -8   3   41.21    1.37
   0   8  -3    0.45    0.24
   0   8  -3    0.45    0.38
   0   8  -3    0.53    0.24
   0   8  -3    0.57    0.25
   0  -8   3    0.58    0.22
   0  -8   3    0.55    0.24
   0  -8   3    0.51    0.25
   0  -8   3    0.90    0.32
  -1   8  -3   39.95    1.19
  -1   8  -3   39.20    1.26
  -1   8  -3   40.88    1.14
  -1   8  -3   41.18    1.58
   1  -8   3   39.88    1.44
   1  -8   3   39.01    1.12
   1  -8   3   39.88    1.17
   1  -8   3   38.85    1.49
  -2   8  -3  134.68    3.12
  -2   8  -3  136.91    2.76
  -2   8  -3  135.12    3.41
   2  -8   3  136.35    2.98
   2  -8   3  135.38    3.12
   2  -8   3  136.08    2.76
   2  -8   3  137.85    2.82
   2  -8   3  137.43    3.25
   2  -8   3  134.17    3.34
  -3   8  -3   26.51    0.73
  -3   8  -3   26.86    0.77
  -3   8  -3   27.00    1.17
  -3   8  -3   27.42    1.31
   3  -8   3   27.07    0.79
   3  -8   3   27.03    1.03
   3  -8   3   27.54    0.76
   3  -8   3   27.79    1.17
   3  -8   3   28.75    1.30
   3  -8   3   27.22    1.16
  -4   8  -3   15.48    0.99
  -4   8  -3   13.31    0.43
  -4   8  -3   14.12    0.46
   4  -8   3   14.86    0.99
   4  -8   3   13.22    0.80
   4  -8   3   14.39    0.84
   4  -8   3   14.11    0.50
   4  -8   3   13.16    0.85
   4  -8   3   13.98    0.48
   4  -8   3   13.99    0.92
  -5   8  -3   79.32    1.77
  -5   8  -3   94.70    2.65
   5  -8   3   93.20    1.88
   5  -8   3   95.76    1.90
   5  -8   3   92.63    2.65
   5  -8   3   93.35    2.46
   5  -8   3   92.43    2.36
   5  -8   3   93.17    2.31
   5  -8   3   92.65    2.67
  -6   8  -3    6.98    0.92
  -6   8  -3    7.64    0.95
  -6   8  -3    7.32    0.34
   6  -8   3    8.42    0.78
   6  -8   3    6.57    0.45
   6  -8   3    7.01    0.42
   6  -8   3    7.75    0.90
   6  -8   3    6.99    0.80
   6  -8   3    7.02    0.64
  -7   8  -3    3.45    0.36
  -7   8  -3    4.92    0.80
   7  -8   3    1.51    0.94
   7  -8   3    4.41    0.57
   7  -8   3    2.75    0.68
   7  -8   3    3.85    0.43
   7  -8   3    4.05    0.46
   7  -8   3    2.87    0.61
  -8   8  -3   22.51    0.79
   8  -8   3   20.86    0.86
   8  -8   3   20.21    1.28
   8  -8   3   21.43    0.96
   8  -8   3   20.99    0.91
  -9   8  -3   14.18    1.62
  -9   8  -3    9.00    0.83
   9  -8   3    9.90    1.29
   9  -8   3   12.29    0.84
   9  -8   3    8.22    1.17
   9  -8   3   12.23    1.27
   9  -8   3   11.55    0.85
 -10   8  -3    3.38    1.11
  10  -8   3    4.65    0.69
  10  -8   3    4.19    0.65
  10  -8   3    3.14    1.04
  10  -8   3    3.73    0.88
  10  -8   3    3.42    1.11
   8   7  -3    1.13    0.90
   8   7  -3    4.07    0.92
   8   7  -3    4.92    1.26
  -8  -7   3    1.40    0.77
  -8  -7   3    2.78    1.05
  -8  -7   3    3.52    1.19
  -8  -7   3    3.55    0.98
   7   7  -3   14.38    1.34
   7   7  -3   15.70    1.55
   7   7  -3   12.69    1.63
  -7  -7   3   17.46    1.15
  -7  -7   3   15.50    1.52
  -7  -7   3   14.37    1.53
   6   7  -3   36.78    1.66
   6   7  -3   34.64    1.79
  -6  -7   3   35.83    1.80
  -6  -7   3   38.49    1.83
  -6  -7   3   36.18    1.41
   5   7  -3    2.84    0.56
   5   7  -3    3.39    0.74
  -5  -7   3    2.39    0.52
  -5  -7   3    1.45    0.52
  -5  -7   3    1.70    0.48
  -5  -7   3    2.00    0.40
   4   7  -3   58.84    2.06
   4   7  -3   57.71    1.86
   4   7  -3   59.77    2.17
  -4  -7   3   57.74    2.00
  -4  -7   3   58.63    1.82
  -4  -7   3   60.69    1.70
  -4  -7   3   61.33    2.00
   3   7  -3  141.48    3.42
   3   7  -3  137.44    3.31
   3   7  -3  137.91    3.54
  -3  -7   3  138.33    3.34
  -3  -7   3  138.29    3.28
  -3  -7   3  136.75    3.04
  -3  -7   3  141.12    3.27
   2   7  -3   17.10    0.58
   2   7  -3   17.90    0.95
   2   7  -3   16.98    1.04
   2   7  -3   17.12    0.85
  -2  -7   3   17.13    0.89
  -2  -7   3   16.73    0.90
  -2  -7   3   17.18    0.90
  -2  -7   3   17.10    0.72
   1   7  -3   31.17    1.13
   1   7  -3   31.46    1.31
   1   7  -3   30.56    1.06
   1   7  -3   30.70    0.89
  -1  -7   3   30.85    1.18
  -1  -7   3   31.32    1.00
  -1  -7   3   30.12    1.09
  -1  -7   3   31.19    1.07
   0   7  -3  104.45    2.35
   0   7  -3  105.78    2.73
   0   7  -3  107.80    2.34
   0   7  -3  104.96    2.42
   0  -7   3  108.10    2.41
   0  -7   3  104.55    2.59
   0  -7   3  107.66    2.36
  -1   7  -3   39.40    1.06
  -1   7  -3   41.19    1.24
  -1   7  -3   41.52    1.12
  -1   7  -3   41.36    1.48
   1  -7   3   40.48    1.06
   1  -7   3   39.92    1.10
   1  -7   3   39.41    1.39
   1  -7   3   41.14    1.37
  -2   7  -3    7.63    0.63
  -2   7  -3    8.39    0.75
  -2   7  -3    8.05    0.40
  -2   7  -3    8.94    0.39
   2  -7   3    8.89    0.39
   2  -7   3    8.43    0.55
   2  -7   3    8.68    0.69
   2  -7   3    7.85    0.58
   2  -7   3    8.54    0.63
  -3   7  -3   78.21    2.10
  -3   7  -3   76.70    1.53
  -3   7  -3   76.49    1.57
   3  -7   3   75.84    2.10
   3  -7   3   75.93    1.97
   3  -7   3   79.68    1.61
   3  -7   3   78.10    2.09
   3  -7   3   77.00    1.57
   3  -7   3   76.48    2.19
  -4   7  -3  118.51    2.96
  -4   7  -3  120.50    2.23
   4  -7   3  122.83    2.98
   4  -7   3  118.97    2.85
   4  -7   3  119.90    2.80
   4  -7   3  116.71    3.01
   4  -7   3  117.97    2.86
   4  -7   3  120.42    2.30
   4  -7   3  120.01    2.31
  -5   7  -3    9.74    0.35
  -5   7  -3    9.41    0.84
  -5   7  -3    9.41    0.35
  -5   7  -3   10.59    0.89
   5  -7   3   10.04    0.70
   5  -7   3   10.48    0.66
   5  -7   3   10.36    0.43
   5  -7   3   10.02    0.82
   5  -7   3   10.21    0.41
   5  -7   3   10.20    0.88
   5  -7   3   10.71    0.79
  -6   7  -3   21.94    1.22
  -6   7  -3   19.27    0.61
   6  -7   3   20.34    0.70
   6  -7   3   20.10    0.88
   6  -7   3   22.64    1.24
   6  -7   3   19.96    1.00
   6  -7   3   21.67    1.24
   6  -7   3   20.31    1.13
   6  -7   3   19.73    0.71
  -7   7  -3   29.59    0.90
  -7   7  -3   30.03    1.56
   7  -7   3   30.88    1.30
   7  -7   3   29.88    0.97
   7  -7   3   30.44    1.04
   7  -7   3   28.08    1.51
  -8   7  -3   10.06    1.79
  -8   7  -3   14.14    0.70
   8  -7   3   13.17    1.06
   8  -7   3   13.08    0.79
   8  -7   3   12.62    0.76
  -9   7  -3    1.85    0.86
  -9   7  -3    1.60    0.39
   9  -7   3    1.69    0.45
   9  -7   3    1.79    0.62
   9  -7   3    1.21    0.73
 -10   7  -3    7.27    0.84
 -10   7  -3    6.45    1.21
  10  -7   3    6.29    0.98
  10  -7   3    7.02    0.90
  10  -7   3    7.13    1.13
  10  -7   3    7.43    1.04
   8   6  -3   19.35    1.30
   8   6  -3   20.48    1.45
   8   6  -3   17.86    1.73
   8   6  -3   20.33    1.80
  -8  -6   3   21.81    1.74
  -8  -6   3   18.93    1.68
  -8  -6   3   20.41    1.31
   7   6  -3   30.66    1.76
   7   6  -3   31.13    1.41
   7   6  -3   32.65    1.85
   7   6  -3   30.24    1.47
  -7  -6   3   30.21    1.70
  -7  -6   3   32.96    1.78
  -7  -6   3   30.16    1.36
   6   6  -3    2.06    0.63
   6   6  -3    1.78    0.48
   6   6  -3    1.94    0.53
   6   6  -3    2.10    0.48
  -6  -6   3    1.46    0.41
  -6  -6   3    1.66    0.55
   5   6  -3   15.35    0.91
   5   6  -3   14.48    1.32
   5   6  -3   17.64    0.98
   5   6  -3   17.20    1.16
  -5  -6   3   15.51    1.08
  -5  -6   3   16.33    1.10
  -5  -6   3   15.49    0.82
   4   6  -3    7.96    0.80
   4   6  -3    7.19    0.71
   4   6  -3    6.98    0.67
  -4  -6   3    8.10    0.72
  -4  -6   3    7.77    0.66
  -4  -6   3    7.76    0.55
  -4  -6   3    8.36    0.75
   3   6  -3    0.38    0.29
   3   6  -3    0.87    0.31
   3   6  -3    0.76    0.34
   3   6  -3    0.38    0.35
  -3  -6   3    0.61    0.29
  -3  -6   3    0.52    0.26
  -3  -6   3    0.55    0.30
  -3  -6   3    0.64    0.21
   2   6  -3   37.84    0.86
   2   6  -3   37.43    1.29
   2   6  -3   36.41    1.38
   2   6  -3   36.84    1.28
   2   6  -3   36.47    1.21
  -2  -6   3   36.78    1.25
  -2  -6   3   37.99    1.08
  -2  -6   3   37.61    1.25
  -2  -6   3   37.98    1.21
   1   6  -3   70.08    1.53
   1   6  -3   69.08    1.73
   1   6  -3   70.66    1.79
   1   6  -3   68.07    1.96
  -1  -6   3   69.05    1.63
  -1  -6   3   71.38    1.77
  -1  -6   3   69.81    1.86
  -1  -6   3   69.79    1.73
   0   6  -3    0.23    0.17
   0   6  -3    0.36    0.25
   0   6  -3    0.16    0.15
   0   6  -3    0.37    0.15
   0  -6   3    0.52    0.22
   0  -6   3    0.19    0.16
   0  -6   3    0.22    0.20
   0  -6   3    0.33    0.15
  -1   6  -3   45.66    1.45
  -1   6  -3   44.62    1.07
  -1   6  -3   46.89    1.29
   1  -6   3   45.55    1.43
   1  -6   3   45.44    1.26
   1  -6   3   45.17    1.10
   1  -6   3   44.80    1.07
   1  -6   3   45.64    1.38
  -2   6  -3  211.78    4.52
  -2   6  -3  211.21    4.36
  -2   6  -3  208.63    3.91
  -2   6  -3  212.43    3.94
   2  -6   3  215.25    4.42
   2  -6   3  217.98    3.96
   2  -6   3  214.16    4.31
   2  -6   3  206.63    4.36
   2  -6   3  216.82    4.52
   2  -6   3  213.96    3.92
  -3   6  -3   86.49    2.24
   3  -6   3   90.24    2.22
   3  -6   3   93.00    1.74
   3  -6   3   90.97    2.28
   3  -6   3   91.47    2.36
   3  -6   3   87.75    2.18
   3  -6   3   91.59    2.21
   3  -6   3   88.95    1.72
  -4   6  -3   -0.10    0.28
  -4   6  -3    0.26    0.26
   4  -6   3    0.49    0.12
   4  -6   3    0.12    0.26
   4  -6   3    0.20    0.25
   4  -6   3    0.45    0.12
   4  -6   3    0.17    0.23
   4  -6   3    0.60    0.32
   4  -6   3    0.24    0.21
  -5   6  -3   41.55    0.94
  -5   6  -3   42.55    1.52
  -5   6  -3   39.99    0.95
   5  -6   3   42.30    1.32
   5  -6   3   41.47    1.53
   5  -6   3   41.44    1.26
   5  -6   3   40.69    1.55
   5  -6   3   42.15    1.03
   5  -6   3   41.03    1.48
   5  -6   3   41.61    1.01
  -6   6  -3   57.00    1.93
  -6   6  -3   55.57    1.29
  -6   6  -3   48.35    1.27
   6  -6   3   55.62    1.91
   6  -6   3   56.26    1.88
   6  -6   3   54.56    1.49
   6  -6   3   55.38    1.67
   6  -6   3   56.37    1.37
  -7   6  -3   18.94    1.28
  -7   6  -3   17.86    0.73
   7  -6   3   19.25    0.79
   7  -6   3   18.26    1.02
   7  -6   3   17.77    0.81
   7  -6   3   17.14    0.76
  -8   6  -3   12.29    1.33
  -8   6  -3   13.63    0.74
   8  -6   3   13.67    0.85
   8  -6   3   14.07    0.81
   8  -6   3   15.17    1.08
  -9   6  -3   26.81    1.13
  -9   6  -3   25.78    1.79
   9  -6   3   27.41    1.26
   9  -6   3   25.25    1.20
   9  -6   3   24.71    1.46
   9  -6   3   28.35    1.71
 -10   6  -3    7.23    1.24
 -10   6  -3    6.85    0.92
  10  -6   3    5.87    0.78
  10  -6   3    6.68    1.18
  10  -6   3    7.41    0.96
  10  -6   3    7.12    1.05
 -11   6  -3    1.28    0.64
 -11   6  -3   -0.75    0.60
 -11   6  -3    0.52    1.25
  11  -6   3    1.72    1.13
  11  -6   3    0.52    0.76
  11  -6   3    0.45    0.70
   9   5  -3   13.12    1.74
   9   5  -3   18.36    1.94
   9   5  -3   18.08    1.53
   9   5  -3   17.58    1.28
  -9  -5   3   16.96    1.32
  -9  -5   3   17.79    2.12
  -9  -5   3   17.89    1.85
  -9  -5   3   18.05    1.76
   8   5  -3    1.67    0.76
   8   5  -3    0.87    0.69
   8   5  -3    2.24    0.58
   8   5  -3    2.27    0.61
  -8  -5   3    1.57    0.50
  -8  -5   3    1.66    0.72
  -8  -5   3    1.95    0.79
   7   5  -3   -0.42    0.42
   7   5  -3   -0.24    0.39
   7   5  -3    0.12    0.57
   7   5  -3   -0.19    0.51
   7   5  -3    0.15    0.25
  -7  -5   3   -0.50    0.44
  -7  -5   3   -0.18    0.51
   6   5  -3   18.40    0.99
   6   5  -3   17.97    1.22
   6   5  -3   16.55    0.96
   6   5  -3   17.95    1.13
  -6  -5   3   15.55    1.28
  -6  -5   3   17.05    1.15
  -6  -5   3   17.78    0.89
   5   5  -3    2.55    0.49
   5   5  -3    3.76    0.54
   5   5  -3    3.72    0.48
   5   5  -3    4.41    0.60
  -5  -5   3    3.83    0.59
  -5  -5   3    3.62    0.48
  -5  -5   3    4.31    0.58
   4   5  -3    0.33    0.34
   4   5  -3    0.03    0.26
   4   5  -3    0.01    0.24
   4   5  -3    0.87    0.27
  -4  -5   3    0.57    0.21
  -4  -5   3    0.16    0.28
  -4  -5   3    0.43    0.21
  -4  -5   3    0.89    0.33
   3   5  -3   52.47    1.51
   3   5  -3   50.17    1.57
   3   5  -3   50.64    1.53
  -3  -5   3   51.27    1.32
  -3  -5   3   49.52    1.49
  -3  -5   3   51.20    1.54
  -3  -5   3   51.35    1.48
   2   5  -3  169.47    3.58
   2   5  -3  168.80    3.64
   2   5  -3  165.53    3.73
   2   5  -3  169.20    3.63
   2   5  -3  173.23    3.12
  -2  -5   3  173.11    3.57
  -2  -5   3  171.21    3.61
  -2  -5   3  174.92    3.40
  -2  -5   3  175.12    3.63
   1   5  -3   78.14    1.80
   1   5  -3   72.60    1.72
   1   5  -3   74.91    1.95
   1   5  -3   77.02    1.55
   1   5  -3   72.88    1.87
  -1  -5   3   73.97    1.63
  -1  -5   3   73.05    1.75
  -1  -5   3   72.26    1.86
  -1  -5   3   73.51    1.72
   0   5  -3    6.18    0.36
   0   5  -3    5.53    0.35
   0   5  -3    5.58    0.33
   0   5  -3    5.61    0.48
   0  -5   3    5.82    0.44
   0  -5   3    5.77    0.34
   0  -5   3    6.18    0.36
   0  -5   3    5.56    0.46
   0  -5   3    6.02    0.35
  -1   5  -3  243.67    4.99
  -1   5  -3  242.94    4.54
  -1   5  -3  247.72    4.81
   1  -5   3  253.16    4.55
   1  -5   3  256.02    5.00
   1  -5   3  240.70    4.91
   1  -5   3  250.81    4.82
  -2   5  -3   77.67    2.01
  -2   5  -3   77.83    1.93
   2  -5   3   80.07    1.92
   2  -5   3   81.17    1.95
   2  -5   3   82.13    2.02
   2  -5   3   76.16    1.92
   2  -5   3   82.93    1.52
   2  -5   3   80.67    1.50
  -3   5  -3   41.05    1.29
  -3   5  -3   40.84    1.30
   3  -5   3   42.30    1.28
   3  -5   3   41.57    1.32
   3  -5   3   40.69    1.34
   3  -5   3   40.90    1.20
   3  -5   3   40.21    1.21
   3  -5   3   41.06    1.12
  -4   5  -3   22.78    0.58
  -4   5  -3   23.46    0.57
  -4   5  -3   24.73    1.04
   4  -5   3   23.66    0.86
   4  -5   3   24.06    1.04
   4  -5   3   23.56    0.86
   4  -5   3   23.94    0.63
   4  -5   3   25.40    1.01
   4  -5   3   24.12    0.62
   4  -5   3   23.26    1.03
  -5   5  -3   56.18    1.29
  -5   5  -3   56.05    1.29
  -5   5  -3   58.97    1.85
   5  -5   3   57.69    1.81
   5  -5   3   59.41    1.84
   5  -5   3   58.87    1.61
   5  -5   3   58.29    1.50
   5  -5   3   58.55    1.35
  -6   5  -3   12.21    0.97
  -6   5  -3   13.40    0.59
   6  -5   3   14.20    0.66
   6  -5   3   13.58    0.97
   6  -5   3   13.05    0.91
   6  -5   3   12.64    0.79
   6  -5   3   13.33    0.62
   6  -5   3   14.58    0.66
  -7   5  -3    5.30    0.52
  -7   5  -3    5.77    0.79
   7  -5   3    4.55    0.93
   7  -5   3    5.55    0.71
   7  -5   3    5.34    0.53
   7  -5   3    6.50    0.55
  -8   5  -3   38.34    1.92
  -8   5  -3   40.02    1.31
   8  -5   3   40.66    1.60
   8  -5   3   35.71    2.48
   8  -5   3   40.30    1.44
   8  -5   3   39.24    1.38
  -9   5  -3   17.10    1.64
   9  -5   3   19.95    1.12
   9  -5   3   20.20    1.57
   9  -5   3   20.92    1.15
   9  -5   3   19.89    1.36
 -10   5  -3    7.78    1.33
 -10   5  -3    7.54    0.98
  10  -5   3    6.32    1.15
  10  -5   3    9.66    1.12
  10  -5   3    6.13    0.92
  10  -5   3    9.29    1.07
 -11   5  -3   21.26    2.42
 -11   5  -3   23.89    1.52
  11  -5   3   27.33    1.83
  11  -5   3   23.37    1.63
  11  -5   3   27.24    1.92
  11  -5   3   22.35    2.24
   9   4  -3    0.22    0.74
   9   4  -3    0.54    0.44
   9   4  -3   -0.26    0.55
   9   4  -3    0.97    0.80
   9   4  -3   -0.44    0.47
  -9  -4   3   -0.25    0.48
  -9  -4   3   -0.21    0.88
  -9  -4   3   -0.39    0.73
  -9  -4   3   -0.55    0.74
   8   4  -3   18.67    1.43
   8   4  -3   16.34    1.17
   8   4  -3   16.16    1.42
   8   4  -3   15.61    1.04
  -8  -4   3   16.25    1.37
  -8  -4   3   15.35    1.04
  -8  -4   3   18.02    1.38
   7   4  -3   43.05    1.78
   7   4  -3   42.14    1.46
   7   4  -3   42.39    1.83
   7   4  -3   43.44    1.56
  -7  -4   3   44.71    1.47
  -7  -4   3   44.15    1.82
   6   4  -3    0.94    0.41
   6   4  -3    0.45    0.19
   6   4  -3    1.04    0.46
   6   4  -3    0.94    0.34
   6   4  -3    1.16    0.33
  -6  -4   3    0.67    0.38
  -6  -4   3    0.95    0.30
  -6  -4   3    0.96    0.42
   5   4  -3    9.43    0.80
   5   4  -3    9.28    0.37
   5   4  -3    9.10    0.65
   5   4  -3    8.43    0.63
   5   4  -3    9.02    0.76
  -5  -4   3    9.05    0.73
  -5  -4   3    9.47    0.59
  -5  -4   3    8.13    0.72
   4   4  -3   17.65    0.94
   4   4  -3   22.34    0.89
   4   4  -3   22.61    0.83
   4   4  -3   23.22    0.98
  -4  -4   3   21.81    0.78
  -4  -4   3   23.02    0.97
  -4  -4   3   22.52    0.98
   3   4  -3   56.63    1.36
   3   4  -3   54.24    1.49
   3   4  -3   58.17    1.60
   3   4  -3   53.49    1.52
  -3  -4   3   52.21    1.31
  -3  -4   3   54.11    1.51
  -3  -4   3   53.50    1.46
   2   4  -3    2.37    0.34
   2   4  -3    1.79    0.28
   2   4  -3    2.37    0.32
  -2  -4   3    2.82    0.24
  -2  -4   3    3.12    0.34
  -2  -4   3    2.59    0.32
  -2  -4   3    2.71    0.33
   1   4  -3  133.95    2.88
   1   4  -3  133.82    2.54
   1   4  -3  132.65    2.74
   1   4  -3  137.49    2.93
   1   4  -3  133.97    2.77
  -1  -4   3  138.64    2.75
  -1  -4   3  135.04    2.87
  -1  -4   3  136.10    2.76
  -1  -4   3  134.06    2.62
   0   4  -3   66.50    1.65
   0   4  -3   64.19    1.62
   0   4  -3   66.51    1.46
   0   4  -3   66.83    1.42
   0  -4   3   68.35    1.43
   0  -4   3   65.09    1.61
   0  -4   3   67.24    1.47
   0  -4   3   68.12    1.65
   0  -4   3   68.85    1.42
  -1   4  -3   10.38    0.49
  -1   4  -3   10.14    0.29
  -1   4  -3   10.52    0.30
  -1   4  -3   10.16    0.55
   1  -4   3   11.06    0.31
   1  -4   3   10.98    0.55
   1  -4   3   10.56    0.52
   1  -4   3   11.29    0.50
   1  -4   3   10.88    0.30
   2  -4   3   87.70    2.03
   2  -4   3   85.36    2.06
   2  -4   3   86.16    1.97
   2  -4   3   86.44    2.02
   2  -4   3   86.24    1.99
  -3   4  -3    9.10    0.25
  -3   4  -3    8.93    0.61
   3  -4   3    9.66    0.57
   3  -4   3    9.25    0.58
   3  -4   3    9.44    0.49
   3  -4   3    8.66    0.58
   3  -4   3    9.41    0.29
   3  -4   3    9.61    0.30
   3  -4   3    9.61    0.47
   3  -4   3    9.22    0.48
  -4   4  -3    1.32    0.33
  -4   4  -3    1.59    0.19
  -4   4  -3    1.06    0.15
   4  -4   3    1.49    0.32
   4  -4   3    1.53    0.25
   4  -4   3    1.45    0.22
   4  -4   3    1.71    0.36
   4  -4   3    1.57    0.28
   4  -4   3    1.45    0.21
  -5   4  -3    0.29    0.31
  -5   4  -3    0.17    0.22
  -5   4  -3   -0.13    0.12
  -5   4  -3    0.27    0.15
   5  -4   3    0.20    0.17
   5  -4   3    0.27    0.29
   5  -4   3    0.38    0.15
   5  -4   3    0.42    0.21
   5  -4   3    0.22    0.27
   5  -4   3    0.26    0.20
  -6   4  -3   51.76    1.44
  -6   4  -3   51.26    1.82
  -6   4  -3   48.50    1.34
  -6   4  -3   48.03    1.32
   6  -4   3   49.73    1.41
   6  -4   3   49.76    1.39
   6  -4   3   49.58    1.79
   6  -4   3   51.63    1.74
   6  -4   3   51.06    1.57
  -7   4  -3   30.91    1.56
  -7   4  -3   30.39    1.08
  -7   4  -3   28.95    1.06
   7  -4   3   30.61    1.43
   7  -4   3   28.79    1.11
   7  -4   3   28.47    1.10
   7  -4   3   27.08    1.23
  -8   4  -3   21.97    1.56
   8  -4   3   20.46    1.04
   8  -4   3   21.18    1.19
   8  -4   3   23.21    1.46
   8  -4   3   19.66    1.08
  -9   4  -3    2.13    0.91
   9  -4   3    1.53    0.50
   9  -4   3    0.51    0.45
   9  -4   3    1.42    0.59
   9  -4   3    1.04    0.64
 -10   4  -3   27.77    2.20
 -10   4  -3   26.90    1.43
  10  -4   3   26.23    1.94
  10  -4   3   26.64    1.55
  10  -4   3   25.67    1.57
  10  -4   3   28.28    1.67
  10   3  -3    9.86    1.32
  10   3  -3   10.92    1.08
  10   3  -3   12.80    1.78
  10   3  -3    9.95    1.39
 -10  -3   3   10.83    1.59
 -10  -3   3   10.19    1.19
 -10  -3   3   10.43    1.33
 -10  -3   3   11.65    1.34
   9   3  -3   53.24    2.31
   9   3  -3   52.28    2.25
   9   3  -3   51.20    1.98
   9   3  -3   52.80    1.75
  -9  -3   3   53.73    1.85
  -9  -3   3   50.02    2.21
  -9  -3   3   48.71    2.14
   8   3  -3   56.63    1.76
   8   3  -3   58.57    2.24
   8   3  -3   57.72    1.90
   8   3  -3   54.98    2.18
  -8  -3   3   56.28    2.15
  -8  -3   3   53.96    1.81
  -8  -3   3   56.24    2.11
   7   3  -3    0.33    0.35
   7   3  -3    1.06    0.51
   7   3  -3    1.21    0.43
   7   3  -3    0.76    0.29
   7   3  -3    0.84    0.35
  -7  -3   3    0.89    0.42
  -7  -3   3    1.50    0.46
  -7  -3   3    0.95    0.36
   6   3  -3   33.73    1.42
   6   3  -3   33.60    0.96
   6   3  -3   35.66    1.21
   6   3  -3   34.17    1.38
   6   3  -3   33.85    1.21
  -6  -3   3   34.23    1.39
  -6  -3   3   33.68    1.36
  -6  -3   3   34.97    1.15
   5   3  -3   29.62    0.77
   5   3  -3   29.88    1.20
   5   3  -3   29.56    1.00
   5   3  -3   29.01    1.04
   5   3  -3   28.60    1.19
  -5  -3   3   27.64    1.14
  -5  -3   3   27.86    1.14
  -5  -3   3   29.04    0.96
   4   3  -3    2.84    0.34
   4   3  -3    1.72    0.28
   4   3  -3    2.67    0.18
   4   3  -3    2.82    0.39
   4   3  -3    1.65    0.30
  -4  -3   3    2.06    0.28
  -4  -3   3    2.32    0.34
  -4  -3   3    2.94    0.42
   3   3  -3    0.32    0.17
   3   3  -3    0.24    0.17
   3   3  -3    0.19    0.16
   3   3  -3    0.26    0.14
  -3  -3   3    0.53    0.19
  -3  -3   3    0.33    0.17
  -3  -3   3    0.23    0.10
  -3  -3   3    0.50    0.19
   2   3  -3  136.68    2.65
   2   3  -3  135.05    2.84
   2   3  -3  140.78    2.88
   2   3  -3  132.50    2.85
  -2  -3   3  137.91    2.63
  -2  -3   3  134.85    2.82
  -2  -3   3  137.59    2.85
  -2  -3   3  139.68    2.84
   1   3  -3   50.87    1.19
   1   3  -3   51.12    1.19
   1   3  -3   48.77    1.27
   1   3  -3   50.77    1.28
  -1  -3   3   51.52    1.04
  -1  -3   3   51.67    1.18
  -1  -3   3   52.60    1.20
  -1  -3   3   50.70    1.27
  -1  -3   3   51.87    1.06
   0   3  -3   21.53    0.70
   0   3  -3   20.68    0.69
   0   3  -3   19.98    0.52
   0  -3   3   19.94    0.53
   0  -3   3   20.87    0.67
   0  -3   3   19.58    0.58
   0  -3   3   20.54    0.52
  -1   3  -3  148.05    2.93
   1  -3   3  142.33    2.88
   1  -3   3  136.59    2.92
   1  -3   3  140.41    2.91
   1  -3   3  147.09    2.94
   1  -3   3  141.29    2.88
  -2   3  -3   69.92    1.66
  -2   3  -3   73.28    1.75
   2  -3   3   69.06    1.70
   2  -3   3   71.96    1.54
   2  -3   3   69.42    1.69
   2  -3   3   72.44    1.64
   2  -3   3   69.33    1.59
   2  -3   3   69.51    1.73
  -3   3  -3   36.18    1.03
  -3   3  -3   35.46    0.80
  -3   3  -3   35.14    1.17
   3  -3   3   35.84    0.99
   3  -3   3   35.28    0.99
   3  -3   3   36.45    0.83
   3  -3   3   36.41    1.16
   3  -3   3   31.80    0.88
   3  -3   3   33.48    1.11
  -4   3  -3    2.88    0.27
  -4   3  -3    3.45    0.38
  -4   3  -3    3.15    0.46
  -4   3  -3    3.21    0.33
   4  -3   3    2.66    0.39
   4  -3   3    2.91    0.31
   4  -3   3    3.02    0.29
   4  -3   3    2.75    0.36
   4  -3   3    2.66    0.40
   4  -3   3    3.32    0.29
  -5   3  -3   99.57    2.27
  -5   3  -3  100.62    2.19
  -5   3  -3   97.02    2.16
  -5   3  -3   97.30    2.32
  -5   3  -3   97.31    2.63
   5  -3   3  100.96    2.56
   5  -3   3  100.64    2.62
   5  -3   3   99.53    2.22
   5  -3   3  100.10    2.23
   5  -3   3   99.78    2.36
  -6   3  -3   55.35    1.61
  -6   3  -3   53.67    1.50
  -6   3  -3   54.55    1.48
  -6   3  -3   51.31    1.90
  -6   3  -3   54.04    1.49
   6  -3   3   53.27    1.52
   6  -3   3   53.27    1.52
   6  -3   3   55.62    1.80
   6  -3   3   54.61    1.64
  -7   3  -3    0.02    0.26
  -7   3  -3    0.54    0.49
  -7   3  -3    0.49    0.32
  -7   3  -3    0.19    0.30
  -7   3  -3    0.12    0.27
   7  -3   3   -0.20    0.43
   7  -3   3    0.70    0.33
   7  -3   3    0.29    0.30
   7  -3   3   -0.02    0.29
  -8   3  -3   20.49    1.49
  -8   3  -3   18.50    1.02
   8  -3   3   18.81    1.25
   8  -3   3   19.83    1.15
   8  -3   3   18.79    1.27
   8  -3   3   20.67    1.13
  -9   3  -3   13.27    1.58
  -9   3  -3    9.70    1.28
  -9   3  -3    9.20    0.94
   9  -3   3   12.13    1.10
   9  -3   3    9.65    1.18
   9  -3   3   13.32    1.13
   9  -3   3   11.08    1.19
 -10   3  -3    2.04    1.03
 -10   3  -3    0.96    0.61
 -10   3  -3   -0.70    0.54
 -10   3  -3    0.15    0.48
 -10   3  -3    1.02    0.65
  10  -3   3    0.89    0.62
  10  -3   3   -0.26    0.64
  10  -3   3   -0.01    0.64
  10  -3   3    0.80    0.82
  10   2  -3   33.57    1.44
  10   2  -3   30.97    1.99
  10   2  -3   37.60    1.83
  10   2  -3   36.99    2.10
 -10  -2   3   32.99    1.58
 -10  -2   3   35.09    2.37
 -10  -2   3   31.97    1.97
 -10  -2   3   30.34    1.82
   9   2  -3    1.95    0.50
   9   2  -3    2.60    0.73
   9   2  -3    0.50    0.53
   9   2  -3    0.49    0.69
  -9  -2   3    1.02    0.55
  -9  -2   3    1.76    0.46
  -9  -2   3    1.65    0.62
   8   2  -3   19.87    1.00
   8   2  -3   20.96    1.11
  -8  -2   3   20.24    0.98
  -8  -2   3   19.09    1.31
  -8  -2   3   19.14    1.23
   7   2  -3   50.75    1.54
   7   2  -3   51.76    1.81
   7   2  -3   51.57    1.42
   7   2  -3   50.22    1.59
   7   2  -3   52.36    1.87
  -7  -2   3   51.98    1.79
  -7  -2   3   48.99    1.51
  -7  -2   3   50.55    1.76
   6   2  -3   57.21    1.59
   6   2  -3   57.50    1.43
   6   2  -3   54.69    1.83
   6   2  -3   56.21    1.58
   6   2  -3   57.69    1.81
  -6  -2   3   58.01    1.78
  -6  -2   3   58.27    1.81
  -6  -2   3   58.14    1.56
   5   2  -3    9.75    0.45
   5   2  -3   10.50    0.68
   5   2  -3   11.99    0.60
   5   2  -3   10.62    0.59
   5   2  -3   10.31    0.72
  -5  -2   3   10.74    0.68
  -5  -2   3   10.90    0.71
  -5  -2   3    9.37    0.51
   4   2  -3   85.06    1.88
   4   2  -3   86.05    1.70
   4   2  -3   85.50    1.99
   4   2  -3   88.32    2.13
   4   2  -3   83.06    2.09
  -4  -2   3   79.95    2.06
  -4  -2   3   86.54    1.86
  -4  -2   3   87.26    2.10
   3   2  -3  222.98    4.31
   3   2  -3  211.07    4.35
   3   2  -3  223.63    4.13
   3   2  -3  218.82    4.36
  -3  -2   3  216.56    4.34
  -3  -2   3  217.10    4.34
  -3  -2   3  223.11    4.11
   2   2  -3   15.17    0.42
   2   2  -3   14.98    0.56
   2   2  -3   15.21    0.57
   2   2  -3   15.04    0.57
  -2  -2   3   15.61    0.57
  -2  -2   3   15.00    0.56
  -2  -2   3   15.08    0.55
  -2  -2   3   15.33    0.41
   1   2  -3  210.34    4.02
   1   2  -3  205.68    4.10
   1   2  -3  218.81    4.03
   1   2  -3  212.92    4.06
  -1  -2   3  210.82    4.01
  -1  -2   3  220.99    4.02
  -1  -2   3  218.08    3.87
  -1  -2   3  218.04    4.12
   0   2  -3   54.71    1.29
   0   2  -3   59.04    1.28
   0   2  -3   58.08    1.16
   0  -2   3   57.70    1.35
   0  -2   3   59.87    1.28
   0  -2   3   57.59    1.15
   0  -2   3   55.94    1.30
   0  -2   3   58.35    1.11
  -1   2  -3   24.32    0.75
  -1   2  -3   24.12    0.60
  -1   2  -3   25.11    0.50
  -1   2  -3   24.16    0.68
  -1   2  -3   24.44    0.49
   1  -2   3   24.98    0.78
   1  -2   3   24.11    0.61
   1  -2   3   24.56    0.72
   1  -2   3   25.23    0.69
   1  -2   3   26.36    0.51
   1  -2   3   23.86    0.73
   1  -2   3   25.71    0.52
  -2   2  -3    0.61    0.13
  -2   2  -3    0.61    0.18
  -2   2  -3    0.59    0.17
  -2   2  -3    0.58    0.09
   2  -2   3    0.68    0.11
   2  -2   3    0.44    0.15
   2  -2   3    0.62    0.14
   2  -2   3    0.80    0.14
   2  -2   3    0.82    0.16
  -3   2  -3   67.46    1.57
  -3   2  -3   70.14    1.63
  -3   2  -3   70.01    1.48
  -3   2  -3   67.04    1.79
  -3   2  -3   66.30    1.45
   3  -2   3   70.37    1.50
   3  -2   3   68.79    1.47
   3  -2   3   67.20    1.72
   3  -2   3   68.12    1.57
   3  -2   3   67.61    1.47
   3  -2   3   67.75    1.78
   3  -2   3   67.96    1.59
  -4   2  -3  246.69    4.65
  -4   2  -3  243.63    4.78
  -4   2  -3  239.45    5.08
  -4   2  -3  240.00    4.74
  -4   2  -3  247.97    4.68
   4  -2   3  245.00    4.68
   4  -2   3  237.47    4.79
   4  -2   3  239.85    4.97
   4  -2   3  244.87    5.08
   4  -2   3  243.46    4.70
  -5   2  -3    5.07    0.47
  -5   2  -3    5.54    0.49
  -5   2  -3    4.54    0.43
  -5   2  -3    5.66    0.68
  -5   2  -3    5.23    0.45
   5  -2   3    5.59    0.65
   5  -2   3    5.43    0.46
   5  -2   3    3.80    0.49
   5  -2   3    6.07    0.52
   5  -2   3    4.86    0.44
  -6   2  -3    8.52    0.63
  -6   2  -3    9.38    0.64
  -6   2  -3    9.46    0.92
  -6   2  -3   10.36    0.65
  -6   2  -3    9.77    0.66
   6  -2   3    9.81    0.70
   6  -2   3    8.94    0.64
   6  -2   3   10.58    0.83
   6  -2   3   10.13    0.68
  -7   2  -3   99.17    3.23
  -7   2  -3  119.85    2.84
  -7   2  -3  117.72    2.72
  -7   2  -3  116.37    2.79
  -7   2  -3  116.89    3.31
   7  -2   3  119.03    2.95
   7  -2   3  116.98    2.90
   7  -2   3  118.68    2.87
   7  -2   3  121.59    3.13
  -8   2  -3   27.85    1.69
  -8   2  -3   24.96    1.13
  -8   2  -3   24.63    1.24
   8  -2   3   27.66    1.46
   8  -2   3   27.77    1.38
   8  -2   3   29.01    1.34
   8  -2   3   26.88    1.32
  -9   2  -3   -1.19    0.76
  -9   2  -3    0.59    0.46
  -9   2  -3    0.52    0.63
  -9   2  -3    0.11    0.47
  -9   2  -3   -0.08    0.47
   9  -2   3    0.16    0.72
   9  -2   3   -0.03    0.51
   9  -2   3   -0.22    0.54
   9  -2   3   -0.54    0.46
 -10   2  -3   12.49    1.66
 -10   2  -3   12.11    1.29
 -10   2  -3    8.50    1.22
  10  -2   3   11.29    1.42
  10  -2   3   11.04    1.36
  10  -2   3    9.59    1.24
  10  -2   3   12.52    1.42
  10  -2   3   10.52    0.52
  10  -2   3   10.24    0.51
  11   1  -3   30.90    1.89
  11   1  -3   33.08    2.23
  11   1  -3   30.14    2.30
  11   1  -3   36.12    1.57
 -11  -1   3   35.18    2.17
 -11  -1   3   33.51    2.04
 -11  -1   3   33.18    1.70
 -11  -1   3   36.15    2.63
  10   1  -3    3.99    0.90
  10   1  -3    4.09    0.63
  10   1  -3    3.43    0.73
  10   1  -3    3.40    0.84
 -10  -1   3    2.67    1.01
 -10  -1   3    4.56    0.86
 -10  -1   3    3.07    0.61
 -10  -1   3    2.66    0.68
   9   1  -3   32.99    1.71
   9   1  -3   29.91    1.63
   9   1  -3   29.93    1.24
   9   1  -3   30.89    1.62
   9   1  -3   25.34    1.22
  -9  -1   3   32.30    1.55
  -9  -1   3   30.39    1.60
  -9  -1   3   31.32    1.32
   8   1  -3   39.74    1.45
   8   1  -3   38.37    1.66
   8   1  -3   39.60    1.35
   8   1  -3   40.83    1.38
   8   1  -3   38.84    1.68
  -8  -1   3   41.46    1.65
  -8  -1   3   43.06    1.42
  -8  -1   3   38.48    1.60
   7   1  -3   25.04    1.03
   7   1  -3   22.71    1.18
   7   1  -3   24.57    0.96
   7   1  -3   24.07    1.18
   7   1  -3   24.72    0.97
  -7  -1   3   23.02    1.13
  -7  -1   3   25.12    1.20
  -7  -1   3   23.96    0.96
   6   1  -3    0.38    0.27
   6   1  -3    0.24    0.21
   6   1  -3    0.01    0.22
   6   1  -3    0.15    0.19
   6   1  -3   -0.10    0.26
  -6  -1   3    0.43    0.18
  -6  -1   3    0.19    0.23
  -6  -1   3    0.40    0.26
   5   1  -3  138.63    2.91
   5   1  -3  144.72    2.83
   5   1  -3  135.28    3.14
   5   1  -3  140.80    2.97
   5   1  -3  134.86    3.13
  -5  -1   3  143.31    3.14
  -5  -1   3  133.82    3.09
  -5  -1   3  139.06    2.88
   4   1  -3  362.09    6.74
   4   1  -3  362.87    6.87
   4   1  -3  360.88    7.00
   4   1  -3  374.52    7.03
   4   1  -3  367.69    6.66
  -4  -1   3  357.46    6.98
  -4  -1   3  355.93    6.95
  -4  -1   3  370.56    6.66
  -4  -1   3  368.01    6.73
   3   1  -3   32.98    0.78
   3   1  -3   32.06    0.91
   3   1  -3   31.17    0.95
   3   1  -3   32.00    0.94
  -3  -1   3   29.98    0.93
  -3  -1   3   30.96    0.76
  -3  -1   3   31.01    0.73
  -3  -1   3   30.08    0.91
   2   1  -3  564.65   10.13
   2   1  -3  549.00   10.45
   2   1  -3  565.32   10.75
   2   1  -3  519.75   10.20
  -2  -1   3  550.23   10.49
  -2  -1   3  546.62   10.39
  -2  -1   3  551.84   10.11
   1   1  -3   26.64    0.69
   1   1  -3   26.15    0.66
   1   1  -3   25.99    0.62
   1   1  -3   26.66    0.72
  -1  -1   3   26.91    0.71
  -1  -1   3   26.10    0.68
  -1  -1   3   26.42    0.73
  -1  -1   3   27.04    0.66
   0   1  -3  137.00    2.76
   0   1  -3  139.38    2.56
   0   1  -3  138.12    2.62
   0   1  -3  144.05    2.70
   0  -1   3  140.18    2.63
   0  -1   3  141.60    2.59
   0  -1   3  135.57    2.76
   0  -1   3  142.71    2.63
   0  -1   3  138.92    2.69
   0  -1   3  144.94    2.56
  -1   1  -3  287.91    5.57
  -1   1  -3  297.86    5.44
  -1   1  -3  307.31    5.63
  -1   1  -3  289.41    5.44
  -1   1  -3  307.19    5.67
   1  -1   3  310.61    5.64
   1  -1   3  305.47    5.54
   1  -1   3  301.29    5.44
   1  -1   3  290.96    5.45
   1  -1   3  294.97    5.65
   1  -1   3  296.61    5.57
  -2   1  -3   26.00    0.88
  -2   1  -3   25.36    0.72
  -2   1  -3   26.58    0.68
  -2   1  -3   25.98    0.70
  -2   1  -3   25.16    0.77
   2  -1   3   26.02    0.62
   2  -1   3   25.76    0.76
   2  -1   3   25.53    0.70
   2  -1   3   24.86    0.86
   2  -1   3   25.12    0.67
   2  -1   3   26.75    0.75
  -3   1  -3  100.48    2.14
  -3   1  -3  101.42    2.18
  -3   1  -3   99.83    2.40
  -3   1  -3  100.16    2.19
  -3   1  -3  101.21    2.11
   3  -1   3   99.53    2.12
   3  -1   3   94.95    2.36
   3  -1   3  101.14    1.94
   3  -1   3  101.70    2.17
   3  -1   3  102.91    2.20
  -4   1  -3    0.60    0.20
  -4   1  -3    0.51    0.26
  -4   1  -3    0.53    0.21
  -4   1  -3    0.57    0.18
  -4   1  -3    0.52    0.19
   4  -1   3    0.45    0.20
   4  -1   3    0.41    0.19
   4  -1   3    0.13    0.22
   4  -1   3    0.23    0.18
  -5   1  -3   22.56    0.88
  -5   1  -3   23.63    0.91
  -5   1  -3   23.32    0.89
  -5   1  -3   23.65    1.17
  -5   1  -3   23.38    0.92
   5  -1   3   23.34    0.96
   5  -1   3   24.09    1.05
   5  -1   3   22.66    0.90
   5  -1   3   23.47    0.94
  -6   1  -3   42.84    1.74
  -6   1  -3   45.96    1.43
  -6   1  -3   45.48    1.45
  -6   1  -3   45.20    1.46
  -6   1  -3   45.36    1.37
   6  -1   3   46.78    1.60
   6  -1   3   42.98    1.43
   6  -1   3   43.95    1.48
   6  -1   3   43.71    1.48
  -7   1  -3    1.43    0.37
  -7   1  -3    2.04    0.41
  -7   1  -3    1.77    0.62
   7  -1   3    2.04    0.50
   7  -1   3    1.33    0.41
   7  -1   3    1.58    0.41
   7  -1   3    2.47    0.51
  -8   1  -3    0.71    0.67
  -8   1  -3    0.98    0.43
  -8   1  -3    0.30    0.45
   8  -1   3    0.73    0.47
   8  -1   3    1.27    0.20
   8  -1   3    0.81    0.57
   8  -1   3    0.73    0.53
   8  -1   3    1.80    0.58
  -9   1  -3   17.86    1.73
  -9   1  -3   14.55    1.23
  -9   1  -3   13.87    1.17
   9  -1   3   17.78    1.31
   9  -1   3   16.71    1.38
   9  -1   3   12.20    1.86
   9  -1   3   17.30    1.33
 -10   1  -3    9.41    1.09
 -10   1  -3   10.53    1.58
 -10   1  -3   11.80    1.45
  10  -1   3   10.09    1.25
  10  -1   3   12.43    1.53
  10  -1   3   10.11    1.17
  10  -1   3    6.81    1.05
  11   0  -3    0.43    0.53
  11   0  -3   -0.05    0.68
  11   0  -3    0.24    0.77
  11   0  -3    1.13    0.82
  11   0  -3    0.22    0.76
 -11   0   3    0.50    1.00
 -11   0   3    0.16    0.73
 -11   0   3    1.87    0.60
 -11   0   3   -0.06    0.78
  10   0  -3   38.30    1.92
  10   0  -3   38.08    1.68
  10   0  -3   39.80    1.45
  10   0  -3   38.94    1.89
  10   0  -3   32.70    1.58
 -10   0   3   38.44    2.21
 -10   0   3   37.96    1.85
 -10   0   3   38.75    1.56
   9   0  -3   15.08    1.24
   9   0  -3   15.31    1.19
   9   0  -3   14.96    0.89
   9   0  -3   13.71    0.99
   9   0  -3   15.45    1.09
  -9   0   3   11.08    1.08
  -9   0   3   15.24    1.18
  -9   0   3   15.46    0.96
   8   0  -3    2.27    0.44
   8   0  -3    1.53    0.44
   8   0  -3    3.03    0.60
   8   0  -3    3.20    0.51
  -8   0   3    2.00    0.56
  -8   0   3    2.79    0.44
  -8   0   3    2.67    0.54
   7   0  -3    8.31    0.75
   7   0  -3    9.14    0.66
   7   0  -3   10.30    0.66
   7   0  -3    9.16    0.80
  -7   0   3    8.93    0.61
  -7   0   3    9.20    0.78
  -7   0   3    8.67    0.72
   6   0  -3   55.60    1.73
   6   0  -3   57.97    1.54
   6   0  -3   58.35    1.73
   6   0  -3   58.41    1.53
  -6   0   3   56.18    1.50
  -6   0   3   58.19    1.72
  -6   0   3   58.16    1.52
  -6   0   3   59.61    1.70
   5   0  -3    4.36    0.47
   5   0  -3    3.89    0.45
   5   0  -3    4.13    0.37
   5   0  -3    4.12    0.36
  -5   0   3    3.81    0.33
  -5   0   3    4.88    0.39
  -5   0   3    4.66    0.48
   4   0  -3   42.71    1.07
   4   0  -3   45.74    1.29
   4   0  -3   42.99    1.23
   4   0  -3   43.58    1.08
  -4   0   3   43.49    1.06
  -4   0   3   44.35    1.11
  -4   0   3   45.32    1.24
  -4   0   3   42.19    1.24
   3   0  -3  297.37    5.44
   3   0  -3  290.14    5.62
   3   0  -3  302.70    5.69
  -3   0   3  298.62    5.63
  -3   0   3  304.95    5.67
  -3   0   3  292.16    5.48
   2   0  -3  177.57    3.29
   2   0  -3  164.37    3.32
  -2   0   3  167.55    3.27
  -2   0   3  171.50    3.33
  -2   0   3  169.19    3.21
   1   0  -3   11.69    0.41
   1   0  -3   12.89    0.40
   1   0  -3   12.87    0.43
  -1   0   3   12.40    0.42
  -1   0   3   12.24    0.39
  -1   0   3   12.21    0.41
   0   0  -3    1.97    0.16
   0   0  -3    2.10    0.22
   0   0  -3    1.70    0.15
   0   0  -3    1.87    0.17
   0   0  -3    1.80    0.13
   0   0   3    1.80    0.18
   0   0   3    1.94    0.15
   0   0   3    1.90    0.15
  -1   0  -3  698.89   13.82
  -1   0  -3  741.19   14.16
  -1   0  -3  765.48   14.26
  -1   0  -3  733.39   13.98
  -1   0  -3  759.60   13.52
  -1   0  -3  747.01   13.90
   1   0   3  746.68   14.36
   1   0   3  756.67   14.19
   1   0   3  758.08   14.31
   1   0   3  715.84   13.87
  -2   0  -3   34.54    0.95
  -2   0  -3   33.87    0.89
  -2   0  -3   33.19    0.90
  -2   0  -3   32.97    0.91
  -2   0  -3   31.92    1.03
   2   0   3   33.81    0.93
   2   0   3   33.81    1.04
   2   0   3   33.62    0.89
   2   0   3   33.15    0.91
  -3   0  -3    0.82    0.17
  -3   0  -3    0.61    0.18
  -3   0  -3    0.68    0.23
  -3   0  -3    0.58    0.15
   3   0   3    0.84    0.21
   3   0   3    0.83    0.20
   3   0   3    0.60    0.15
   3   0   3    0.39    0.21
  -4   0  -3   51.93    1.43
  -4   0  -3   52.68    1.66
  -4   0  -3   52.83    1.47
  -4   0  -3   53.27    1.43
   4   0   3   52.08    1.66
   4   0   3   51.47    1.48
   4   0   3   53.70    1.47
   4   0   3   53.52    1.45
  -5   0  -3   36.35    1.22
  -5   0  -3   38.14    1.24
  -5   0  -3   37.16    1.49
  -5   0  -3   37.22    1.26
   5   0   3   36.63    1.26
   5   0   3   38.16    1.30
   5   0   3   36.61    1.25
  -6   0  -3    0.36    0.29
  -6   0  -3    0.53    0.48
  -6   0  -3   -0.15    0.29
  -6   0  -3    0.06    0.24
  -6   0  -3   -0.18    0.26
   6   0   3   -0.19    0.25
   6   0   3    0.17    0.30
   6   0   3    0.41    0.33
   6   0   3    0.67    0.28
  -7   0  -3   33.01    1.38
  -7   0  -3   33.20    1.40
  -7   0  -3   33.08    1.72
  -7   0  -3   33.66    1.30
   7   0   3   34.66    1.42
   7   0   3   33.13    1.50
   7   0   3   32.04    1.62
  -8   0  -3   16.97    1.17
  -8   0  -3   18.62    1.60
  -8   0  -3   21.31    1.16
   8   0   3   20.72    1.37
   8   0   3   19.38    1.26
   8   0   3   19.51    1.35
   8   0   3   18.90    1.30
  -9   0  -3   15.40    1.84
  -9   0  -3   14.81    1.36
  -9   0  -3   13.88    1.18
   9   0   3   13.74    1.46
   9   0   3   14.08    1.38
   9   0   3   15.69    1.33
 -10   0  -3    5.65    1.40
 -10   0  -3    4.73    0.93
 -10   0  -3    3.51    0.93
  10   0   3    4.10    0.94
  10   0   3    4.23    1.05
  10   0   3    6.15    1.00
  10   0   3    4.47    0.96
  11  -1  -3   18.47    1.63
  11  -1  -3   20.91    1.80
  11  -1  -3   21.17    1.55
  11  -1  -3   18.99    1.19
  11  -1  -3   18.49    1.49
 -11   1   3   18.48    1.60
 -11   1   3   17.94    1.45
 -11   1   3   23.11    2.12
  10  -1  -3   12.06    1.12
  10  -1  -3   11.60    1.61
  10  -1  -3   13.00    1.23
  10  -1  -3   11.55    1.13
 -10   1   3   13.04    1.24
 -10   1   3   11.47    1.59
   9  -1  -3   -0.13    0.37
   9  -1  -3    0.63    0.38
   9  -1  -3   -0.41    0.41
   9  -1  -3   -0.23    0.42
  -9   1   3    0.13    0.46
   8  -1  -3    0.34    0.34
   8  -1  -3    0.36    0.30
   8  -1  -3    0.05    0.33
   8  -1  -3    0.12    0.34
  -8   1   3    0.45    0.33
  -8   1   3    0.26    0.34
  -8   1   3    0.29    0.23
   7  -1  -3   53.31    1.72
   7  -1  -3   55.89    1.61
   7  -1  -3   54.43    1.77
   7  -1  -3   52.56    1.55
  -7   1   3   54.66    1.51
  -7   1   3   56.40    1.70
  -7   1   3   53.93    1.60
  -7   1   3   54.83    1.74
   6  -1  -3   22.95    0.88
   6  -1  -3   22.53    0.85
   6  -1  -3   21.97    0.95
   6  -1  -3   21.25    0.96
  -6   1   3   21.86    0.92
  -6   1   3   22.79    0.98
  -6   1   3   23.07    0.89
   5  -1  -3   56.83    1.54
   5  -1  -3   53.66    1.39
   5  -1  -3   57.12    1.45
  -5   1   3   56.71    1.46
  -5   1   3   56.37    1.56
  -5   1   3   56.29    1.52
   4  -1  -3  100.89    2.26
   4  -1  -3  100.85    2.21
   4  -1  -3   95.28    2.04
  -4   1   3  100.58    1.89
  -4   1   3   96.58    2.18
  -4   1   3   94.77    2.21
  -4   1   3   96.89    2.13
   3  -1  -3  342.47    6.66
   3  -1  -3  355.49    6.62
  -3   1   3  356.10    6.57
  -3   1   3  345.16    6.66
  -3   1   3  372.90    6.61
  -3   1   3  359.15    6.61
   2  -1  -3  206.03    3.80
   2  -1  -3  195.93    3.85
   2  -1  -3  199.65    3.69
  -2   1   3  198.54    3.68
  -2   1   3  195.95    3.78
   1  -1  -3  317.01    5.92
   1  -1  -3  316.08    5.75
   1  -1  -3  312.02    5.81
  -1   1   3  311.15    5.81
  -1   1   3  304.00    5.74
  -1   1   3  323.60    5.78
   0  -1  -3  375.48    6.94
   0  -1  -3  391.33    7.02
   0  -1  -3  393.73    7.14
   0   1   3  360.67    6.82
   0   1   3  370.54    6.86
   0   1   3  366.78    6.80
   0   1   3  362.87    6.87
  -1  -1  -3   95.70    1.93
  -1  -1  -3   91.06    2.00
  -1  -1  -3   90.97    1.93
  -1  -1  -3   91.09    1.98
   1   1   3   93.08    2.00
   1   1   3   91.21    1.99
   1   1   3   89.88    1.93
   1   1   3   90.70    1.92
  -2  -1  -3  108.53    2.38
  -2  -1  -3  107.51    2.44
  -2  -1  -3  111.30    2.32
  -2  -1  -3  108.36    2.33
   2   1   3  109.21    2.33
   2   1   3  107.29    2.32
   2   1   3  112.35    2.46
   2   1   3  107.80    2.39
  -3  -1  -3  341.41    6.57
  -3  -1  -3  347.75    6.77
  -3  -1  -3  344.20    6.57
  -3  -1  -3  338.22    6.63
   3   1   3  350.61    6.59
   3   1   3  337.31    6.57
   3   1   3  350.26    6.78
   3   1   3  344.66    6.66
  -4  -1  -3   12.08    0.82
  -4  -1  -3   11.82    0.66
  -4  -1  -3   10.81    0.66
  -4  -1  -3   11.70    0.64
   4   1   3   11.44    0.69
   4   1   3   12.38    0.67
   4   1   3   10.84    0.64
  -5  -1  -3    4.04    0.54
  -5  -1  -3    4.40    0.58
  -5  -1  -3    4.98    0.71
  -5  -1  -3    4.74    0.51
   5   1   3    2.82    0.40
   5   1   3    4.09    0.58
   5   1   3    4.32    0.54
  -6  -1  -3   75.08    2.10
  -6  -1  -3   74.54    2.43
  -6  -1  -3   74.24    2.18
  -6  -1  -3   76.96    2.18
   6   1   3   75.66    2.16
   6   1   3   75.02    2.25
   6   1   3   74.43    2.17
   6   1   3   74.90    2.17
  -7  -1  -3   24.23    2.09
  -7  -1  -3   28.06    1.40
   7   1   3   26.98    1.36
   7   1   3   28.06    1.37
   7   1   3   27.06    1.32
   7   1   3   28.23    1.44
  -8  -1  -3   16.90    1.40
  -8  -1  -3   19.75    1.70
  -8  -1  -3   18.08    1.34
  -8  -1  -3   19.72    1.21
   8   1   3   18.47    1.42
   8   1   3   18.16    1.38
   8   1   3   17.35    1.29
   8   1   3   19.34    1.35
  -9  -1  -3   24.37    1.66
  -9  -1  -3   28.38    1.70
  -9  -1  -3   25.81    2.15
   9   1   3   28.52    1.84
   9   1   3   23.41    1.65
   9   1   3   24.80    1.74
   9   1   3   27.40    1.72
  12  -2  -3    9.58    1.20
  12  -2  -3    9.62    1.24
  12  -2  -3   13.92    1.77
  12  -2  -3    8.46    1.18
 -12   2   3    7.43    1.19
 -12   2   3    9.20    1.71
  11  -2  -3    4.20    0.83
  11  -2  -3    4.88    0.93
  11  -2  -3    3.02    0.73
  11  -2  -3    4.68    0.85
 -11   2   3    4.90    1.23
 -11   2   3    3.30    0.75
 -11   2   3    4.03    0.81
  10  -2  -3   18.21    1.41
  10  -2  -3   18.56    1.30
  10  -2  -3   19.12    1.25
  10  -2  -3   18.36    1.22
 -10   2   3   18.40    1.70
 -10   2   3   18.40    1.34
   9  -2  -3   20.71    1.13
   9  -2  -3   22.84    1.21
   9  -2  -3   17.76    1.42
   9  -2  -3   20.88    1.27
  -9   2   3   16.26    2.39
  -9   2   3   20.96    1.26
   8  -2  -3   89.85    2.40
   8  -2  -3   87.40    2.48
   8  -2  -3   88.65    2.53
   8  -2  -3   89.22    2.31
  -8   2   3   90.17    2.48
  -8   2   3   89.39    2.41
  -8   2   3   87.65    2.40
   7  -2  -3    3.91    0.54
   7  -2  -3    3.36    0.45
   7  -2  -3    3.12    0.48
   7  -2  -3    3.14    0.46
  -7   2   3    2.37    0.43
  -7   2   3    3.15    0.48
  -7   2   3    2.70    0.45
   6  -2  -3   81.84    2.04
   6  -2  -3   79.47    2.06
   6  -2  -3   79.72    2.12
   6  -2  -3   79.91    1.93
  -6   2   3   79.29    2.02
  -6   2   3   82.82    2.10
  -6   2   3   79.46    2.05
   5  -2  -3  295.37    5.55
   5  -2  -3  286.12    5.75
   5  -2  -3  291.33    5.67
   5  -2  -3  285.43    5.67
  -5   2   3  289.29    5.68
  -5   2   3  293.04    5.73
  -5   2   3  289.40    5.65
   4  -2  -3   25.45    0.88
   4  -2  -3   24.23    0.82
  -4   2   3   25.71    0.82
  -4   2   3   24.34    0.85
  -4   2   3   25.26    0.87
   3  -2  -3    3.16    0.28
   3  -2  -3    3.15    0.30
   3  -2  -3    3.17    0.19
  -3   2   3    3.32    0.31
  -3   2   3    3.33    0.27
   2  -2  -3  126.83    2.57
   2  -2  -3  128.54    2.49
   2  -2  -3  129.85    2.65
  -2   2   3  129.09    2.65
  -2   2   3  128.91    2.57
   1  -2  -3  157.04    3.00
   1  -2  -3  154.77    3.06
  -1   2   3  150.27    2.98
  -1   2   3  152.67    2.89
  -1   2   3  149.27    3.05
   0  -2  -3   50.38    1.19
   0  -2  -3   49.98    1.14
   0  -2  -3   49.53    1.24
   0  -2  -3   49.47    1.17
   0   2   3   50.03    1.25
   0   2   3   48.75    1.19
   0   2   3   48.13    1.18
   0   2   3   49.30    1.14
  -1  -2  -3   97.63    2.15
  -1  -2  -3  103.05    2.23
  -1  -2  -3   97.55    2.13
  -1  -2  -3   98.47    2.15
   1   2   3   98.60    2.15
   1   2   3  100.84    2.16
   1   2   3  102.35    2.24
  -2  -2  -3  165.38    3.02
  -2  -2  -3  166.47    3.41
  -2  -2  -3  162.46    3.44
  -2  -2  -3  167.76    3.52
  -2  -2  -3  171.68    3.52
   2   2   3  166.59    3.50
   2   2   3  163.06    3.52
   2   2   3  170.22    3.44
   2   2   3  172.65    3.46
  -3  -2  -3   23.37    0.99
  -3  -2  -3   23.90    0.88
  -3  -2  -3   25.23    0.94
   3   2   3   25.53    0.94
   3   2   3   24.31    0.98
   3   2   3   25.25    0.93
  -4  -2  -3   40.05    1.34
  -4  -2  -3   39.02    1.43
  -4  -2  -3   37.41    1.28
  -4  -2  -3   38.63    1.24
   4   2   3   38.55    1.29
   4   2   3   39.02    1.38
   4   2   3   38.51    1.29
  -5  -2  -3   88.77    2.56
  -5  -2  -3   88.85    2.41
  -5  -2  -3   88.98    2.35
  -5  -2  -3   88.83    2.29
   5   2   3   85.51    2.44
   5   2   3   85.78    2.34
   5   2   3   89.03    2.34
  -6  -2  -3   17.61    1.28
  -6  -2  -3   19.00    1.08
  -6  -2  -3   18.41    1.07
   6   2   3   19.57    1.12
   6   2   3   17.81    1.13
   6   2   3   17.07    1.05
  -7  -2  -3    3.38    0.77
  -7  -2  -3    2.13    0.54
   7   2   3    2.02    0.61
   7   2   3    3.08    0.74
   7   2   3    1.61    0.50
   7   2   3    1.47    0.57
  -8  -2  -3   22.80    1.84
  -8  -2  -3   16.63    1.44
  -8  -2  -3   22.67    1.53
  -8  -2  -3   22.81    1.36
   8   2   3   22.88    1.64
   8   2   3   20.95    1.45
   8   2   3   20.49    1.46
   8   2   3   21.07    2.17
  -9  -2  -3   11.12    1.61
  -9  -2  -3   11.94    1.33
  -9  -2  -3   11.44    1.30
   9   2   3   11.64    1.49
   9   2   3   11.45    1.61
   9   2   3   10.34    1.28
   9   2   3   11.62    1.23
  12  -3  -3    1.80    0.97
  12  -3  -3    0.33    0.82
  12  -3  -3    1.93    0.94
  12  -3  -3    1.55    0.84
 -12   3   3    1.65    0.78
 -12   3   3   -0.33    0.81
 -12   3   3    1.99    1.18
  11  -3  -3   15.99    1.67
  11  -3  -3   16.18    1.34
  11  -3  -3   13.67    1.31
 -11   3   3   16.32    1.34
 -11   3   3   17.73    1.89
  10  -3  -3   13.72    1.09
  10  -3  -3   14.99    1.26
  10  -3  -3   14.29    1.43
  10  -3  -3   13.27    1.15
 -10   3   3   13.89    1.47
 -10   3   3   14.65    1.24
   9  -3  -3    4.07    0.63
   9  -3  -3    3.91    0.68
   9  -3  -3    3.82    0.57
  -9   3   3    3.18    0.59
  -9   3   3    4.19    0.78
  -9   3   3    2.78    0.62
   8  -3  -3   29.10    1.27
   8  -3  -3   29.41    1.33
   8  -3  -3   28.81    1.18
   8  -3  -3   28.47    1.24
  -8   3   3   29.64    1.29
  -8   3   3   30.96    1.26
  -8   3   3   29.67    1.30
   7  -3  -3   87.54    2.18
   7  -3  -3   89.65    2.33
   7  -3  -3   88.21    2.30
   7  -3  -3   88.02    2.37
  -7   3   3   88.01    2.34
  -7   3   3   88.30    2.32
  -7   3   3   87.75    2.25
   6  -3  -3   14.93    0.80
   6  -3  -3   14.35    0.77
   6  -3  -3   14.85    0.75
   6  -3  -3   14.48    0.69
  -6   3   3   13.95    0.78
  -6   3   3   14.09    0.79
  -6   3   3   13.31    0.70
   5  -3  -3   19.70    0.83
   5  -3  -3   19.32    0.77
  -5   3   3   19.41    0.84
  -5   3   3   18.53    0.80
  -5   3   3   18.95    0.75
   4  -3  -3   71.55    1.77
   4  -3  -3   73.05    1.37
   4  -3  -3   70.08    1.67
  -4   3   3   66.04    1.74
  -4   3   3   72.66    1.76
  -4   3   3   70.27    1.66
   3  -3  -3  143.41    2.96
   3  -3  -3  145.76    2.97
   3  -3  -3  148.93    3.06
  -3   3   3  146.56    3.06
  -3   3   3  150.03    2.97
   2  -3  -3   26.77    0.84
   2  -3  -3   28.11    0.80
   2  -3  -3   27.27    0.77
  -2   3   3   27.40    0.86
  -2   3   3   26.71    0.79
  -2   3   3   28.28    0.79
   1  -3  -3    0.32    0.14
   1  -3  -3    0.30    0.13
  -1   3   3    0.28    0.07
  -1   3   3    0.38    0.14
  -1   3   3    0.35    0.14
  -1   3   3    0.59    0.15
   0  -3  -3  195.76    3.62
   0  -3  -3  188.69    3.74
   0  -3  -3  195.65    3.86
   0  -3  -3  188.93    3.76
   0   3   3  186.26    3.76
   0   3   3  194.38    3.62
   0   3   3  179.26    3.83
  -1  -3  -3   12.68    0.55
  -1  -3  -3   12.45    0.59
  -1  -3  -3   12.62    0.55
  -1  -3  -3   12.28    0.62
   1   3   3   12.36    0.54
   1   3   3   13.28    0.66
   1   3   3   12.28    0.57
   1   3   3   11.93    0.57
  -2  -3  -3    3.44    0.34
  -2  -3  -3    4.01    0.43
  -2  -3  -3    3.28    0.21
  -2  -3  -3    3.08    0.43
  -2  -3  -3    3.24    0.41
   2   3   3    3.39    0.45
   2   3   3    2.95    0.39
   2   3   3    3.05    0.37
  -3  -3  -3   28.44    0.65
  -3  -3  -3   28.46    1.08
  -3  -3  -3   28.93    1.14
  -3  -3  -3   29.67    1.03
  -3  -3  -3   29.56    1.14
   3   3   3   27.90    1.14
   3   3   3   28.65    1.04
   3   3   3   30.14    1.09
  -4  -3  -3   47.06    1.63
  -4  -3  -3   48.87    1.58
  -4  -3  -3   47.25    1.47
  -4  -3  -3   46.89    1.59
   4   3   3   48.85    1.66
   4   3   3   49.76    1.58
   4   3   3   47.43    1.53
  -5  -3  -3   20.95    1.13
  -5  -3  -3   20.52    1.10
  -5  -3  -3   21.02    1.21
  -5  -3  -3   22.38    1.02
   5   3   3   21.43    1.07
   5   3   3   21.97    1.21
   5   3   3   21.52    1.11
  -6  -3  -3   29.24    1.58
  -6  -3  -3   27.96    1.42
  -6  -3  -3   26.15    1.27
   6   3   3   28.91    1.35
   6   3   3   28.08    1.40
   6   3   3   27.54    1.46
  -7  -3  -3   74.31    2.29
  -7  -3  -3   68.45    2.41
  -7  -3  -3   74.54    2.69
   7   3   3   72.22    2.36
   7   3   3   73.13    2.29
   7   3   3   69.33    2.51
  -8  -3  -3   17.61    1.53
  -8  -3  -3   15.50    1.83
  -8  -3  -3   15.07    1.62
  -8  -3  -3   18.31    1.32
   8   3   3   17.09    1.64
   8   3   3   17.44    1.41
   8   3   3   15.68    1.42
   8   3   3   18.01    1.64
  -9  -3  -3    2.01    0.85
  -9  -3  -3   -0.27    0.84
  -9  -3  -3    4.64    1.41
  -9  -3  -3    1.49    0.88
   9   3   3    2.08    1.10
   9   3   3    3.02    1.10
   9   3   3    0.63    0.86
   9   3   3    0.76    0.87
  12  -4  -3   23.53    1.73
  12  -4  -3   18.24    1.79
  12  -4  -3   22.51    1.87
  12  -4  -3   17.69    1.68
 -12   4   3   15.67    2.16
 -12   4   3   16.85    1.59
  11  -4  -3   18.30    1.36
  11  -4  -3   18.35    1.56
  11  -4  -3   17.59    1.46
 -11   4   3   17.99    1.35
 -11   4   3   18.04    1.85
  10  -4  -3    1.90    0.64
  10  -4  -3    1.72    0.58
  10  -4  -3    1.32    0.48
  10  -4  -3    1.62    0.58
 -10   4   3    1.17    0.47
 -10   4   3    1.96    0.75
 -10   4   3    1.34    0.57
 -10   4   3    1.11    0.83
   9  -4  -3   17.19    1.24
   9  -4  -3   16.69    1.04
   9  -4  -3   17.91    1.13
   9  -4  -3   17.68    1.15
  -9   4   3   18.38    1.13
  -9   4   3   16.90    1.31
  -9   4   3   17.06    1.03
  -9   4   3   17.57    1.22
   8  -4  -3   76.29    2.12
   8  -4  -3   78.92    2.32
   8  -4  -3   77.35    2.29
   8  -4  -3   79.93    2.22
  -8   4   3   81.06    2.36
  -8   4   3   82.63    2.50
  -8   4   3   78.34    2.26
  -8   4   3   80.32    2.18
   7  -4  -3   27.31    1.05
   7  -4  -3   26.85    1.17
   7  -4  -3   25.84    1.07
   7  -4  -3   26.18    1.13
  -7   4   3   25.96    1.04
  -7   4   3   27.78    1.22
  -7   4   3   26.08    1.11
   6  -4  -3    0.94    0.24
   6  -4  -3    0.85    0.28
   6  -4  -3    0.72    0.26
  -6   4   3    0.59    0.22
  -6   4   3    0.75    0.31
  -6   4   3    1.14    0.31
   5  -4  -3    2.30    0.14
   5  -4  -3    2.74    0.37
   5  -4  -3    2.35    0.34
  -5   4   3    1.79    0.33
  -5   4   3    1.66    0.28
  -5   4   3    2.39    0.35
   4  -4  -3   50.73    1.38
   4  -4  -3   50.02    1.39
   4  -4  -3   50.32    1.32
  -4   4   3   47.22    1.37
  -4   4   3   52.01    1.47
  -4   4   3   49.99    1.30
   3  -4  -3    8.25    0.47
   3  -4  -3    8.76    0.46
   3  -4  -3    9.34    0.51
  -3   4   3    8.49    0.51
  -3   4   3    8.02    0.44
   2  -4  -3   78.26    1.83
   2  -4  -3   79.73    1.82
   2  -4  -3   84.24    1.92
  -2   4   3   78.32    1.90
  -2   4   3   79.33    1.82
  -2   4   3   83.65    1.86
   1  -4  -3  165.79    3.47
   1  -4  -3  171.83    3.40
  -1   4   3  167.64    3.38
  -1   4   3  165.74    3.07
  -1   4   3  160.66    3.38
  -1   4   3  166.86    3.48
   0  -4  -3   45.98    1.33
   0  -4  -3   45.53    1.23
   0  -4  -3   44.96    1.06
   0   4   3   45.93    1.28
   0   4   3   45.69    1.35
   0   4   3   43.18    1.24
  -1  -4  -3   14.23    0.60
  -1  -4  -3   13.26    0.67
  -1  -4  -3   12.88    0.60
  -1  -4  -3   13.08    0.71
   1   4   3   13.05    0.65
   1   4   3   12.58    0.64
   1   4   3   12.88    0.72
  -2  -4  -3   50.90    1.44
  -2  -4  -3   50.10    1.17
  -2  -4  -3   51.06    1.57
  -2  -4  -3   50.70    1.51
  -2  -4  -3   49.81    1.44
   2   4   3   52.28    1.51
   2   4   3   49.21    1.58
   2   4   3   49.36    1.47
  -3  -4  -3    9.88    0.63
  -3  -4  -3    8.54    0.38
  -3  -4  -3    9.77    0.72
  -3  -4  -3    9.38    0.71
  -3  -4  -3   10.13    0.73
   3   4   3    9.20    0.66
   3   4   3    9.39    0.77
   3   4   3    9.38    0.68
  -4  -4  -3    8.36    0.67
  -4  -4  -3    7.92    0.80
  -4  -4  -3    8.49    0.73
   4   4   3    9.21    0.75
   4   4   3    8.16    0.76
   4   4   3    7.92    0.83
  -5  -4  -3   14.01    1.01
  -5  -4  -3   13.02    0.89
  -5  -4  -3   14.32    1.02
  -5  -4  -3   14.45    1.12
   5   4   3   14.12    1.07
   5   4   3   13.31    0.99
   5   4   3   13.62    0.96
  -6  -4  -3   40.92    1.76
  -6  -4  -3   41.41    1.79
  -6  -4  -3   41.48    1.62
  -6  -4  -3   40.30    1.88
   6   4   3   40.95    1.88
   6   4   3   38.74    1.67
  -7  -4  -3   14.36    1.17
  -7  -4  -3   13.85    1.37
  -7  -4  -3   14.71    1.59
  -7  -4  -3   13.34    1.27
   7   4   3   14.03    1.47
   7   4   3   13.15    1.26
   7   4   3   14.22    1.37
  -8  -4  -3    4.08    1.29
  -8  -4  -3    3.06    0.84
  -8  -4  -3    4.77    1.10
  -8  -4  -3    3.33    0.79
   8   4   3    3.43    0.90
   8   4   3    2.82    0.96
   8   4   3    3.31    0.94
  12  -5  -3   14.14    1.51
  12  -5  -3   16.34    1.78
  12  -5  -3   12.18    1.49
  12  -5  -3   15.09    1.74
 -12   5   3   15.64    1.43
 -12   5   3   11.78    1.63
  11  -5  -3   -0.16    0.48
  11  -5  -3    0.20    0.62
  11  -5  -3    0.38    0.61
  11  -5  -3    0.55    0.69
 -11   5   3   -1.57    0.73
 -11   5   3    1.21    0.76
 -11   5   3    0.02    0.59
 -11   5   3   -0.25    0.50
  10  -5  -3    7.75    1.09
  10  -5  -3    8.50    1.15
  10  -5  -3    8.32    1.01
  10  -5  -3    7.40    0.94
 -10   5   3    7.42    0.96
 -10   5   3    7.50    1.08
   9  -5  -3    3.36    0.61
   9  -5  -3    2.77    0.53
   9  -5  -3    4.25    0.84
  -9   5   3    3.10    0.72
  -9   5   3    3.23    0.55
  -9   5   3    4.04    0.78
  -9   5   3    3.21    0.53
   8  -5  -3    5.75    0.70
   8  -5  -3    4.15    0.61
   8  -5  -3    5.40    0.67
   8  -5  -3    5.88    0.70
  -8   5   3    5.50    0.73
  -8   5   3    5.25    0.76
  -8   5   3    5.31    0.59
  -8   5   3    4.31    0.66
   7  -5  -3   22.08    1.03
   7  -5  -3   21.67    0.94
   7  -5  -3   21.02    0.96
  -7   5   3   21.89    1.15
  -7   5   3   20.63    1.01
  -7   5   3   22.58    0.95
  -7   5   3   22.69    1.13
   6  -5  -3   92.92    2.32
   6  -5  -3   90.51    2.20
  -6   5   3   91.04    2.41
  -6   5   3   87.87    2.16
  -6   5   3   88.99    2.28
   5  -5  -3   27.45    0.95
   5  -5  -3   28.03    1.06
   5  -5  -3   27.27    1.02
  -5   5   3   26.20    1.01
  -5   5   3   29.27    1.15
  -5   5   3   26.90    0.93
   4  -5  -3    1.49    0.27
   4  -5  -3    2.17    0.33
   4  -5  -3    1.82    0.30
  -4   5   3    2.13    0.33
  -4   5   3    1.87    0.35
  -4   5   3    1.27    0.25
   3  -5  -3  196.02    3.83
   3  -5  -3  181.97    3.90
   3  -5  -3  184.99    3.90
  -3   5   3  197.60    3.84
  -3   5   3  190.56    3.93
  -3   5   3  188.15    3.92
   2  -5  -3   22.81    0.87
   2  -5  -3   22.52    0.83
   2  -5  -3   22.53    0.80
  -2   5   3   23.42    0.86
  -2   5   3   22.84    0.80
  -2   5   3   21.80    0.86
   1  -5  -3    6.11    0.44
   1  -5  -3    6.96    0.51
  -1   5   3    6.70    0.51
  -1   5   3    6.17    0.49
  -1   5   3    6.79    0.45
   0  -5  -3  160.92    3.61
   0  -5  -3  166.19    3.21
   0  -5  -3  161.48    3.51
   0  -5  -3  169.12    3.51
   0   5   3  168.88    3.54
   0   5   3  171.45    3.67
   0   5   3  166.16    3.58
  -1  -5  -3  132.99    2.79
  -1  -5  -3  134.82    3.12
  -1  -5  -3  132.32    2.95
   1   5   3  128.41    3.10
   1   5   3  133.80    3.02
  -2  -5  -3    8.28    0.67
  -2  -5  -3    7.78    0.66
  -2  -5  -3    7.72    0.57
  -2  -5  -3    7.89    0.45
  -2  -5  -3    8.30    0.63
   2   5   3    8.34    0.66
   2   5   3    7.99    0.65
   2   5   3    7.10    0.69
  -3  -5  -3    1.34    0.23
  -3  -5  -3    1.09    0.30
  -3  -5  -3    1.28    0.34
  -3  -5  -3    0.63    0.30
  -3  -5  -3    1.62    0.41
   3   5   3    1.36    0.46
   3   5   3    1.50    0.36
   3   5   3    1.43    0.41
  -4  -5  -3   15.38    1.03
  -4  -5  -3   19.52    1.45
  -4  -5  -3   17.15    1.08
  -4  -5  -3   17.06    1.06
   4   5   3   16.46    1.00
   4   5   3   16.30    1.05
   4   5   3   16.20    1.11
  -5  -5  -3    0.76    0.42
  -5  -5  -3    1.30    0.42
  -5  -5  -3    1.35    0.46
  -5  -5  -3    1.23    0.56
   5   5   3    0.94    0.45
   5   5   3    1.64    0.63
   5   5   3    0.60    0.60
  -6  -5  -3    0.95    0.54
  -6  -5  -3    0.97    0.49
  -6  -5  -3    1.12    0.57
   6   5   3    0.55    0.68
   6   5   3   -0.05    0.55
   6   5   3    0.86    0.59
  -7  -5  -3    4.70    0.94
  -7  -5  -3    2.00    0.62
  -7  -5  -3    3.77    1.00
  -7  -5  -3    3.70    0.75
   7   5   3    1.88    0.75
   7   5   3    2.75    0.87
   7   5   3    4.86    0.95
  12  -6  -3   -1.92    0.96
  12  -6  -3   -0.21    0.78
  12  -6  -3    0.50    0.68
  12  -6  -3    1.02    0.82
 -12   6   3    0.44    0.74
 -12   6   3   -1.25    0.98
 -12   6   3   -0.35    0.64
  11  -6  -3   12.97    1.33
  11  -6  -3   11.67    1.49
  11  -6  -3   14.64    1.22
  11  -6  -3   14.93    1.36
 -11   6   3   14.73    1.23
 -11   6   3   12.85    1.58
 -11   6   3   14.47    1.74
  10  -6  -3    8.47    0.99
  10  -6  -3    7.61    0.93
  10  -6  -3    9.86    1.06
 -10   6   3    6.79    0.96
 -10   6   3    8.75    1.09
 -10   6   3    7.16    1.02
   9  -6  -3    2.95    0.58
   9  -6  -3    1.99    0.52
   9  -6  -3    2.05    0.60
  -9   6   3    2.48    0.67
  -9   6   3    1.22    0.46
  -9   6   3    3.32    0.82
  -9   6   3    2.42    0.49
   8  -6  -3   30.07    1.31
   8  -6  -3   29.38    1.24
   8  -6  -3   29.53    1.25
  -8   6   3   29.83    1.18
  -8   6   3   31.69    1.43
  -8   6   3   29.95    1.29
  -8   6   3   30.06    1.47
   7  -6  -3   95.84    2.53
   7  -6  -3   99.68    2.66
   7  -6  -3   95.70    2.43
  -7   6   3   95.32    2.72
  -7   6   3   98.92    2.52
  -7   6   3  100.35    2.41
  -7   6   3   96.68    2.54
   6  -6  -3    1.38    0.36
   6  -6  -3    0.93    0.30
   6  -6  -3    1.78    0.36
  -6   6   3    1.47    0.43
  -6   6   3    1.74    0.36
  -6   6   3    1.21    0.34
  -6   6   3    1.67    0.32
   5  -6  -3   21.42    0.93
   5  -6  -3   21.98    0.86
   5  -6  -3   21.33    0.97
  -5   6   3   21.82    1.05
  -5   6   3   21.72    0.83
  -5   6   3   21.43    0.81
  -5   6   3   20.83    0.92
   4  -6  -3  232.07    4.64
   4  -6  -3  230.71    4.83
   4  -6  -3  239.26    4.79
  -4   6   3  237.11    4.65
  -4   6   3  233.45    4.78
  -4   6   3  222.72    4.86
  -4   6   3  232.29    4.41
   3  -6  -3   69.01    1.85
   3  -6  -3   70.61    1.76
   3  -6  -3   70.31    1.88
  -3   6   3   71.72    1.77
  -3   6   3   72.91    1.92
  -3   6   3   71.84    1.89
   2  -6  -3   11.01    0.64
   2  -6  -3   11.32    0.64
   2  -6  -3   11.81    0.62
  -2   6   3   11.09    0.61
  -2   6   3   12.35    0.70
  -2   6   3   11.65    0.69
   1  -6  -3   15.43    0.72
   1  -6  -3   14.38    0.72
   1  -6  -3   14.40    0.77
  -1   6   3   14.60    0.70
  -1   6   3   13.53    0.76
  -1   6   3   14.93    0.80
   0  -6  -3  103.51    2.44
   0  -6  -3  100.98    2.45
   0  -6  -3  101.72    2.55
   0  -6  -3  100.50    2.06
   0   6   3  100.81    2.45
   0   6   3   99.56    2.57
   0   6   3  101.43    2.53
  -1  -6  -3   26.98    1.05
  -1  -6  -3   26.27    1.16
  -1  -6  -3   27.42    1.10
  -1  -6  -3   27.13    0.90
  -1  -6  -3   27.42    0.94
   1   6   3   26.94    1.10
   1   6   3   27.26    1.20
   1   6   3   27.99    1.21
  -2  -6  -3    1.14    0.40
  -2  -6  -3    1.49    0.28
  -2  -6  -3    1.83    0.36
  -2  -6  -3    0.82    0.30
  -2  -6  -3    1.22    0.32
   2   6   3    1.39    0.44
   2   6   3    1.34    0.33
  -3  -6  -3   25.86    1.11
  -3  -6  -3   26.85    1.32
  -3  -6  -3   24.98    0.85
  -3  -6  -3   25.60    1.24
  -3  -6  -3   25.61    1.16
   3   6   3   24.16    1.21
   3   6   3   25.98    1.35
   3   6   3   25.63    1.25
  -4  -6  -3    3.98    0.59
  -4  -6  -3    5.45    0.74
  -4  -6  -3    3.55    0.59
  -4  -6  -3    3.80    0.53
   4   6   3    6.31    0.86
   4   6   3    3.47    0.61
   4   6   3    4.21    0.64
  -5  -6  -3   30.17    1.63
  -5  -6  -3   34.71    1.68
  -5  -6  -3   31.62    1.44
  -5  -6  -3   33.14    1.67
   5   6   3   33.26    1.62
   5   6   3   30.13    1.61
   5   6   3   30.00    1.72
  -6  -6  -3   21.62    1.68
  -6  -6  -3   23.52    1.71
  -6  -6  -3   20.41    1.61
  -6  -6  -3   22.65    1.36
   6   6   3   23.83    1.57
   6   6   3   21.02    1.70
   6   6   3   24.06    1.66
  -7  -6  -3   17.47    1.97
  -7  -6  -3   12.58    1.80
  -7  -6  -3    9.56    1.17
  -7  -6  -3   12.83    1.48
   7   6   3   14.96    1.78
   7   6   3   15.84    1.59
   7   6   3   13.72    1.80
  12  -7  -3   17.04    1.93
  12  -7  -3   13.54    1.45
  12  -7  -3   17.96    1.64
 -12   7   3   17.95    1.89
 -12   7   3   15.93    1.52
 -12   7   3   16.61    2.21
  11  -7  -3    6.29    0.91
  11  -7  -3    4.86    0.95
  11  -7  -3    6.55    0.89
 -11   7   3    4.10    0.67
 -11   7   3    6.00    1.18
 -11   7   3    6.78    1.21
  10  -7  -3    0.02    0.52
  10  -7  -3    0.06    0.50
  10  -7  -3   -0.29    0.40
 -10   7   3   -0.73    0.48
 -10   7   3   -0.20    0.72
 -10   7   3    0.24    0.39
 -10   7   3    0.23    0.79
   9  -7  -3   19.19    1.13
   9  -7  -3   18.97    1.19
   9  -7  -3   20.33    1.21
  -9   7   3   20.22    1.10
  -9   7   3   21.72    1.46
  -9   7   3   21.68    1.39
   8  -7  -3   67.31    1.97
   8  -7  -3   67.28    2.06
   8  -7  -3   68.31    1.98
   8  -7  -3   67.43    2.26
  -8   7   3   67.80    2.15
  -8   7   3   66.78    2.31
  -8   7   3   66.82    1.97
  -8   7   3   63.62    2.03
   7  -7  -3    0.97    0.36
   7  -7  -3    0.51    0.30
   7  -7  -3    0.77    0.41
  -7   7   3    0.51    0.37
  -7   7   3    0.49    0.29
  -7   7   3    0.46    0.36
  -7   7   3    0.60    0.45
   6  -7  -3   51.57    1.72
   6  -7  -3   50.18    1.50
   6  -7  -3   50.60    1.60
  -6   7   3   50.15    1.47
  -6   7   3   51.07    1.49
  -6   7   3   48.14    1.75
  -6   7   3   50.52    1.60
   5  -7  -3   71.02    1.86
   5  -7  -3   74.13    1.97
   5  -7  -3   69.58    2.03
  -5   7   3   71.23    1.97
  -5   7   3   71.90    2.14
  -5   7   3   69.96    1.83
  -5   7   3   71.75    1.70
   4  -7  -3   13.07    0.68
   4  -7  -3   13.82    0.77
   4  -7  -3   13.31    0.81
  -4   7   3   13.75    0.79
  -4   7   3   13.95    0.86
  -4   7   3   14.12    0.84
  -4   7   3   13.60    0.46
   3  -7  -3   17.94    0.87
   3  -7  -3   17.25    0.87
   3  -7  -3   16.81    0.78
  -3   7   3   17.61    0.78
  -3   7   3   17.66    0.92
  -3   7   3   17.64    0.93
  -3   7   3   17.11    0.85
   2  -7  -3  113.46    2.72
   2  -7  -3  109.48    2.67
   2  -7  -3  107.97    2.56
  -2   7   3  109.36    2.69
  -2   7   3  107.53    2.56
  -2   7   3  108.89    2.72
   1  -7  -3  112.56    2.70
   1  -7  -3  119.73    2.85
   1  -7  -3  118.28    2.75
  -1   7   3  115.22    2.86
  -1   7   3  109.82    2.81
  -1   7   3  110.26    2.70
   0  -7  -3    0.10    0.14
   0  -7  -3    0.61    0.30
   0  -7  -3    0.05    0.26
   0  -7  -3   -0.37    0.28
   0   7   3   -0.05    0.29
   0   7   3   -0.08    0.21
   0   7   3    0.27    0.30
  -1  -7  -3   95.96    2.28
  -1  -7  -3   93.04    2.42
  -1  -7  -3   95.64    2.51
  -1  -7  -3   95.37    2.62
  -1  -7  -3   97.10    2.15
   1   7   3   95.80    2.52
   1   7   3   93.07    2.62
   1   7   3   92.16    2.63
  -2  -7  -3  116.52    2.67
  -2  -7  -3  120.21    2.77
  -2  -7  -3  122.02    3.19
  -2  -7  -3  118.08    3.06
  -2  -7  -3  118.71    2.95
   2   7   3  121.43    3.08
   2   7   3  120.14    3.22
  -3  -7  -3   27.07    1.21
  -3  -7  -3   28.68    1.26
  -3  -7  -3   23.31    1.72
   3   7   3   29.56    1.52
   3   7   3   25.99    1.37
  -4  -7  -3   11.11    0.96
  -4  -7  -3   10.46    1.16
  -4  -7  -3    9.92    1.08
  -4  -7  -3   10.24    1.12
   4   7   3    9.55    1.22
   4   7   3    9.99    1.06
  -5  -7  -3   31.46    1.56
  -5  -7  -3   33.81    1.80
  -5  -7  -3   35.26    1.84
  -5  -7  -3   30.07    1.82
   5   7   3   34.33    1.99
   5   7   3   34.02    1.80
   5   7   3   31.98    1.76
  -6  -7  -3   17.02    1.69
  -6  -7  -3   15.97    1.72
  -6  -7  -3   14.73    1.33
  -6  -7  -3   14.41    1.68
   6   7   3   13.90    1.65
   6   7   3   17.68    1.68
   6   7   3   13.35    1.76
  12  -8  -3    0.29    0.87
  12  -8  -3    0.20    0.65
  12  -8  -3   -1.12    0.84
 -12   8   3   -1.79    1.05
 -12   8   3    1.57    0.84
 -12   8   3    1.38    0.71
 -12   8   3   -0.71    1.03
  11  -8  -3    6.77    0.90
  11  -8  -3    6.69    1.12
  11  -8  -3    8.20    1.06
  11  -8  -3    8.52    1.17
 -11   8   3    7.14    1.29
 -11   8   3    9.10    1.27
 -11   8   3    6.68    0.90
  10  -8  -3   21.93    1.29
  10  -8  -3   23.96    1.41
  10  -8  -3   23.45    1.65
  10  -8  -3   19.59    1.35
 -10   8   3   22.03    1.68
 -10   8   3   23.22    1.24
 -10   8   3   19.59    1.91
   9  -8  -3   42.39    1.63
   9  -8  -3   40.51    1.61
   9  -8  -3   40.88    1.69
  -9   8   3   43.40    2.05
  -9   8   3   40.99    1.80
   8  -8  -3   -0.26    0.30
   8  -8  -3    0.00    0.45
   8  -8  -3    0.29    0.38
  -8   8   3    0.27    0.38
  -8   8   3   -0.13    0.45
  -8   8   3    0.11    0.55
  -8   8   3    0.22    0.31
   7  -8  -3   71.83    2.12
   7  -8  -3   74.57    2.35
   7  -8  -3   75.26    2.05
  -7   8   3   73.97    2.14
  -7   8   3   74.13    2.03
  -7   8   3   72.95    1.99
  -7   8   3   73.93    2.40
   6  -8  -3   36.59    1.36
   6  -8  -3   37.96    1.30
   6  -8  -3   39.33    1.53
  -6   8   3   33.61    1.53
  -6   8   3   37.17    1.37
  -6   8   3   36.40    1.18
  -6   8   3   38.87    1.29
   5  -8  -3    0.00    0.24
   5  -8  -3    0.28    0.26
   5  -8  -3    0.21    0.32
  -5   8   3    0.08    0.30
  -5   8   3    0.28    0.25
  -5   8   3   -0.17    0.34
  -5   8   3    0.09    0.18
   4  -8  -3   51.55    1.54
   4  -8  -3   53.68    1.75
   4  -8  -3   52.32    1.65
  -4   8   3   52.96    1.78
  -4   8   3   50.98    1.52
  -4   8   3   51.96    1.75
  -4   8   3   51.73    1.66
   3  -8  -3   43.01    1.48
   3  -8  -3   43.59    1.39
   3  -8  -3   46.71    1.57
  -3   8   3   46.57    1.62
  -3   8   3   45.55    1.61
  -3   8   3   44.70    1.53
  -3   8   3   43.91    1.41
   2  -8  -3   22.38    0.98
   2  -8  -3   22.87    1.07
  -2   8   3   23.29    1.15
  -2   8   3   21.34    0.96
  -2   8   3   22.67    1.09
   1  -8  -3   22.28    1.01
   1  -8  -3   22.46    1.05
   1  -8  -3   23.85    1.12
  -1   8   3   21.88    1.17
  -1   8   3   22.35    1.14
  -1   8   3   23.00    1.04
   0  -8  -3   42.96    1.62
   0  -8  -3   42.01    0.98
   0  -8  -3   42.35    1.50
   0  -8  -3   41.74    1.46
   0  -8  -3   42.73    1.42
   0   8   3   43.29    1.53
   0   8   3   43.15    1.65
   0   8   3   41.19    1.66
  -1  -8  -3   11.37    0.62
  -1  -8  -3   10.26    0.75
  -1  -8  -3   11.46    0.97
  -1  -8  -3   11.38    0.93
   1   8   3   11.13    0.99
   1   8   3   11.83    1.02
   1   8   3   12.10    1.05
  -2  -8  -3   14.71    1.10
  -2  -8  -3   15.99    0.86
  -2  -8  -3   16.36    0.90
  -2  -8  -3   15.10    1.15
  -2  -8  -3   12.94    0.93
   2   8   3   14.80    1.10
   2   8   3   13.67    1.19
  -3  -8  -3   21.23    1.36
  -3  -8  -3   21.90    1.40
  -3  -8  -3   23.55    1.19
  -3  -8  -3   22.13    1.20
   3   8   3   22.16    1.77
   3   8   3   23.67    1.57
   3   8   3   23.60    1.42
  -4  -8  -3   20.79    1.31
  -4  -8  -3   21.29    1.52
  -4  -8  -3   18.99    1.31
  -4  -8  -3   21.40    1.51
   4   8   3   18.79    1.44
   4   8   3   20.18    1.59
  -5  -8  -3    3.65    0.89
  -5  -8  -3    2.66    0.71
  -5  -8  -3    2.47    0.78
  -5  -8  -3    2.74    0.89
   5   8   3    2.93    0.89
   5   8   3    2.65    0.92
  11  -9  -3   10.17    1.33
  11  -9  -3    8.94    1.28
  11  -9  -3    9.88    1.27
  11  -9  -3   11.26    1.35
 -11   9   3   10.47    1.16
 -11   9   3   10.21    1.32
 -11   9   3    9.91    1.27
  10  -9  -3    1.11    0.62
  10  -9  -3    0.32    0.73
  10  -9  -3    0.40    0.54
  10  -9  -3    0.36    0.51
 -10   9   3    0.36    0.88
 -10   9   3    0.83    0.58
 -10   9   3   -0.95    0.65
 -10   9   3    0.28    0.49
   9  -9  -3   36.91    1.60
   9  -9  -3   38.03    1.64
   9  -9  -3   40.19    1.56
  -9   9   3   39.41    2.01
  -9   9   3   38.18    1.71
   8  -9  -3   53.64    2.09
   8  -9  -3   54.07    1.37
   8  -9  -3   54.76    1.88
   8  -9  -3   54.18    1.83
  -8   9   3   58.72    2.27
  -8   9   3   53.09    1.80
  -8   9   3   57.74    1.74
   7  -9  -3   -0.13    0.51
   7  -9  -3    0.29    0.34
   7  -9  -3    0.39    0.39
  -7   9   3    0.15    0.76
  -7   9   3    0.57    0.38
  -7   9   3   -0.24    0.32
  -7   9   3   -0.28    0.37
   6  -9  -3    7.21    0.73
   6  -9  -3    8.43    0.89
   6  -9  -3    7.11    0.74
  -6   9   3    6.48    0.74
  -6   9   3    7.50    0.67
  -6   9   3    7.22    0.95
   5  -9  -3   34.08    1.47
   5  -9  -3   32.09    1.29
   5  -9  -3   31.81    1.22
  -5   9   3   31.04    1.33
  -5   9   3   33.28    1.53
  -5   9   3   32.07    1.19
   4  -9  -3   37.75    1.42
   4  -9  -3   38.62    1.55
   4  -9  -3   38.16    1.34
  -4   9   3   38.09    1.57
  -4   9   3   37.35    1.57
  -4   9   3   38.91    1.34
  -4   9   3   37.76    1.45
   3  -9  -3    0.32    0.34
   3  -9  -3    0.88    0.33
   3  -9  -3    0.80    0.38
  -3   9   3    0.54    0.48
  -3   9   3    1.09    0.44
  -3   9   3    0.70    0.35
  -3   9   3    0.96    0.31
   2  -9  -3   21.20    1.10
   2  -9  -3   20.23    1.02
  -2   9   3   21.87    1.06
  -2   9   3   22.75    1.26
  -2   9   3   21.84    1.17
   1  -9  -3   44.35    1.58
   1  -9  -3   47.22    1.88
   1  -9  -3   44.51    1.68
  -1   9   3   46.56    1.76
  -1   9   3   45.13    1.77
   0  -9  -3    8.42    0.90
   0  -9  -3    8.43    0.74
   0  -9  -3    6.61    0.73
   0   9   3    7.84    1.00
   0   9   3    7.28    0.95
  -1  -9  -3    0.68    0.46
  -1  -9  -3    0.38    0.35
  -1  -9  -3    0.32    0.40
  -1  -9  -3    0.06    0.44
  -1  -9  -3    0.30    0.27
   1   9   3    1.04    0.59
   1   9   3    0.49    0.58
  -2  -9  -3    8.08    0.77
  -2  -9  -3   11.77    1.22
  -2  -9  -3    9.62    1.07
  -2  -9  -3   10.68    0.85
  -2  -9  -3    9.86    0.92
   2   9   3   11.07    1.10
   2   9   3    8.94    1.26
   2   9   3    8.92    1.22
  -3  -9  -3   16.40    1.13
  -3  -9  -3   22.15    1.53
  -3  -9  -3   18.44    1.21
  -3  -9  -3   15.47    1.42
   3   9   3   17.97    1.67
   3   9   3   17.06    1.38
   3   9   3   20.65    1.64
  -4  -9  -3    4.58    0.84
  -4  -9  -3    6.83    1.10
  -4  -9  -3    4.55    0.85
  -4  -9  -3    6.84    0.88
   4   9   3    5.75    1.13
   4   9   3    4.83    0.96
   4   9   3    6.47    1.09
  11 -10  -3    0.52    0.71
  11 -10  -3   -0.96    0.70
  11 -10  -3    0.02    0.62
  11 -10  -3    1.02    1.04
 -11  10   3    0.20    0.71
 -11  10   3   -1.02    1.04
 -11  10   3   -0.07    0.83
 -11  10   3    0.47    0.64
  10 -10  -3   11.99    1.61
  10 -10  -3   13.36    1.24
  10 -10  -3   11.31    1.28
  10 -10  -3   12.58    1.28
 -10  10   3   11.62    1.64
 -10  10   3   13.09    1.11
   9 -10  -3   31.09    1.78
   9 -10  -3   29.61    1.48
   9 -10  -3   29.33    1.40
   9 -10  -3   29.66    0.88
  -9  10   3   30.33    1.38
  -9  10   3   32.26    2.00
   8 -10  -3    4.45    0.60
   8 -10  -3    4.09    0.68
  -8  10   3    5.38    0.93
   7 -10  -3   -0.65    0.36
   7 -10  -3    0.01    0.41
   7 -10  -3   -0.09    0.49
  -7  10   3    0.02    0.54
  -7  10   3    0.06    0.40
  -7  10   3   -0.15    0.33
   6 -10  -3   12.64    1.17
   6 -10  -3   14.91    1.02
   6 -10  -3   14.72    1.20
  -6  10   3   15.57    0.88
  -6  10   3   14.07    1.28
   5 -10  -3    0.18    0.34
   5 -10  -3   -0.02    0.41
   5 -10  -3   -0.03    0.35
  -5  10   3    0.07    0.31
  -5  10   3    0.11    0.34
  -5  10   3    0.41    0.46
   4 -10  -3    7.95    0.76
   4 -10  -3    8.02    0.79
  -4  10   3    7.76    1.01
  -4  10   3    8.25    0.86
  -4  10   3    8.52    0.99
  -4  10   3    7.58    0.72
   3 -10  -3   42.24    1.61
   3 -10  -3   36.72    1.68
  -3  10   3   40.81    1.71
  -3  10   3   39.48    1.75
  -3  10   3   40.02    1.46
  -3  10   3   38.87    1.59
   2 -10  -3   54.99    1.94
   2 -10  -3   54.87    1.84
   2 -10  -3   59.17    1.93
  -2  10   3   56.14    1.98
  -2  10   3   57.70    2.13
  -2  10   3   52.81    1.82
  -2  10   3   58.81    2.03
   1 -10  -3    1.38    0.51
   1 -10  -3    1.02    0.49
   1 -10  -3    1.01    0.43
   1 -10  -3    0.69    0.45
  -1  10   3    0.89    0.50
  -1  10   3    0.93    0.66
   0 -10  -3   11.45    0.98
   0 -10  -3   11.44    1.12
   0 -10  -3   12.69    0.98
   0  10   3   10.62    1.27
   0  10   3   13.82    1.23
  -1 -10  -3   20.69    0.76
  -1 -10  -3   19.89    1.23
  -1 -10  -3   19.42    1.63
  -1 -10  -3   22.10    1.39
  -1 -10  -3   20.31    1.17
   1  10   3   20.97    1.52
   1  10   3   22.82    1.64
  -2 -10  -3   13.38    0.86
  -2 -10  -3   11.59    1.30
  -2 -10  -3   14.42    1.45
  -2 -10  -3   12.00    1.10
   2  10   3   11.77    1.56
   2  10   3   11.66    1.47
   2  10   3   10.81    1.36
  -3 -10  -3    4.60    0.77
  -3 -10  -3    4.81    0.73
  -3 -10  -3    4.84    0.95
  -3 -10  -3    5.78    0.99
   3  10   3    5.09    0.83
   3  10   3    5.98    1.18
   3  10   3    4.24    1.06
  10 -11  -3   10.89    1.43
  10 -11  -3   12.33    1.34
  10 -11  -3   10.55    1.22
  10 -11  -3   11.61    1.40
 -10  11   3   11.83    1.16
 -10  11   3   11.83    1.49
   9 -11  -3   -0.61    0.68
   9 -11  -3    0.09    0.53
   9 -11  -3    0.10    0.34
   9 -11  -3    0.10    0.49
  -9  11   3    0.14    0.57
  -9  11   3    1.30    0.57
  -9  11   3    1.39    1.02
  -9  11   3    0.24    0.48
   8 -11  -3   24.30    1.26
   8 -11  -3   22.55    1.62
   8 -11  -3   21.49    1.28
  -8  11   3   22.43    1.78
   7 -11  -3   29.09    1.75
   7 -11  -3   36.88    1.58
   7 -11  -3   37.90    1.51
  -7  11   3   40.03    1.98
   6 -11  -3   10.21    0.91
   6 -11  -3   12.06    1.00
  -6  11   3   10.52    1.26
   5 -11  -3    0.12    0.41
   5 -11  -3    1.13    0.48
  -5  11   3    2.05    0.74
  -5  11   3    1.85    0.69
  -5  11   3    0.67    0.45
   4 -11  -3   55.93    2.00
   4 -11  -3   55.96    1.84
  -4  11   3   56.93    2.25
   3 -11  -3   21.04    1.18
   3 -11  -3   21.93    1.33
  -3  11   3   20.55    1.51
  -3  11   3   21.71    1.41
   2 -11  -3    0.50    0.49
   2 -11  -3    0.96    0.45
   2 -11  -3    0.31    0.40
  -2  11   3    0.94    0.48
  -2  11   3    0.16    0.48
  -2  11   3    0.55    0.61
  -2  11   3    1.36    0.60
   1 -11  -3   10.50    1.17
   1 -11  -3   12.93    1.10
   1 -11  -3   10.42    1.07
   1 -11  -3   11.46    1.11
  -1  11   3   11.07    1.13
  -1  11   3   11.90    1.19
  -1  11   3   10.77    1.25
  -1  11   3   11.33    1.31
   0 -11  -3   13.36    1.31
   0 -11  -3   17.08    1.92
   0 -11  -3   16.81    1.23
   0 -11  -3   18.52    1.25
   0  11   3   15.18    1.31
   0  11   3   15.52    1.49
   0  11   3   17.51    1.55
  -1 -11  -3    2.81    0.88
  -1 -11  -3    0.78    0.58
  -1 -11  -3    1.42    0.59
  -1 -11  -3    1.57    0.65
   1  11   3    1.86    0.78
   1  11   3    1.95    0.66
   1  11   3    1.16    0.91
  -2 -11  -3    0.36    0.61
  -2 -11  -3    0.54    0.72
  -2 -11  -3    0.50    0.45
  -2 -11  -3   -0.75    0.78
  -2 -11  -3   -0.50    0.82
   2  11   3    1.49    0.75
   2  11   3    0.56    0.84
   2  11   3    1.53    0.99
  10 -12  -3   17.89    1.43
  10 -12  -3   18.16    1.57
  10 -12  -3   13.79    1.48
  10 -12  -3   16.50    0.82
  10 -12  -3   14.05    1.97
 -10  12   3   19.00    2.25
   9 -12  -3   24.43    1.58
   9 -12  -3   25.99    1.48
   9 -12  -3   23.86    1.15
   9 -12  -3   23.79    2.04
  -9  12   3   24.50    1.35
  -9  12   3   24.43    2.17
   8 -12  -3    8.53    1.12
   8 -12  -3    9.58    1.31
   8 -12  -3    7.42    1.07
  -8  12   3    9.82    0.99
  -8  12   3    9.43    1.26
   7 -12  -3    1.33    0.78
   7 -12  -3    2.67    0.61
   7 -12  -3    1.82    0.66
  -7  12   3    0.75    0.79
  -7  12   3    0.46    0.53
  -7  12   3    2.58    0.57
   6 -12  -3   18.49    1.22
   6 -12  -3   19.57    1.49
   6 -12  -3   19.04    1.22
  -6  12   3   19.06    1.60
  -6  12   3   16.34    1.13
   5 -12  -3   48.31    1.80
   5 -12  -3   48.39    1.90
   5 -12  -3   52.07    2.18
  -5  12   3   50.09    2.23
  -5  12   3   49.80    1.78
  -5  12   3   51.19    2.26
   4 -12  -3    0.36    0.48
   4 -12  -3   -0.22    0.50
  -4  12   3   -0.33    0.69
  -4  12   3   -0.10    0.51
  -4  12   3    0.07    0.48
  -4  12   3   -0.10    0.72
   3 -12  -3   20.50    1.26
   3 -12  -3   21.04    1.32
   3 -12  -3   20.14    1.42
  -3  12   3   20.71    1.72
  -3  12   3   21.24    1.32
  -3  12   3   18.92    1.52
   2 -12  -3   19.54    1.45
   2 -12  -3   16.99    1.35
   2 -12  -3   17.37    1.31
   2 -12  -3   15.94    1.34
  -2  12   3   19.50    1.69
  -2  12   3   15.44    1.29
  -2  12   3   18.50    1.47
   1 -12  -3    5.58    0.87
   1 -12  -3    4.80    0.94
   1 -12  -3    3.26    0.72
   1 -12  -3    4.20    0.84
  -1  12   3    4.56    0.90
  -1  12   3    4.48    1.03
  -1  12   3    6.10    0.88
   0 -12  -3    0.04    0.73
   0 -12  -3    0.37    0.65
   0 -12  -3   -0.23    0.68
   0 -12  -3    0.16    0.64
   0  12   3    1.28    0.95
   0  12   3   -0.07    0.78
   0  12   3    0.44    0.76
   0  12   3    1.02    0.76
  -1 -12  -3   14.38    1.81
  -1 -12  -3   13.17    1.49
   1  12   3   15.43    1.74
   1  12   3   11.99    1.54
   8 -13  -3   -0.38    0.66
   8 -13  -3   -0.06    0.92
   8 -13  -3    1.25    0.68
  -8  13   3   -0.91    0.53
  -8  13   3    0.09    0.94
  -8  13   3   -0.25    0.71
   7 -13  -3    8.35    1.20
   7 -13  -3    9.95    1.37
   7 -13  -3    7.98    1.00
  -7  13   3    7.59    1.31
  -7  13   3    6.87    0.85
   6 -13  -3   18.09    1.40
   6 -13  -3   22.40    1.44
   6 -13  -3   19.00    1.71
  -6  13   3   19.07    1.27
  -6  13   3   19.02    1.77
   5 -13  -3    0.85    0.57
   5 -13  -3    1.01    0.82
   5 -13  -3    0.69    0.65
  -5  13   3    1.47    0.89
  -5  13   3    0.24    0.87
  -5  13   3    0.06    0.59
  -5  13   3    0.91    0.62
   4 -13  -3   11.52    1.35
   4 -13  -3   10.27    1.21
  -4  13   3   13.90    1.72
  -4  13   3   11.51    1.35
  -4  13   3   11.39    1.22
   3 -13  -3   15.31    1.45
   3 -13  -3   12.71    1.35
   3 -13  -3   11.56    1.48
   3 -13  -3   15.39    1.42
  -3  13   3   13.78    1.59
  -3  13   3   15.61    1.41
  -3  13   3   16.95    1.90
   2 -13  -3    2.37    0.85
   2 -13  -3    1.64    0.80
   2 -13  -3    2.71    0.78
   2 -13  -3    0.35    0.78
  -2  13   3    2.29    0.78
  -2  13   3    2.35    1.10
  -2  13   3    1.08    0.87
   1 -13  -3    5.05    0.98
   1 -13  -3    2.84    1.02
   1 -13  -3    3.44    0.90
   1 -13  -3    2.73    0.83
  -1  13   3    3.86    0.94
  -1  13   3    4.11    1.23
  -1  13   3    0.30    1.56
   6 -14  -3   -1.07    0.90
   6 -14  -3    2.18    0.76
   6 -14  -3    2.18    0.83
  -6  14   3    0.56    0.88
  -6  14   3    0.61    1.01
  -6  14   3    1.64    0.79
   5 -14  -3   31.10    1.94
   5 -14  -3   31.24    1.72
  -5  14   3   29.21    2.27
  -5  14   3   26.36    2.09
  -5  14   3   29.49    1.75
   4 -14  -3   18.57    1.77
   4 -14  -3   12.28    1.48
   4 -14  -3   15.48    1.87
   4 -14  -3   15.75    1.64
  -4  14   3   15.83    2.10
  -4  14   3   14.72    1.58
  -4  14   3   16.28    1.93
  -3  14  -4   -0.65    0.50
  -3  14  -4    1.07    1.11
  -3  14  -4    0.03    0.47
  -3  14  -4   -0.43    0.81
   3 -14   4   -0.25    0.48
   3 -14   4    1.50    0.57
   3 -14   4    0.53    0.53
   3 -14   4   -0.72    0.93
   4 -14   4   11.60    1.45
   4 -14   4   17.95    1.01
   4 -14   4   15.69    1.16
   4 -14   4   16.93    1.96
   1  13  -4    4.23    1.33
   1  13  -4    3.10    0.88
  -1 -13   4    5.07    1.11
  -1 -13   4    3.58    0.69
  -1 -13   4    4.74    0.84
  -1 -13   4    3.99    0.77
   0  13  -4    8.29    1.41
   0  13  -4    8.13    0.92
   0 -13   4    7.79    1.15
   0 -13   4   10.21    0.98
   0 -13   4    9.52    1.13
   0 -13   4    7.88    1.17
   0 -13   4    7.32    0.96
  -1  13  -4    1.76    0.59
  -1  13  -4    3.10    1.18
   1 -13   4    1.73    0.85
   1 -13   4    1.90    0.60
   1 -13   4    2.42    0.57
   1 -13   4    2.52    0.57
   1 -13   4    3.28    0.68
  -2  13  -4    4.81    1.23
  -2  13  -4    2.80    0.57
   2 -13   4    3.67    0.63
   2 -13   4    5.09    1.01
   2 -13   4    3.79    0.58
   2 -13   4    3.82    0.57
  -3  13  -4   48.06    2.54
  -3  13  -4   40.10    1.39
   3 -13   4   45.90    2.30
   3 -13   4   45.75    1.55
   3 -13   4   44.55    1.55
   3 -13   4   44.65    1.44
   3 -13   4   44.47    2.27
  -4  13  -4    8.80    1.10
   4 -13   4    6.48    1.05
   4 -13   4    9.41    0.74
   4 -13   4    9.55    0.97
   4 -13   4    8.72    1.19
   4 -13   4    8.87    0.77
  -5  13  -4    0.35    0.84
   5 -13   4    0.55    0.31
   5 -13   4   -0.23    0.55
   5 -13   4   -1.17    0.84
   5 -13   4   -0.52    0.73
   5 -13   4    0.58    0.82
   5 -13   4   -0.11    0.28
  -6  13  -4   14.87    1.74
   6 -13   4   11.97    1.29
   6 -13   4   16.11    1.91
   6 -13   4   14.49    1.71
   6 -13   4   14.88    1.53
   7 -13   4   11.64    1.61
   7 -13   4   13.16    1.47
   7 -13   4   13.81    1.50
   7 -13   4   14.09    1.56
   2  12  -4   18.41    1.98
   2  12  -4   17.30    1.50
  -2 -12   4   19.94    1.26
  -2 -12   4   20.77    1.51
  -2 -12   4   14.92    1.61
  -2 -12   4   18.93    1.43
   1  12  -4    9.49    1.17
   1  12  -4   11.98    1.51
  -1 -12   4   13.12    1.06
  -1 -12   4   11.80    1.44
  -1 -12   4   11.90    1.11
  -1 -12   4   11.10    1.08
   0  12  -4    0.30    0.45
   0  12  -4    0.73    0.54
   0  12  -4    0.82    0.54
   0  12  -4    2.55    0.94
   0 -12   4    1.43    0.51
   0 -12   4    1.46    0.56
   0 -12   4    1.85    0.69
   0 -12   4    1.27    0.46
  -1  12  -4    3.09    1.03
   1 -12   4    3.24    0.59
   1 -12   4    2.35    0.54
   1 -12   4    2.86    0.82
   1 -12   4    2.93    0.53
   1 -12   4    3.14    0.55
  -2  12  -4   49.91    2.42
  -2  12  -4   54.25    1.60
   2 -12   4   54.10    1.65
   2 -12   4   52.22    1.61
   2 -12   4   52.96    2.15
   2 -12   4   50.91    1.62
  -3  12  -4   15.72    1.29
  -3  12  -4   14.86    0.77
  -3  12  -4   14.62    1.61
   3 -12   4   16.88    1.44
   3 -12   4   12.42    0.78
   3 -12   4   14.44    0.94
  -4  12  -4   14.01    1.34
   4 -12   4   13.37    1.34
   4 -12   4   14.35    1.39
   4 -12   4   12.70    0.69
   4 -12   4   13.27    0.69
   4 -12   4   12.34    0.97
  -5  12  -4   15.36    1.49
   5 -12   4   14.67    1.43
   5 -12   4   14.90    0.59
   5 -12   4   15.12    1.53
   5 -12   4   16.18    1.13
   5 -12   4   16.20    1.30
  -6  12  -4   12.32    1.45
   6 -12   4   10.09    1.27
   6 -12   4   10.35    1.14
   6 -12   4    9.73    1.25
   6 -12   4   10.18    1.16
   6 -12   4   11.12    1.27
   6 -12   4    9.80    1.26
   7 -12   4   -0.64    0.82
   7 -12   4    1.28    0.81
   7 -12   4    2.61    0.75
   7 -12   4    1.17    0.69
   7 -12   4    1.02    0.99
   8 -12   4   11.91    1.62
   8 -12   4   13.84    1.87
   8 -12   4   10.69    1.50
   8 -12   4   11.30    1.48
   8 -12   4   11.78    1.29
   4  11  -4   10.37    1.54
   4  11  -4   11.75    1.71
  -4 -11   4   11.57    1.54
  -4 -11   4   12.61    1.32
  -4 -11   4   12.90    1.56
  -4 -11   4    8.74    1.11
   3  11  -4   16.91    1.53
   3  11  -4   16.33    1.89
  -3 -11   4   17.60    1.12
  -3 -11   4   18.86    1.51
  -3 -11   4   19.31    1.43
  -3 -11   4   16.44    1.48
   2  11  -4    8.22    1.16
   2  11  -4    8.17    1.10
  -2 -11   4    6.57    0.85
  -2 -11   4    8.27    1.00
  -2 -11   4    8.67    1.07
  -2 -11   4    6.95    0.94
   1  11  -4    2.20    0.78
   1  11  -4    2.35    0.62
  -1 -11   4    2.93    0.56
  -1 -11   4    2.58    0.56
  -1 -11   4    1.90    0.67
  -1 -11   4    2.62    0.51
   0  11  -4   49.63    2.20
   0 -11   4   45.58    1.55
   0 -11   4   44.49    1.52
   0 -11   4   46.53    1.59
   0 -11   4   42.16    1.85
  -1  11  -4   45.15    2.10
  -1  11  -4   46.63    1.48
   1 -11   4   46.57    1.52
   1 -11   4   44.30    1.48
  -2  11  -4    0.65    0.75
  -2  11  -4    1.17    0.51
  -2  11  -4    1.35    0.31
   2 -11   4    1.01    0.29
   2 -11   4    0.62    0.32
   2 -11   4    1.05    0.42
   2 -11   4    0.36    0.56
  -3  11  -4   40.58    2.00
  -3  11  -4   37.58    1.10
  -3  11  -4   39.26    1.66
   3 -11   4   37.98    1.42
   3 -11   4   38.32    1.16
   3 -11   4   36.89    1.12
   3 -11   4   42.09    1.86
  -4  11  -4   24.20    1.46
   4 -11   4   24.59    1.54
   4 -11   4   22.18    0.78
   4 -11   4   22.47    1.21
   4 -11   4   23.06    0.77
   4 -11   4   21.23    1.39
  -5  11  -4    1.58    0.69
   5 -11   4    1.68    0.67
   5 -11   4    2.18    0.58
   5 -11   4    1.25    0.69
   5 -11   4    1.35    0.65
   5 -11   4    2.07    0.67
  -6  11  -4    9.88    1.30
   6 -11   4    6.19    1.02
   6 -11   4    7.47    0.91
   6 -11   4    6.94    1.00
   6 -11   4    5.05    0.83
   6 -11   4    7.59    0.98
   6 -11   4   10.06    1.21
   7 -11   4   33.06    1.74
   7 -11   4   33.38    1.92
   7 -11   4   34.33    1.98
   7 -11   4   32.09    1.85
   7 -11   4   32.14    1.55
   7 -11   4   33.72    1.68
   8 -11   4   16.39    1.43
   8 -11   4   16.09    1.48
   8 -11   4   16.08    1.73
   8 -11   4   15.57    1.19
   8 -11   4   15.97    1.77
   9 -11   4   -0.76    0.91
   9 -11   4   -0.66    0.84
   9 -11   4    0.33    0.84
   9 -11   4    0.01    0.60
   9 -11   4    2.26    1.11
   5  10  -4   19.24    1.74
   5  10  -4   21.86    2.15
  -5 -10   4   19.36    1.71
  -5 -10   4   20.06    1.30
  -5 -10   4   18.32    1.69
  -5 -10   4   23.35    1.55
   4  10  -4   18.79    1.92
   4  10  -4   22.30    1.57
  -4 -10   4   21.83    1.53
  -4 -10   4   20.24    1.22
  -4 -10   4   21.21    1.56
  -4 -10   4   19.23    1.43
   3  10  -4    0.28    0.53
   3  10  -4    1.60    0.83
   3  10  -4    0.65    0.59
  -3 -10   4    0.72    0.39
  -3 -10   4    0.58    0.51
  -3 -10   4    0.57    0.48
   2  10  -4   -0.77    0.61
   2  10  -4   -0.17    0.44
   2  10  -4    0.19    0.55
  -2 -10   4    0.50    0.44
  -2 -10   4    0.14    0.39
  -2 -10   4    0.25    0.31
   1  10  -4   27.93    1.24
   1  10  -4   26.32    1.61
  -1 -10   4   27.16    1.26
  -1 -10   4   26.20    1.10
  -1 -10   4   26.70    1.20
   0  10  -4    1.49    0.66
   0  10  -4    2.13    0.63
   0 -10   4    2.24    0.44
   0 -10   4    1.86    0.40
   0 -10   4    1.43    0.55
   0 -10   4    2.29    0.42
  -1  10  -4   24.36    2.12
  -1  10  -4   30.50    1.24
  -1  10  -4   30.05    1.08
   1 -10   4   30.49    1.12
   1 -10   4   31.44    1.44
   1 -10   4   30.58    1.19
   1 -10   4   29.77    1.06
  -2  10  -4   50.34    1.36
  -2  10  -4   52.38    1.73
   2 -10   4   49.34    1.56
   2 -10   4   50.42    1.35
   2 -10   4   49.83    1.90
   2 -10   4   51.53    1.41
  -3  10  -4   -0.05    0.19
  -3  10  -4    0.29    0.43
  -3  10  -4   -0.07    0.18
   3 -10   4   -0.07    0.32
   3 -10   4   -0.08    0.20
   3 -10   4   -0.45    0.38
   3 -10   4    0.26    0.20
  -4  10  -4   14.62    1.17
   4 -10   4   13.91    1.05
   4 -10   4   14.46    1.18
   4 -10   4   14.76    1.04
   4 -10   4   13.21    0.90
   4 -10   4   14.48    0.52
   4 -10   4   13.84    0.52
   4 -10   4   12.57    0.97
  -5  10  -4   22.84    1.43
   5 -10   4   22.87    1.36
   5 -10   4   22.02    1.44
   5 -10   4   20.41    1.18
   5 -10   4   22.34    1.20
   5 -10   4   20.32    1.26
   6 -10   4   46.32    2.38
   6 -10   4   50.62    2.11
   6 -10   4   54.10    2.16
   6 -10   4   49.42    1.88
   6 -10   4   49.42    1.76
   6 -10   4   50.64    1.95
   7 -10   4   22.71    1.80
   7 -10   4   27.29    1.44
   7 -10   4   28.29    1.71
   7 -10   4   28.33    1.77
   7 -10   4   28.55    1.38
   7 -10   4   28.82    1.54
   8 -10   4    0.18    0.82
   8 -10   4    0.05    0.66
   8 -10   4    0.83    0.47
   8 -10   4    0.93    0.60
  -9  10  -4   10.84    1.41
   9 -10   4   12.36    1.69
   9 -10   4   13.12    1.51
   9 -10   4   11.84    0.63
   9 -10   4   10.78    0.64
   9 -10   4    9.60    1.36
   9 -10   4   11.93    1.01
   9 -10   4   12.71    1.48
   6   9  -4   20.61    2.23
   6   9  -4   25.44    1.88
  -6  -9   4   21.98    1.32
  -6  -9   4   21.24    1.70
  -6  -9   4   18.30    1.77
   5   9  -4   19.17    1.90
   5   9  -4   14.95    1.45
  -5  -9   4   16.04    1.54
  -5  -9   4   17.95    1.14
  -5  -9   4   17.69    1.42
   4   9  -4    1.77    0.82
   4   9  -4   -0.38    0.49
   4   9  -4    0.52    0.50
  -4  -9   4    1.23    0.59
  -4  -9   4    1.32    0.60
  -4  -9   4    1.24    0.42
  -4  -9   4    0.88    0.48
   3   9  -4    0.06    0.48
   3   9  -4   -0.14    0.62
  -3  -9   4    0.06    0.28
  -3  -9   4   -0.50    0.45
  -3  -9   4    0.17    0.49
  -3  -9   4   -0.57    0.37
   2   9  -4   36.04    1.81
   2   9  -4   36.09    1.44
  -2  -9   4   36.85    1.24
  -2  -9   4   37.34    1.52
  -2  -9   4   36.13    1.44
   1   9  -4    3.02    0.49
   1   9  -4    1.87    0.55
  -1  -9   4    3.23    0.41
  -1  -9   4    3.45    0.51
  -1  -9   4    3.47    0.49
   0   9  -4   19.03    1.24
   0   9  -4   18.74    0.87
   0   9  -4   20.10    0.90
   0  -9   4   18.56    0.84
   0  -9   4   18.62    0.86
   0  -9   4   17.77    1.09
   0  -9   4   18.70    0.87
  -1   9  -4   96.60    2.78
  -1   9  -4   95.25    2.19
  -1   9  -4   96.96    2.38
   1  -9   4   94.84    2.36
   1  -9   4   96.34    2.64
   1  -9   4   98.33    2.73
   1  -9   4   93.64    2.22
   1  -9   4   94.20    2.17
  -2   9  -4   43.08    1.74
  -2   9  -4   39.22    1.42
  -2   9  -4   39.96    1.07
   2  -9   4   39.13    1.07
   2  -9   4   40.10    1.60
   2  -9   4   38.84    1.34
   2  -9   4   39.74    1.53
  -3   9  -4    2.77    0.53
  -3   9  -4    2.68    0.27
  -3   9  -4    2.25    0.57
   3  -9   4    3.10    0.58
   3  -9   4    2.92    0.61
   3  -9   4    2.31    0.31
   3  -9   4    2.83    0.51
   3  -9   4    1.98    0.41
   3  -9   4    2.49    0.31
  -4   9  -4   -0.43    0.41
   4  -9   4   -0.30    0.31
   4  -9   4    0.02    0.33
   4  -9   4   -0.19    0.36
   4  -9   4    0.17    0.33
  -5   9  -4   10.84    1.01
   5  -9   4    7.88    1.38
   5  -9   4    9.70    1.13
   5  -9   4   10.26    0.93
   5  -9   4    9.47    0.77
   5  -9   4    9.82    0.81
   5  -9   4   10.57    0.98
   6  -9   4    7.91    0.95
   6  -9   4    8.56    0.88
   6  -9   4    6.53    0.95
   6  -9   4    7.89    0.95
   6  -9   4    7.37    0.77
   6  -9   4    7.47    1.05
   7  -9   4   10.04    0.89
   7  -9   4   10.79    1.07
   7  -9   4   11.15    1.25
   7  -9   4    7.49    1.22
   7  -9   4   10.94    1.21
   7  -9   4    9.06    0.96
  -8   9  -4   24.88    1.83
   8  -9   4   27.29    1.48
   8  -9   4   27.01    1.48
   8  -9   4   26.73    1.76
   8  -9   4   26.84    1.16
   8  -9   4   25.10    0.85
   8  -9   4   27.78    1.79
   8  -9   4   25.04    0.82
  -9   9  -4    7.28    1.20
   9  -9   4    6.72    1.15
   9  -9   4    7.07    0.68
   9  -9   4    7.45    0.69
   9  -9   4    9.35    1.31
   9  -9   4    8.10    1.25
   9  -9   4    9.83    1.31
 -10   9  -4    0.16    1.18
 -10   9  -4   -0.45    0.40
 -10   9  -4   -0.39    0.37
  10  -9   4    0.52    0.46
  10  -9   4    1.08    0.73
  10  -9   4    0.66    1.09
  10  -9   4    0.96    0.84
  10  -9   4    0.81    0.50
  10  -9   4    0.24    1.14
   7   8  -4   12.38    1.39
   7   8  -4   16.19    1.81
  -7  -8   4   13.76    1.22
  -7  -8   4   12.22    1.74
  -7  -8   4   14.74    1.75
   6   8  -4   10.61    1.45
   6   8  -4    7.17    1.28
   6   8  -4    9.64    1.33
  -6  -8   4    8.66    1.28
  -6  -8   4    7.80    0.92
  -6  -8   4    9.16    1.17
   5   8  -4    3.48    0.84
   5   8  -4    1.88    0.63
  -5  -8   4    2.54    0.55
  -5  -8   4    2.58    0.66
  -5  -8   4    2.72    0.49
  -5  -8   4    1.96    0.63
   4   8  -4    2.98    0.79
   4   8  -4    2.07    0.61
  -4  -8   4    2.67    0.71
  -4  -8   4    2.86    0.42
  -4  -8   4    1.59    0.52
  -4  -8   4    2.58    0.56
   3   8  -4   38.31    1.76
   3   8  -4   40.48    1.53
   3   8  -4   40.23    1.60
  -3  -8   4   38.80    1.51
  -3  -8   4   38.68    1.53
  -3  -8   4   35.85    1.71
  -3  -8   4   38.86    1.26
   2   8  -4    3.43    0.55
   2   8  -4    3.43    0.51
   2   8  -4    3.30    0.68
  -2  -8   4    2.54    0.51
  -2  -8   4    3.54    0.42
  -2  -8   4    3.13    0.46
  -2  -8   4    4.26    0.55
   1   8  -4   72.79    1.92
   1   8  -4   74.62    2.30
   1   8  -4   71.78    1.98
   1   8  -4   71.33    1.65
  -1  -8   4   70.68    1.79
  -1  -8   4   68.16    1.88
  -1  -8   4   74.24    2.13
  -1  -8   4   69.64    1.91
   0   8  -4   77.88    2.36
   0   8  -4   76.79    1.88
   0   8  -4   77.36    1.93
   0   8  -4   75.41    1.85
   0  -8   4   74.38    2.16
   0  -8   4   75.67    1.89
   0  -8   4   78.51    1.87
  -1   8  -4   29.90    1.10
  -1   8  -4   30.24    0.92
  -1   8  -4   31.10    1.38
   1  -8   4   30.99    0.91
   1  -8   4   30.91    0.95
   1  -8   4   29.83    1.27
   1  -8   4   30.09    1.27
  -2   8  -4   12.50    0.49
  -2   8  -4   13.53    0.81
  -2   8  -4   11.85    0.96
  -2   8  -4   12.31    0.48
   2  -8   4   12.43    0.51
   2  -8   4   12.22    0.86
   2  -8   4   13.34    0.75
   2  -8   4   12.61    0.76
   2  -8   4   13.50    0.86
   2  -8   4   13.12    0.50
  -3   8  -4   88.48    2.38
   3  -8   4   87.18    2.26
   3  -8   4   88.79    2.39
   3  -8   4   85.16    2.37
   3  -8   4   88.70    2.39
   3  -8   4   88.24    1.75
   3  -8   4   86.31    1.72
   3  -8   4   90.01    2.50
  -4   8  -4   39.06    1.50
   4  -8   4   38.47    1.44
   4  -8   4   38.67    1.41
   4  -8   4   42.10    1.45
   4  -8   4   38.12    1.51
   4  -8   4   40.79    1.58
   5  -8   4   -0.32    0.39
   5  -8   4    0.72    0.34
   5  -8   4    0.49    0.35
   5  -8   4   -0.20    0.36
   5  -8   4   -0.06    0.27
   5  -8   4    0.13    0.38
  -6   8  -4   65.99    2.21
   6  -8   4   66.72    1.97
   6  -8   4   65.86    1.91
   6  -8   4   68.91    2.09
   6  -8   4   67.54    2.28
   6  -8   4   66.14    2.28
   6  -8   4   66.24    2.17
  -7   8  -4   47.05    2.00
   7  -8   4   48.46    1.71
   7  -8   4   46.32    1.99
   7  -8   4   41.30    1.87
   7  -8   4   35.84    2.49
   7  -8   4   46.69    1.16
   7  -8   4   50.15    2.05
   7  -8   4   46.11    1.50
   7  -8   4   46.43    1.14
  -8   8  -4    5.62    1.05
   8  -8   4    3.91    0.53
   8  -8   4    4.23    0.69
   8  -8   4    4.65    0.86
   8  -8   4    5.64    0.67
   8  -8   4    3.60    0.53
  -9   8  -4    3.33    1.03
   9  -8   4    2.31    0.88
   9  -8   4    2.49    0.47
   9  -8   4    2.03    0.64
   9  -8   4    1.80    0.45
   9  -8   4    1.30    0.81
   9  -8   4    2.00    0.68
 -10   8  -4   18.79    2.22
  10  -8   4   18.77    1.41
  10  -8   4   18.35    2.09
  10  -8   4   17.26    1.10
  10  -8   4   18.55    1.66
  10  -8   4   20.31    1.99
   8   7  -4   28.28    2.21
   8   7  -4   27.43    1.83
   8   7  -4   32.19    2.14
   8   7  -4   30.50    1.68
  -8  -7   4   30.23    2.24
  -8  -7   4   31.94    1.58
  -8  -7   4   29.31    2.08
   7   7  -4    1.10    0.62
   7   7  -4    0.58    0.62
   7   7  -4   -0.33    0.62
   7   7  -4    1.03    0.76
  -7  -7   4    0.11    0.51
  -7  -7   4    0.24    0.70
  -7  -7   4    1.32    0.74
   6   7  -4   42.10    1.70
   6   7  -4   43.25    1.99
  -6  -7   4   41.75    1.91
  -6  -7   4   39.28    1.84
  -6  -7   4   42.06    1.50
   5   7  -4   45.24    1.86
   5   7  -4   42.40    1.65
  -5  -7   4   41.91    1.74
  -5  -7   4   41.02    1.56
  -5  -7   4   41.11    1.71
  -5  -7   4   42.47    1.39
   4   7  -4    8.00    0.88
   4   7  -4    7.45    1.02
   4   7  -4    6.96    0.81
  -4  -7   4    6.64    0.57
  -4  -7   4    6.74    0.78
  -4  -7   4    6.99    0.81
  -4  -7   4    6.35    0.73
   3   7  -4    5.42    0.77
   3   7  -4    6.18    0.66
   3   7  -4    5.66    0.70
   3   7  -4    5.50    0.73
  -3  -7   4    5.40    0.64
  -3  -7   4    4.98    0.47
  -3  -7   4    5.72    0.65
  -3  -7   4    4.36    0.56
   2   7  -4   89.11    2.53
   2   7  -4   90.99    2.41
   2   7  -4   89.54    2.26
   2   7  -4   88.36    2.32
  -2  -7   4   86.22    2.33
  -2  -7   4   89.23    2.05
  -2  -7   4   86.63    2.23
  -2  -7   4   89.08    2.27
   1   7  -4   22.78    0.74
   1   7  -4   21.98    1.13
   1   7  -4   22.57    0.94
   1   7  -4   23.20    0.90
  -1  -7   4   23.26    1.04
  -1  -7   4   22.91    0.90
  -1  -7   4   22.69    0.80
  -1  -7   4   24.16    0.91
   0   7  -4    4.17    0.43
   0   7  -4    4.09    0.37
   0   7  -4    3.12    0.40
   0   7  -4    2.45    0.45
   0  -7   4    3.71    0.39
   0  -7   4    4.25    0.39
   0  -7   4    4.07    0.53
  -1   7  -4    6.32    0.53
  -1   7  -4    6.78    0.39
  -1   7  -4    6.99    0.72
   1  -7   4    6.95    0.53
   1  -7   4    6.64    0.38
   1  -7   4    7.30    0.62
   1  -7   4    7.32    0.63
   1  -7   4    6.75    0.38
  -2   7  -4   22.77    0.59
  -2   7  -4   21.49    1.08
  -2   7  -4   22.91    0.58
  -2   7  -4   22.51    0.97
   2  -7   4   22.56    0.97
   2  -7   4   22.58    0.59
   2  -7   4   22.98    0.62
   2  -7   4   22.19    0.94
   2  -7   4   23.69    1.06
   2  -7   4   20.19    0.97
  -3   7  -4    4.76    0.60
   3  -7   4    4.71    0.61
   3  -7   4    4.62    0.59
   3  -7   4    4.97    0.55
   3  -7   4    4.72    0.55
   3  -7   4    4.90    0.55
   4  -7   4    0.86    0.35
   4  -7   4    0.84    0.31
   4  -7   4    1.32    0.39
   4  -7   4    0.62    0.35
   4  -7   4    0.61    0.29
   4  -7   4    0.75    0.27
  -5   7  -4   72.11    2.17
   5  -7   4   69.76    1.92
   5  -7   4   69.96    2.15
   5  -7   4   68.20    1.88
   5  -7   4   68.65    2.16
   5  -7   4   68.38    1.99
   5  -7   4   70.32    2.21
  -6   7  -4   21.41    1.27
   6  -7   4   21.59    1.05
   6  -7   4   19.58    1.42
   6  -7   4   21.55    0.67
   6  -7   4   20.84    0.95
   6  -7   4   21.59    1.24
   6  -7   4   20.89    0.65
   6  -7   4   22.05    1.06
  -7   7  -4    4.70    0.39
  -7   7  -4    5.10    0.85
   7  -7   4    5.33    0.46
   7  -7   4    4.72    0.56
   7  -7   4    4.96    0.50
   7  -7   4    4.82    0.65
   7  -7   4    4.40    0.74
   7  -7   4    6.02    0.68
  -8   7  -4   13.08    1.53
  -8   7  -4   15.05    0.69
   8  -7   4   14.84    0.76
   8  -7   4   14.21    0.98
   8  -7   4   15.07    1.15
  -9   7  -4   21.24    1.92
  -9   7  -4   20.80    0.94
   9  -7   4   20.44    1.74
   9  -7   4   20.80    1.50
   9  -7   4   21.88    1.26
   9  -7   4   20.70    1.06
   9  -7   4   17.68    1.24
 -10   7  -4    4.94    1.24
 -10   7  -4    3.23    0.55
  10  -7   4    2.43    0.75
  10  -7   4    3.80    0.65
  10  -7   4    5.68    1.21
  10  -7   4    3.07    0.69
  10  -7   4    3.10    0.64
   8   6  -4    4.23    0.77
   8   6  -4    3.22    0.82
   8   6  -4    3.98    0.75
   8   6  -4    5.70    1.09
  -8  -6   4    3.70    0.86
  -8  -6   4    4.78    0.72
  -8  -6   4    5.12    0.90
   7   6  -4   42.70    1.70
   7   6  -4   40.28    2.04
   7   6  -4   41.84    1.63
   7   6  -4   41.52    1.93
  -7  -6   4   42.16    1.94
  -7  -6   4   42.84    1.54
  -7  -6   4   43.00    1.99
   6   6  -4   22.80    1.47
   6   6  -4   23.55    1.15
   6   6  -4   22.84    1.23
  -6  -6   4   23.67    1.36
  -6  -6   4   21.37    1.34
  -6  -6   4   24.18    1.06
   5   6  -4    4.94    0.65
   5   6  -4    5.75    0.69
   5   6  -4    6.03    0.87
  -5  -6   4    5.75    0.75
  -5  -6   4    6.39    0.56
  -5  -6   4    5.88    0.79
   4   6  -4  123.36    3.02
   4   6  -4  124.44    3.08
   4   6  -4  125.30    3.14
  -4  -6   4  125.07    3.04
  -4  -6   4  124.38    2.96
  -4  -6   4  119.48    3.04
  -4  -6   4  122.88    2.72
   3   6  -4  150.49    3.59
   3   6  -4  149.97    3.47
   3   6  -4  148.17    3.44
   3   6  -4  145.25    3.38
  -3  -6   4  149.64    3.37
  -3  -6   4  151.01    3.11
  -3  -6   4  153.34    3.45
[truncated: 764,396 more chars]
