# Supplementary material for: Bis[2,3-bis­(pyridin-2-yl)pyrazine-κ2 N 2,N 3]palladium(II) dinitrate aceto­nitrile monosolvate
Source: IUCrdata. 2021 Feb 12;6(Pt 2):x210153. doi: 10.1107/S241431462100153X (PMC9462318; doi:10.1107/S241431462100153X)
Supplement: Supplementary file 2 [file x-06-x210153-Isup2.hkl]

data_I                                                                          
_shelx_title ' [Pd(dpp)2](NO3)2 CH3CN'                                          
_shelx_refln_list_code          4                                               
_shelx_F_calc_maximum      179.36                                               
_exptl_crystal_F_000       748.00                                               
_reflns_d_resolution_high  0.8079                                               
                                                                                
loop_                                                                           
 _space_group_symop_operation_xyz                                               
 'x, y, z'                                                                      
 '-x, -y, -z'                                                                   
                                                                                
_cell_length_a    10.2013                                                       
_cell_length_b    11.6159                                                       
_cell_length_c    14.2762                                                       
_cell_angle_alpha  90.975                                                       
_cell_angle_beta  109.248                                                       
_cell_angle_gamma 109.944                                                       
                                                                                
_shelx_F_squared_multiplier     1.000                                           
                                                                                
loop_                                                                           
 _refln_index_h                                                                 
 _refln_index_k                                                                 
 _refln_index_l                                                                 
 _refln_F_squared_calc                                                          
 _refln_F_squared_meas                                                          
 _refln_F_squared_sigma                                                         
 _refln_observed_status                                                         
   1   0   0      15460.71      14890.95       203.90 o                         
   2   0   0        611.82        592.97         6.64 o                         
   3   0   0       3560.69       3717.27        53.94 o                         
   4   0   0        421.88        370.07         7.03 o                         
   5   0   0        498.73        448.08         8.29 o                         
   6   0   0       1361.93       1317.12        16.09 o                         
   7   0   0       2073.04       2175.14        23.45 o                         
   8   0   0        382.21        338.57        11.35 o                         
   9   0   0        896.57        946.51        16.91 o                         
  10   0   0        199.79        178.66        10.33 o                         
  11   0   0        309.81        290.97        24.60 o                         
 -11   1   0        525.83        582.76        26.56 o                         
 -10   1   0         87.46        104.34         9.50 o                         
  -9   1   0        681.14        648.95        16.38 o                         
  -8   1   0       2339.88       2248.22        23.40 o                         
  -7   1   0         75.32         91.20         5.46 o                         
  -6   1   0        841.48        926.19        12.84 o                         
  -5   1   0        227.48        167.85         5.33 o                         
  -4   1   0       1016.33        967.14        10.80 o                         
  -3   1   0         24.77         24.02         1.66 o                         
  -2   1   0        117.89         85.83         2.29 o                         
  -1   1   0      13621.19      13813.39       130.91 o                         
   1   1   0       8902.18       9522.05       123.60 o                         
   2   1   0       2741.30       2495.40        21.11 o                         
   3   1   0        341.27        350.00         5.87 o                         
   4   1   0       1625.19       1661.73        15.69 o                         
   5   1   0       4338.36       4815.13        35.46 o                         
   6   1   0       3208.12       3132.84        26.63 o                         
   7   1   0        448.33        466.97         9.97 o                         
   8   1   0       1929.00       1943.12        23.02 o                         
   9   1   0        499.98        493.69        17.61 o                         
  10   1   0        317.26        309.53        12.96 o                         
 -11   2   0        137.56        138.14        13.61 o                         
 -10   2   0        504.13        551.10        25.20 o                         
  -9   2   0        623.35        668.24        16.31 o                         
  -8   2   0        599.67        563.22        15.45 o                         
  -7   2   0       4141.62       4221.79        33.31 o                         
  -6   2   0       2253.03       2181.73        19.44 o                         
  -5   2   0          7.12          4.12         1.71 o                         
  -4   2   0       1214.71       1291.99        11.68 o                         
  -3   2   0      12375.89      12486.63        72.85 o                         
  -2   2   0       7382.31       7534.21        58.11 o                         
  -1   2   0       2177.25       2436.82        21.71 o                         
   0   2   0        993.68        911.27        11.46 o                         
   1   2   0       4003.87       4014.38        45.35 o                         
   2   2   0      11292.99      12236.08        80.67 o                         
   3   2   0       1060.05       1143.54        12.70 o                         
   4   2   0       3377.29       3292.92        28.92 o                         
   5   2   0       3419.01       3598.36        28.65 o                         
   6   2   0         97.35        114.20         5.45 o                         
   7   2   0       1564.97       1602.28        18.88 o                         
   8   2   0        418.63        382.08        11.17 o                         
   9   2   0          0.42         -5.90         5.90 o                         
  10   2   0          0.57         -9.33         9.33 o                         
 -11   3   0        358.16        361.30        18.61 o                         
 -10   3   0        271.18        250.10        21.32 o                         
  -9   3   0         52.08         41.92         6.59 o                         
  -8   3   0        283.72        310.68        10.67 o                         
  -7   3   0        502.37        484.26         9.25 o                         
  -6   3   0        539.94        531.68         8.32 o                         
  -5   3   0         55.53         23.72         2.66 o                         
  -4   3   0       5119.83       5149.82        34.88 o                         
  -3   3   0       1138.99       1044.04        12.25 o                         
  -2   3   0       5168.47       5294.38        38.28 o                         
  -1   3   0      21022.76      22655.87       159.82 o                         
   0   3   0         24.31          4.59         1.47 o                         
   1   3   0        628.02        607.97         8.14 o                         
   2   3   0        422.92        426.36         6.41 o                         
   3   3   0       3987.81       3978.10        31.96 o                         
   4   3   0       6297.79       6512.41        51.69 o                         
   5   3   0        826.22        783.71        12.17 o                         
   6   3   0       2578.64       2679.25        24.98 o                         
   7   3   0        698.69        753.05        13.43 o                         
   8   3   0         59.48         49.49         6.19 o                         
   9   3   0         79.98         89.36         8.56 o                         
 -11   4   0         53.13         26.92         9.25 o                         
 -10   4   0       1016.15       1065.65        24.61 o                         
  -9   4   0       4169.15       4114.46        44.75 o                         
  -8   4   0       2102.06       2191.64        25.42 o                         
  -7   4   0         92.86         78.82         5.04 o                         
  -6   4   0         18.06          6.39         2.69 o                         
  -5   4   0      10067.16      10653.79        68.45 o                         
  -4   4   0        273.88        318.03         5.60 o                         
  -3   4   0       6046.62       6356.55        41.71 o                         
  -2   4   0        544.48        439.67         5.55 o                         
  -1   4   0          1.84          4.52         1.38 o                         
   0   4   0        295.62        327.06         6.36 o                         
   1   4   0        304.00        232.41         6.75 o                         
   2   4   0         55.04         35.91         2.95 o                         
   3   4   0        243.82        216.80         6.24 o                         
   4   4   0       1867.57       2114.26        22.58 o                         
   5   4   0       2081.61       1986.25        21.58 o                         
   6   4   0       1990.98       1893.73        21.71 o                         
   7   4   0        375.73        383.46        13.28 o                         
   8   4   0         30.29         26.82         7.60 o                         
   9   4   0        516.32        559.51        25.06 o                         
 -11   5   0       1098.59       1128.67        26.02 o                         
 -10   5   0       1311.42       1301.39        29.79 o                         
  -9   5   0        286.89        276.13        14.59 o                         
  -8   5   0       1501.83       1399.85        19.88 o                         
  -7   5   0        977.31        976.07        13.97 o                         
  -5   5   0       1434.00       1614.75        14.90 o                         
  -4   5   0       7290.36       7700.44        54.05 o                         
  -3   5   0       1876.64       1789.57        14.94 o                         
  -2   5   0        195.78        236.49         4.69 o                         
  -1   5   0       3466.05       3472.62        28.85 o                         
   0   5   0       6192.31       6659.16        60.85 o                         
   1   5   0       1120.12        984.24        13.62 o                         
   2   5   0         83.14         94.60         5.15 o                         
   3   5   0       9328.91       9559.29        73.02 o                         
   4   5   0       2971.53       3114.04        38.65 o                         
   5   5   0          3.05          3.54         4.45 o                         
   6   5   0          2.53          5.64         5.56 o                         
   7   5   0        264.25        284.38        14.99 o                         
   8   5   0         46.09         49.82         8.97 o                         
 -11   6   0        604.94        527.94        20.36 o                         
 -10   6   0         20.14         20.47         6.67 o                         
  -9   6   0        977.77        905.71        21.85 o                         
  -8   6   0       2431.69       2349.40        28.95 o                         
  -7   6   0        494.17        508.96         8.75 o                         
  -6   6   0        824.75        827.16        10.23 o                         
  -5   6   0       2828.35       2677.27        33.03 o                         
  -4   6   0        167.73        149.92         4.90 o                         
  -3   6   0          4.45          1.84         1.94 o                         
  -2   6   0       1174.86       1258.88        12.84 o                         
  -1   6   0       8654.25       9218.05        68.51 o                         
   0   6   0        904.92        964.71        12.76 o                         
   1   6   0         87.60         59.83         4.39 o                         
   2   6   0       3280.82       3350.30        33.83 o                         
   3   6   0        466.25        405.11        10.08 o                         
   4   6   0       3124.71       3105.98        29.80 o                         
   5   6   0       2074.51       1910.07        56.60 o                         
   6   6   0        850.24        934.45        19.61 o                         
   7   6   0         88.21         78.22         9.41 o                         
   8   6   0        658.04        656.69        23.77 o                         
 -11   7   0         82.95         79.19        10.70 o                         
 -10   7   0       1264.01       1200.78        26.34 o                         
  -9   7   0        956.98        996.32        21.85 o                         
  -8   7   0          0.52          2.13         4.73 o                         
  -7   7   0       1886.75       1841.62        18.77 o                         
  -6   7   0       2505.33       2389.56        21.39 o                         
  -5   7   0        396.68        439.84         8.39 o                         
  -4   7   0       1906.09       1900.53        19.28 o                         
  -3   7   0       1416.09       1334.67        14.16 o                         
  -2   7   0        926.13        880.36        10.82 o                         
  -1   7   0         67.48        109.44         6.17 o                         
   0   7   0        264.96        202.07         6.39 o                         
   1   7   0       1298.82       1185.00        16.20 o                         
   2   7   0        330.63        353.23         9.72 o                         
   3   7   0        317.54        353.10        11.31 o                         
   4   7   0       1342.33       1336.38        20.94 o                         
   5   7   0       1134.76       1137.05        22.14 o                         
   6   7   0         60.50         66.01         9.83 o                         
   7   7   0        611.51        575.32        21.84 o                         
 -11   8   0        658.88        687.09        22.38 o                         
 -10   8   0        259.74        252.90        12.11 o                         
  -9   8   0         86.21         64.87         7.29 o                         
  -8   8   0        591.00        647.28        12.53 o                         
  -7   8   0        287.08        279.86         8.13 o                         
  -6   8   0        334.34        319.55        10.38 o                         
  -5   8   0        242.07        205.46         6.93 o                         
  -4   8   0       2284.68       2264.58        24.68 o                         
  -3   8   0       1038.23        994.84        12.40 o                         
  -2   8   0         95.55         78.43         4.06 o                         
  -1   8   0        357.55        305.63         6.95 o                         
   0   8   0        341.44        288.58         8.17 o                         
   1   8   0          0.26         -1.31         3.80 o                         
   2   8   0       1048.77        986.92        18.10 o                         
   3   8   0       1971.04       2024.32        26.00 o                         
   4   8   0        614.89        650.65        16.32 o                         
   5   8   0        113.89        122.05        10.76 o                         
   6   8   0       1065.85       1187.40        27.50 o                         
 -11   9   0         14.16         13.63         8.97 o                         
 -10   9   0        598.69        657.07        16.90 o                         
  -9   9   0        746.13        732.31        19.92 o                         
  -8   9   0         92.71         92.79         6.34 o                         
  -7   9   0         25.63         13.55         4.02 o                         
  -6   9   0        603.87        596.14        14.64 o                         
  -5   9   0       7066.59       7308.19        69.64 o                         
  -4   9   0       2550.14       2561.89        26.34 o                         
  -3   9   0        107.33        123.26         7.96 o                         
  -2   9   0       2739.52       2541.15        29.24 o                         
  -1   9   0        376.24        360.59         7.95 o                         
   0   9   0         97.56         72.97         5.44 o                         
   1   9   0       3207.77       3240.16        31.40 o                         
   2   9   0       2214.21       2124.40        31.78 o                         
   3   9   0        168.33        161.53         9.34 o                         
   4   9   0       1243.95       1208.69        23.21 o                         
   5   9   0        533.40        582.00        20.63 o                         
 -11  10   0        578.62        412.42        31.32 o                         
 -10  10   0        818.31        821.50        18.82 o                         
  -9  10   0        106.13        104.83         7.74 o                         
  -8  10   0        259.72        240.94        10.34 o                         
  -7  10   0        119.26        120.57         9.23 o                         
  -6  10   0        374.26        368.57        20.45 o                         
  -5  10   0       1058.67       1012.75        18.72 o                         
  -4  10   0       1233.44       1132.89        18.64 o                         
  -3  10   0        947.32        961.17        17.18 o                         
  -2  10   0          5.01          7.41         4.66 o                         
  -1  10   0       1040.70        992.45        28.63 o                         
   0  10   0       2107.38       1907.22        21.83 o                         
   1  10   0        718.96        666.12        15.86 o                         
   2  10   0          3.24          2.64         5.96 o                         
   3  10   0       1330.64       1395.52        22.46 o                         
   4  10   0         69.77         66.18         9.28 o                         
 -10  11   0          0.48          8.89         6.49 o                         
  -9  11   0        241.68        227.23        12.78 o                         
  -8  11   0        512.78        521.77        14.46 o                         
  -7  11   0         52.78         57.88         6.74 o                         
  -6  11   0       1061.74       1005.37        54.31 o                         
  -5  11   0       2735.03       2803.40        52.62 o                         
  -4  11   0         73.52         54.97         7.25 o                         
  -3  11   0          1.99          7.34         5.62 o                         
  -2  11   0        139.85        150.76        10.27 o                         
  -1  11   0        258.40        298.38        14.90 o                         
   0  11   0         68.30         78.43         8.59 o                         
   1  11   0        228.72        252.39        12.12 o                         
   2  11   0       1236.40       1296.35        27.99 o                         
   3  11   0         15.17         18.66         8.31 o                         
  -9  12   0        146.72        130.55        14.62 o                         
  -8  12   0          0.01          6.90         7.57 o                         
  -7  12   0        734.70        702.83        22.24 o                         
  -6  12   0       2577.45       2554.49        36.52 o                         
  -5  12   0        432.66        464.09        22.47 o                         
  -4  12   0        163.54        178.70        11.48 o                         
  -3  12   0       1080.42       1108.52        23.99 o                         
  -2  12   0        445.15        404.66        14.48 o                         
  -1  12   0         24.67         10.48         6.54 o                         
   0  12   0        397.50        375.17        19.27 o                         
   1  12   0        503.95        502.55        15.11 o                         
   2  12   0          6.53          3.51         7.73 o                         
  -8  13   0        474.35        554.82        20.41 o                         
  -7  13   0        823.27        809.35        25.38 o                         
  -6  13   0          9.30         16.31        10.27 o                         
  -5  13   0        437.10        444.96        17.03 o                         
  -4  13   0        911.98        901.33        20.21 o                         
  -3  13   0        164.10        208.02        12.77 o                         
  -2  13   0        314.06        328.56        16.72 o                         
  -1  13   0       1410.64       1436.12        28.17 o                         
   0  13   0        410.19        427.13        20.54 o                         
  -6  14   0        676.02        751.50        35.91 o                         
  -5  14   0        356.77        371.37        22.98 o                         
  -4  14   0         46.10         43.31         9.69 o                         
  -3  14   0         71.72         50.54         9.58 o                         
  -2  14   0        971.81        980.36        29.32 o                         
   2 -14   1         31.98         31.34         9.27 o                         
   3 -14   1        251.98        238.47        16.12 o                         
   4 -14   1         42.91         27.64        10.97 o                         
   5 -14   1          0.33          4.90        12.43 o                         
   6 -14   1        200.10        255.18        25.66 o                         
   0 -13   1        240.10        242.46        15.76 o                         
   1 -13   1        280.06        274.21        15.28 o                         
   2 -13   1       1071.88       1116.11        23.72 o                         
   3 -13   1        273.15        249.32        14.18 o                         
   4 -13   1         17.25         17.39         9.12 o                         
   5 -13   1        346.64        345.98        17.59 o                         
   6 -13   1        790.11        725.18        21.85 o                         
   7 -13   1        114.55        131.99        15.74 o                         
   8 -13   1        108.38        144.74        12.81 o                         
  -2 -12   1        591.10        590.76        18.71 o                         
  -1 -12   1         11.60          6.94         6.43 o                         
   0 -12   1        807.61        830.38        30.69 o                         
   1 -12   1        610.11        627.84        18.03 o                         
   2 -12   1          1.61          3.12         6.84 o                         
   3 -12   1        152.36        140.79        10.94 o                         
   4 -12   1         46.39         70.67         7.89 o                         
   5 -12   1        421.59        414.36        18.15 o                         
   6 -12   1         15.39         21.09         7.96 o                         
   7 -12   1        609.61        567.11        16.54 o                         
   8 -12   1        432.04        433.35        26.21 o                         
   9 -12   1          1.35         11.33         8.27 o                         
  -4 -11   1        648.42        727.57        43.85 o                         
  -3 -11   1        604.17        593.45        20.38 o                         
  -2 -11   1        142.02        104.70         9.77 o                         
  -1 -11   1       2240.75       2178.76        34.17 o                         
   0 -11   1       1129.53       1138.96        26.35 o                         
   1 -11   1          0.61          5.70         4.48 o                         
   2 -11   1         67.71         95.11         9.87 o                         
   3 -11   1         52.90         49.28         5.87 o                         
   4 -11   1        428.50        482.31        14.35 o                         
   5 -11   1        446.29        437.85        15.15 o                         
   6 -11   1        913.30        945.85        19.36 o                         
   7 -11   1        212.91        217.57        10.18 o                         
   8 -11   1          3.05          3.23         6.23 o                         
   9 -11   1        316.61        340.93        19.17 o                         
  10 -11   1        311.54        315.73        13.70 o                         
  -5 -10   1        309.83        292.74        16.33 o                         
  -4 -10   1         85.78         94.05         9.41 o                         
  -3 -10   1        161.61        175.14        11.67 o                         
  -2 -10   1       1654.12       1662.90        26.24 o                         
  -1 -10   1        707.20        621.24        20.55 o                         
   0 -10   1         63.38         59.83         6.09 o                         
   1 -10   1        677.08        672.38        14.29 o                         
   2 -10   1        488.75        520.29        11.22 o                         
   3 -10   1          0.40          5.12         3.41 o                         
   4 -10   1       1864.92       1849.06        22.56 o                         
   5 -10   1       8710.80       8801.00        89.41 o                         
   6 -10   1       1800.68       1820.32        28.89 o                         
   7 -10   1         49.98         48.37         5.42 o                         
   8 -10   1       1005.20        994.49        17.58 o                         
   9 -10   1        675.65        666.93        16.85 o                         
  10 -10   1         11.52          0.47         8.11 o                         
  -6  -9   1        361.38        350.91        22.80 o                         
  -5  -9   1          3.64         12.87         7.62 o                         
  -4  -9   1        581.50        563.09        16.68 o                         
  -3  -9   1       2163.83       2201.52        30.56 o                         
  -2  -9   1        131.50        160.46         9.46 o                         
  -1  -9   1        402.32        443.36        10.90 o                         
   0  -9   1       1267.83       1275.55        16.76 o                         
   1  -9   1       1259.89       1209.53        15.02 o                         
   2  -9   1         77.12         93.12         4.86 o                         
   3  -9   1       1053.44       1029.06        13.34 o                         
   4  -9   1       4919.10       5034.28        42.82 o                         
   5  -9   1         36.52         41.05         4.80 o                         
   6  -9   1       1299.43       1248.29        17.24 o                         
   7  -9   1        182.08        204.06         8.46 o                         
   8  -9   1          0.93          3.28         4.66 o                         
   9  -9   1        211.11        168.21         7.96 o                         
  10  -9   1       1303.58       1279.36        35.57 o                         
  11  -9   1        890.66        904.67        22.62 o                         
  -6  -8   1        120.50        131.54        12.14 o                         
  -5  -8   1        318.72        346.50        16.79 o                         
  -4  -8   1        239.09        263.23        12.67 o                         
  -3  -8   1        680.66        686.34        16.27 o                         
  -2  -8   1       3611.00       3588.97        32.88 o                         
  -1  -8   1        720.16        716.73        11.94 o                         
   0  -8   1        126.76        138.68         6.17 o                         
   1  -8   1         51.32         67.88         4.50 o                         
   2  -8   1       2612.76       2612.49        25.24 o                         
   3  -8   1       3905.52       3860.49        31.35 o                         
   4  -8   1         12.20         14.28         2.86 o                         
   5  -8   1       2173.60       2178.38        22.65 o                         
   6  -8   1        407.71        395.50         8.89 o                         
   7  -8   1        154.38        146.01         6.78 o                         
   8  -8   1         22.20         51.03         5.16 o                         
   9  -8   1        433.50        442.02        16.31 o                         
  10  -8   1        389.53        375.40        23.94 o                         
  11  -8   1         28.28         16.81         9.63 o                         
  -7  -7   1        152.61        160.01        12.71 o                         
  -6  -7   1        480.69        450.37        16.50 o                         
  -5  -7   1        154.51        174.46        10.51 o                         
  -4  -7   1         52.16         31.24         6.45 o                         
  -3  -7   1        641.42        707.37        13.84 o                         
  -2  -7   1        246.55        255.63         8.65 o                         
  -1  -7   1         20.48         19.27         3.02 o                         
   0  -7   1          3.15          5.40         2.46 o                         
   1  -7   1       2435.85       2388.86        25.56 o                         
   2  -7   1       1502.04       1495.06        18.53 o                         
   3  -7   1        258.32        257.59         5.63 o                         
   4  -7   1       6236.91       6313.12        46.39 o                         
   5  -7   1        997.26       1044.88        12.13 o                         
   6  -7   1          9.99         11.98         2.75 o                         
   7  -7   1        437.02        411.34         8.92 o                         
   8  -7   1       1218.11       1174.08        19.87 o                         
   9  -7   1        360.12        323.10        14.67 o                         
  10  -7   1        515.78        509.00        17.40 o                         
  11  -7   1        456.85        431.56        19.09 o                         
  -8  -6   1        168.95        166.62        12.57 o                         
  -7  -6   1        370.10        418.58        17.35 o                         
  -6  -6   1         34.26         31.32         5.72 o                         
  -5  -6   1       1271.47       1290.63        30.46 o                         
  -4  -6   1       4349.17       4250.88        39.50 o                         
  -3  -6   1       1661.69       1782.28        22.64 o                         
  -2  -6   1          4.09         12.60         3.15 o                         
  -1  -6   1       1490.82       1540.58        17.52 o                         
   0  -6   1       7210.10       7373.61        56.31 o                         
   1  -6   1        797.18        878.80        10.69 o                         
   2  -6   1       3829.79       3993.21        30.31 o                         
   3  -6   1       3047.30       2931.55        24.11 o                         
   4  -6   1        424.29        419.54         7.18 o                         
   5  -6   1        131.27        129.62         4.74 o                         
   6  -6   1        446.55        420.20         7.43 o                         
   7  -6   1        413.25        345.08         7.66 o                         
   8  -6   1        207.48        183.51         9.65 o                         
   9  -6   1       1479.19       1429.04        28.11 o                         
  10  -6   1       1277.45       1293.27        32.76 o                         
  11  -6   1        541.39        501.44        20.42 o                         
  -9  -5   1        344.76        320.29        16.57 o                         
  -8  -5   1        230.58        195.25        11.83 o                         
  -7  -5   1         66.24         49.28         6.90 o                         
  -6  -5   1        728.52        743.97        17.39 o                         
  -5  -5   1       2358.82       2565.77        27.91 o                         
  -4  -5   1        485.48        452.51         9.38 o                         
  -3  -5   1        612.91        566.35         9.62 o                         
  -2  -5   1       1237.56       1092.34        14.89 o                         
  -1  -5   1          3.77         18.76         2.49 o                         
   0  -5   1       1341.61       1572.34        15.82 o                         
   1  -5   1      20087.93      21178.10       188.64 o                         
   2  -5   1       5259.76       5113.54        37.34 o                         
   3  -5   1        210.56        196.58         4.46 o                         
   4  -5   1       2288.72       2366.04        19.19 o                         
   5  -5   1        594.69        510.09         7.51 o                         
   6  -5   1        257.72        218.47         5.81 o                         
   7  -5   1         16.69         24.14         3.78 o                         
   8  -5   1       1513.30       1482.02        23.58 o                         
   9  -5   1       1991.80       1904.78        29.71 o                         
  10  -5   1          0.60         -5.25         7.03 o                         
  11  -5   1          5.83          0.61         9.01 o                         
  -9  -4   1        174.08        184.81        11.68 o                         
  -8  -4   1        425.98        428.55        14.22 o                         
  -7  -4   1       1852.82       1831.03        27.28 o                         
  -6  -4   1        755.84        739.61        13.65 o                         
  -5  -4   1          0.04         -2.94         2.94 o                         
  -4  -4   1        505.07        539.34         9.40 o                         
  -3  -4   1       1759.19       1768.20        17.31 o                         
  -2  -4   1        835.64        685.42         9.16 o                         
  -1  -4   1       1746.29       1675.21        21.28 o                         
   0  -4   1       7730.93       7708.62        68.82 o                         
   1  -4   1       1126.54       1040.86         9.90 o                         
   2  -4   1       1970.84       2027.29        15.50 o                         
   3  -4   1      11523.46      12321.29        92.56 o                         
   4  -4   1      11235.37      12197.52        83.43 o                         
   5  -4   1        455.94        403.00         6.62 o                         
   6  -4   1        147.78        102.60         4.97 o                         
   7  -4   1       2175.25       2178.81        23.81 o                         
   8  -4   1        445.74        432.75        12.73 o                         
   9  -4   1        436.44        449.60        19.39 o                         
  10  -4   1        571.04        555.05        18.49 o                         
  11  -4   1        262.66        259.30        15.27 o                         
 -10  -3   1         53.78         40.75         9.72 o                         
  -9  -3   1        193.69        190.07        10.66 o                         
  -8  -3   1       1097.76       1185.74        27.93 o                         
  -7  -3   1        575.51        571.64        11.94 o                         
  -6  -3   1        544.16        589.71        11.06 o                         
  -5  -3   1       3604.72       3551.09        30.27 o                         
  -4  -3   1       2072.11       2044.64        20.93 o                         
  -3  -3   1         21.80         17.46         2.20 o                         
  -2  -3   1        994.51        963.24        11.66 o                         
  -1  -3   1       6513.58       6209.67        45.53 o                         
   0  -3   1       1351.78       1351.90        11.51 o                         
   1  -3   1      14606.39      15179.22       106.07 o                         
   2  -3   1       2493.74       2530.69        20.86 o                         
   3  -3   1       2380.52       2236.62        16.91 o                         
   4  -3   1       1184.26       1385.67        11.25 o                         
   5  -3   1        897.02        850.88        10.03 o                         
   6  -3   1       2576.99       2391.39        22.07 o                         
   7  -3   1        117.07        150.84         6.27 o                         
   8  -3   1       1344.62       1368.10        19.97 o                         
   9  -3   1       1339.24       1365.63        26.45 o                         
  10  -3   1        502.42        461.58        18.33 o                         
  11  -3   1         51.77         58.11        11.72 o                         
 -10  -2   1        320.33        354.53        14.50 o                         
  -9  -2   1        634.65        628.86        16.15 o                         
  -8  -2   1         47.87         46.23         5.71 o                         
  -7  -2   1        371.52        364.13        11.61 o                         
  -6  -2   1       2361.09       2514.10        24.19 o                         
  -5  -2   1       2619.70       2590.92        23.38 o                         
  -4  -2   1        940.45       1017.85        12.26 o                         
  -3  -2   1       6170.55       5804.44        59.68 o                         
  -2  -2   1          2.42          4.79         1.16 o                         
  -1  -2   1        205.41        250.31         3.73 o                         
   0  -2   1       2329.46       2176.58        13.98 o                         
   1  -2   1       8307.95       8027.77        49.39 o                         
   2  -2   1        352.62        320.82         3.93 o                         
   3  -2   1         39.82         55.22         1.97 o                         
   4  -2   1       1581.77       1436.94        12.85 o                         
   5  -2   1        240.31        183.71         5.09 o                         
   6  -2   1        823.10        812.66        10.88 o                         
   7  -2   1        467.85        449.98         9.22 o                         
   8  -2   1       1223.84       1168.63        19.79 o                         
   9  -2   1         93.48         83.83         9.84 o                         
  10  -2   1        124.34        138.69        11.86 o                         
  11  -2   1        585.83        626.37        27.32 o                         
 -10  -1   1        333.12        365.72        14.63 o                         
  -9  -1   1        372.28        399.10        13.25 o                         
  -8  -1   1        985.07       1025.23        17.20 o                         
  -7  -1   1       2140.32       2038.21        20.95 o                         
  -6  -1   1         11.15         18.60         3.20 o                         
  -5  -1   1        212.08        199.49         5.62 o                         
  -4  -1   1       4566.49       4471.94        33.51 o                         
  -3  -1   1       2414.95       2205.90        19.03 o                         
  -2  -1   1       1668.71       1608.85        13.68 o                         
  -1  -1   1       7469.29       7834.73        89.36 o                         
   0  -1   1      10725.94      10148.35        97.56 o                         
   1  -1   1       1332.65       1339.57        10.87 o                         
   2  -1   1       1754.26       1802.50        13.21 o                         
   3  -1   1       4131.13       3937.30        28.72 o                         
   4  -1   1       3191.33       3086.25        24.68 o                         
   5  -1   1       1141.09       1086.13        12.74 o                         
   6  -1   1       7580.42       7846.38        54.33 o                         
   7  -1   1       4328.76       4378.16        35.24 o                         
   8  -1   1        471.41        425.37        12.77 o                         
   9  -1   1       1267.35       1192.11        18.46 o                         
  10  -1   1        632.05        674.80        17.19 o                         
  11  -1   1        250.31        301.78        15.88 o                         
 -11   0   1        129.46        151.02        11.89 o                         
 -10   0   1        449.70        448.42        14.64 o                         
  -9   0   1        520.53        552.27        13.51 o                         
  -8   0   1       1225.66       1262.63        18.00 o                         
  -7   0   1        203.04        228.40         8.22 o                         
  -6   0   1       3499.74       3523.29        35.94 o                         
  -5   0   1       5156.00       5242.88        42.41 o                         
  -4   0   1       1039.99       1069.46        12.24 o                         
  -3   0   1        715.14        822.00         8.81 o                         
  -2   0   1       4045.35       3936.53        38.83 o                         
  -1   0   1       7684.12       7853.45       107.03 o                         
   1   0   1       6401.14       6350.36        67.33 o                         
   2   0   1        107.05        153.80         3.34 o                         
   3   0   1        787.17        808.59         9.80 o                         
   4   0   1       2220.48       2252.56        20.07 o                         
   5   0   1       7438.36       7709.63        73.45 o                         
   6   0   1       2252.47       2419.50        24.06 o                         
   7   0   1         14.23          7.34         3.41 o                         
   8   0   1       2761.04       2815.92        28.60 o                         
   9   0   1        198.81        205.86         9.16 o                         
  10   0   1         82.54         53.33         9.59 o                         
 -11   1   1        423.51        483.99        27.57 o                         
 -10   1   1        540.95        554.06        14.60 o                         
  -9   1   1         56.16         53.17         6.91 o                         
  -8   1   1       1225.43       1168.19        18.44 o                         
  -7   1   1       4304.72       4364.82        37.17 o                         
  -6   1   1       2256.02       2150.36        21.25 o                         
  -5   1   1         11.94         12.22         2.21 o                         
  -4   1   1       5183.73       5112.30        37.05 o                         
  -3   1   1        156.48        176.94         3.70 o                         
  -2   1   1        155.75        150.49         3.06 o                         
  -1   1   1       3977.81       3641.41        85.26 o                         
   0   1   1       8550.08       9000.09       115.18 o                         
   1   1   1       5011.09       5179.40        42.30 o                         
   2   1   1         30.05         29.71         1.70 o                         
   3   1   1       3927.55       3601.72        34.08 o                         
   4   1   1        731.10        661.06         9.00 o                         
   5   1   1          6.69          2.45         2.12 o                         
   6   1   1        221.38        198.54         8.13 o                         
   7   1   1       2863.40       2765.93        28.12 o                         
   8   1   1        309.74        340.30        10.72 o                         
   9   1   1         33.81         40.74         6.29 o                         
  10   1   1         41.07         35.64         9.31 o                         
 -11   2   1        353.80        389.00        26.14 o                         
 -10   2   1          3.01         -5.53         5.53 o                         
  -9   2   1        826.37        874.59        17.23 o                         
  -8   2   1       3511.17       3423.65        49.20 o                         
  -7   2   1         53.06         49.17         3.66 o                         
  -6   2   1        542.51        530.81         7.77 o                         
  -5   2   1       3221.48       3005.17        23.20 o                         
  -4   2   1        321.36        256.81         5.56 o                         
  -3   2   1       1474.67       1412.45        14.58 o                         
  -2   2   1       1654.43       1536.78        26.43 o                         
  -1   2   1       9208.31       8906.40        74.55 o                         
   0   2   1         73.84         89.09         2.70 o                         
   1   2   1        915.18        984.23         9.30 o                         
   2   2   1       2204.25       2051.64        17.18 o                         
   3   2   1       4122.72       4051.73        31.26 o                         
   4   2   1        124.69         87.00         4.07 o                         
   5   2   1       4001.35       4182.93        34.49 o                         
   6   2   1       1432.40       1442.01        16.44 o                         
   7   2   1          3.44          2.59         4.16 o                         
   8   2   1       1216.84       1108.81        17.53 o                         
   9   2   1        235.54        232.94        11.57 o                         
  10   2   1        938.03        971.68        35.53 o                         
 -11   3   1         19.03         24.74         9.82 o                         
 -10   3   1        479.31        458.14        20.15 o                         
  -9   3   1       1191.17       1252.71        20.38 o                         
  -8   3   1        189.00        177.55         8.55 o                         
  -7   3   1       1019.53       1013.17        14.34 o                         
  -6   3   1       2556.73       2523.00        23.46 o                         
  -5   3   1       1177.26       1177.88        13.21 o                         
  -4   3   1        447.99        396.44         5.38 o                         
  -3   3   1       3670.93       3632.20        28.79 o                         
  -2   3   1      12243.58      13004.57        85.14 o                         
  -1   3   1       2325.62       2250.86        26.16 o                         
   0   3   1       6303.95       6193.35        82.72 o                         
   1   3   1       3637.25       3531.29        28.28 o                         
   2   3   1         49.69         45.51         2.89 o                         
   3   3   1         66.51         49.16         3.06 o                         
   4   3   1       4861.36       4867.87        38.42 o                         
   5   3   1       1585.53       1648.87        18.51 o                         
   6   3   1         21.12         24.34         4.05 o                         
   7   3   1        644.67        724.54        17.51 o                         
   8   3   1         16.37         -6.29         6.81 o                         
   9   3   1        253.37        269.44        18.76 o                         
 -12   4   1        164.52        174.76        15.60 o                         
 -11   4   1        636.43        629.04        21.73 o                         
 -10   4   1        146.28        146.49        11.48 o                         
  -9   4   1        293.39        272.38        19.96 o                         
  -8   4   1        969.56        989.62        15.57 o                         
  -7   4   1       1204.32       1138.57        15.26 o                         
  -6   4   1        140.84        128.84         6.20 o                         
  -5   4   1        615.78        556.71         7.36 o                         
  -4   4   1       9950.82      10587.99        76.61 o                         
  -3   4   1       5180.99       5287.91        37.83 o                         
  -2   4   1        236.28        249.77         4.37 o                         
  -1   4   1       7750.95       8105.68        78.69 o                         
   0   4   1       3838.10       3617.75        34.74 o                         
   1   4   1         22.93         30.35         2.66 o                         
   2   4   1       1678.06       1594.23        16.87 o                         
   3   4   1       1980.32       2113.58        20.35 o                         
   4   4   1        131.46        116.16         9.32 o                         
   5   4   1        707.32        767.77        14.75 o                         
   6   4   1       1290.65       1269.79        20.71 o                         
   7   4   1        656.14        650.05        16.05 o                         
   8   4   1         37.61         39.51         8.18 o                         
   9   4   1        626.44        683.57        24.55 o                         
 -12   5   1        652.65        692.67        30.81 o                         
 -11   5   1        192.49        214.48        13.24 o                         
 -10   5   1        689.43        720.82        24.08 o                         
  -9   5   1       1767.72       1743.98        26.38 o                         
  -8   5   1        424.53        437.58        10.86 o                         
  -7   5   1        434.46        433.55         9.68 o                         
  -6   5   1        957.88        870.61        10.38 o                         
  -5   5   1       1101.37       1013.58        11.18 o                         
  -4   5   1       1331.13       1359.81        14.00 o                         
  -3   5   1       1009.42       1008.45        11.01 o                         
  -2   5   1      15839.83      16303.57       114.33 o                         
  -1   5   1       6693.26       7232.53        58.95 o                         
   0   5   1        103.07        159.58         5.64 o                         
   1   5   1        436.34        360.94         7.01 o                         
   2   5   1       1687.29       1575.64        16.69 o                         
   3   5   1        187.87        218.54         7.08 o                         
   4   5   1       2840.29       2942.15        27.90 o                         
   5   5   1       1735.12       1773.34        24.07 o                         
   6   5   1       1013.41        997.70        19.73 o                         
   7   5   1         69.74         80.62         9.04 o                         
   8   5   1        915.92        848.56        23.96 o                         
 -12   6   1         14.36         16.43        13.92 o                         
 -11   6   1        323.31        350.46        22.74 o                         
 -10   6   1       1367.91       1355.92        26.34 o                         
  -9   6   1        416.71        418.10        17.59 o                         
  -8   6   1        511.31        482.13        12.28 o                         
  -7   6   1       1045.00       1013.34        12.14 o                         
  -6   6   1        855.54        853.38        10.98 o                         
  -5   6   1          2.66          2.54         2.33 o                         
  -4   6   1       3060.75       3009.34        26.71 o                         
  -3   6   1       3905.82       4004.19        31.05 o                         
  -2   6   1       1138.04       1089.20        13.46 o                         
  -1   6   1       3973.71       4070.29        37.51 o                         
   0   6   1       3215.20       3168.31        26.35 o                         
   1   6   1        645.51        655.47        10.16 o                         
   2   6   1        559.20        623.66        11.36 o                         
   3   6   1       3919.36       3911.44        34.16 o                         
   4   6   1       2668.26       2637.91        27.04 o                         
   5   6   1        406.68        441.31        14.39 o                         
   6   6   1         19.14         15.22         7.39 o                         
   7   6   1        336.53        344.33        16.67 o                         
 -12   7   1        560.87        593.13        26.46 o                         
 -11   7   1        243.40        290.36        15.55 o                         
 -10   7   1        105.36         89.25         8.66 o                         
  -9   7   1        552.19        557.45        17.44 o                         
  -8   7   1        874.01        819.14        14.62 o                         
  -7   7   1        359.29        352.04         7.60 o                         
  -6   7   1        144.03        126.73         6.08 o                         
  -5   7   1       4503.75       4627.45        39.09 o                         
  -4   7   1       2117.83       2080.93        22.73 o                         
  -3   7   1        379.32        355.74         8.15 o                         
  -2   7   1       2437.70       2429.78        24.12 o                         
  -1   7   1        680.15        582.71        12.31 o                         
   0   7   1         29.78         19.35         2.93 o                         
   1   7   1          6.85          8.71         3.12 o                         
   2   7   1        732.19        761.31        12.78 o                         
   3   7   1        154.99        153.13         9.70 o                         
   4   7   1         62.41         61.88         6.29 o                         
   5   7   1        281.56        269.05        12.72 o                         
   6   7   1        396.99        399.29        17.84 o                         
   7   7   1          9.54          7.49         9.70 o                         
 -11   8   1        127.21        141.12        11.40 o                         
 -10   8   1        444.79        405.63        14.77 o                         
  -9   8   1        469.23        515.21        15.17 o                         
  -8   8   1         45.03         51.97         4.77 o                         
  -7   8   1        150.03        158.53         7.22 o                         
  -6   8   1       2577.62       2542.73        26.08 o                         
  -5   8   1        612.23        587.14        11.86 o                         
  -4   8   1       1849.72       1843.06        20.84 o                         
  -3   8   1       4343.39       4198.10        37.42 o                         
  -2   8   1       1227.18       1271.43        16.83 o                         
  -1   8   1        127.43        120.18         7.65 o                         
   0   8   1        354.17        355.89         8.20 o                         
   1   8   1       2545.37       2510.84        25.15 o                         
   2   8   1       2320.21       2271.02        26.35 o                         
   3   8   1         11.02         13.01         5.12 o                         
   4   8   1        510.33        532.62        22.72 o                         
   5   8   1        432.37        466.16        19.05 o                         
   6   8   1         13.85         16.29        10.97 o                         
 -11   9   1        718.22        790.35        21.51 o                         
 -10   9   1        374.96        370.62        14.61 o                         
  -9   9   1         87.46         74.19         8.56 o                         
  -8   9   1        174.50        192.39         8.70 o                         
  -7   9   1       1005.87       1007.06        17.33 o                         
  -6   9   1        128.93        116.48         8.18 o                         
  -5   9   1        716.26        653.90        14.42 o                         
  -4   9   1       3064.89       3056.79        30.56 o                         
  -3   9   1        374.92        347.98         9.72 o                         
  -2   9   1        242.33        257.08         9.38 o                         
  -1   9   1       1732.99       1666.19        21.37 o                         
   0   9   1        927.97        944.97        14.55 o                         
   1   9   1         46.52         33.95         6.58 o                         
   2   9   1        913.23        997.63        17.95 o                         
   3   9   1       1859.75       1903.75        26.35 o                         
   4   9   1         43.15         38.93         8.18 o                         
   5   9   1         97.45         86.70        11.13 o                         
 -11  10   1         97.48        114.11        11.91 o                         
 -10  10   1        213.48        198.39        11.29 o                         
  -9  10   1        955.11        980.99        18.85 o                         
  -8  10   1        323.80        331.28        12.09 o                         
  -6  10   1       1746.96       1765.28        28.55 o                         
  -5  10   1       1365.96       1329.22        22.15 o                         
  -4  10   1        113.88        123.56         8.05 o                         
  -3  10   1        152.08        142.83         8.06 o                         
  -2  10   1        695.38        710.71        15.44 o                         
  -1  10   1        539.78        506.04        15.43 o                         
   0  10   1         79.27         77.16         6.87 o                         
   1  10   1       1258.27       1225.43        19.30 o                         
   2  10   1       1041.50       1070.98        19.84 o                         
   3  10   1          9.17         11.90         7.07 o                         
   4  10   1        200.15        197.38        12.93 o                         
 -10  11   1        831.05        815.10        21.65 o                         
  -9  11   1        152.01        170.14         9.40 o                         
  -8  11   1        253.57        226.26        13.22 o                         
  -7  11   1       1816.03       1831.93        32.89 o                         
  -6  11   1        327.96        334.23        23.13 o                         
  -5  11   1        362.55        372.70        18.60 o                         
  -4  11   1        511.84        500.43        18.15 o                         
  -3  11   1        126.07        125.41         9.29 o                         
  -2  11   1         22.64         42.26         8.10 o                         
  -1  11   1        259.56        242.40        12.21 o                         
   0  11   1       1747.01       1745.86        27.40 o                         
   1  11   1       1025.66        949.30        17.76 o                         
   2  11   1         91.63        110.00         9.32 o                         
   3  11   1        853.61        819.53        22.62 o                         
  -9  12   1        299.90        291.56        13.77 o                         
  -8  12   1        591.04        560.76        17.08 o                         
  -7  12   1        543.04        550.56        21.73 o                         
  -6  12   1         79.54         63.01        10.38 o                         
  -5  12   1        757.56        796.86        29.89 o                         
  -4  12   1        214.47        195.36        12.94 o                         
  -3  12   1          2.42          2.81         6.35 o                         
  -2  12   1        418.52        446.56        15.43 o                         
  -1  12   1        757.39        737.29        22.85 o                         
   0  12   1        228.27        221.21        14.37 o                         
   1  12   1        127.19        149.02        13.55 o                         
   2  12   1        844.39        827.54        22.35 o                         
  -8  13   1          0.70         -8.39         8.49 o                         
  -7  13   1        174.25        218.39        19.92 o                         
  -6  13   1        665.47        628.44        22.19 o                         
  -5  13   1        117.29        108.47        11.56 o                         
  -4  13   1         13.90          7.23         7.59 o                         
  -3  13   1        831.81        876.54        22.22 o                         
  -2  13   1        696.24        676.47        21.41 o                         
  -1  13   1          7.78         -5.49        12.54 o                         
   0  13   1        469.61        477.05        30.10 o                         
  -6  14   1         26.59         26.41        16.91 o                         
  -5  14   1         62.48         55.13         9.65 o                         
  -4  14   1        377.58        380.97        22.11 o                         
  -3  14   1        311.44        343.08        29.00 o                         
   2 -14   2        456.12        442.99        21.64 o                         
   3 -14   2         10.38         -9.40         9.40 o                         
   4 -14   2         71.23         53.61         9.88 o                         
   5 -14   2        620.97        641.99        25.75 o                         
   6 -14   2        336.09        341.49        28.16 o                         
  -1 -13   2        157.38        156.81        12.29 o                         
   0 -13   2        441.15        431.28        15.97 o                         
   1 -13   2        620.20        635.38        20.01 o                         
   2 -13   2          0.19          7.35         8.65 o                         
   3 -13   2        490.75        538.17        24.56 o                         
   4 -13   2        985.33        935.90        38.12 o                         
   5 -13   2        187.30        166.48        10.47 o                         
   6 -13   2        337.15        302.40        15.37 o                         
   7 -13   2        747.05        783.00        19.61 o                         
   8 -13   2        127.49        148.46        10.22 o                         
  -2 -12   2        300.09        350.46        23.69 o                         
  -1 -12   2        578.77        603.05        19.57 o                         
   0 -12   2         48.70         32.97         6.73 o                         
   1 -12   2        137.88        128.48         8.10 o                         
   2 -12   2        709.45        678.86        15.29 o                         
   3 -12   2        621.46        666.14        16.52 o                         
   4 -12   2          2.29          0.42         4.87 o                         
   5 -12   2       1627.70       1654.93        54.41 o                         
   6 -12   2       1142.50       1134.08        21.27 o                         
   7 -12   2        127.76        126.11         9.03 o                         
   8 -12   2         77.22         70.44         8.81 o                         
   9 -12   2        188.14        186.86        20.41 o                         
  -4 -11   2        214.16        224.98        13.75 o                         
  -3 -11   2        450.09        474.97        21.38 o                         
  -2 -11   2       1126.21       1052.75        22.84 o                         
  -1 -11   2          6.09         11.98         8.70 o                         
   0 -11   2        589.45        595.98        19.85 o                         
   1 -11   2       1094.60       1105.62        18.88 o                         
   2 -11   2         15.49         11.62         4.60 o                         
   3 -11   2         81.58         82.40         6.50 o                         
   4 -11   2       1608.69       1576.17        21.88 o                         
   5 -11   2        659.68        718.06        18.30 o                         
   6 -11   2          6.51          4.15         5.43 o                         
   7 -11   2        393.93        425.09        13.40 o                         
   8 -11   2        505.78        471.66        14.10 o                         
   9 -11   2         81.42         60.30         7.82 o                         
  -5 -10   2        349.45        386.73        20.63 o                         
  -4 -10   2        389.15        458.37        21.38 o                         
  -3 -10   2        605.44        618.12        18.24 o                         
  -2 -10   2          0.08         -5.33         5.33 o                         
  -1 -10   2        954.74        923.03        20.30 o                         
   0 -10   2       1965.04       1872.41        23.21 o                         
   1 -10   2        117.68        131.49         7.27 o                         
   2 -10   2       1356.35       1385.15        17.97 o                         
   3 -10   2       2392.31       2340.16        26.08 o                         
   4 -10   2        571.57        518.44        11.88 o                         
   5 -10   2         96.44         94.43         7.40 o                         
   6 -10   2        607.90        606.21        12.07 o                         
   7 -10   2        551.89        561.35        11.61 o                         
   8 -10   2         29.28         41.95         5.23 o                         
   9 -10   2        445.76        441.52        15.64 o                         
  10 -10   2        831.17        865.96        38.00 o                         
  -6  -9   2        384.14        407.62        20.60 o                         
  -5  -9   2        479.69        473.87        17.74 o                         
  -4  -9   2         98.22        102.67        13.15 o                         
  -3  -9   2         78.07         67.12         7.66 o                         
  -2  -9   2       1317.22       1416.93        20.70 o                         
  -1  -9   2        660.81        656.73        13.09 o                         
   0  -9   2         81.56         56.70         4.61 o                         
   1  -9   2       1264.46       1143.74        14.47 o                         
   2  -9   2       1571.31       1493.36        15.86 o                         
   3  -9   2         52.34         41.96         3.79 o                         
   4  -9   2       1517.94       1478.45        17.53 o                         
   5  -9   2       2250.11       2136.84        23.62 o                         
   6  -9   2        449.19        448.97        10.11 o                         
   7  -9   2          9.43         15.44         4.94 o                         
   8  -9   2        533.42        537.69        15.20 o                         
   9  -9   2        984.14        973.06        22.23 o                         
  10  -9   2        110.09        112.86        11.25 o                         
  -7  -8   2        467.73        463.87        23.29 o                         
  -6  -8   2        364.88        367.52        19.21 o                         
  -5  -8   2          0.83          4.66         4.71 o                         
  -4  -8   2        819.11        858.30        18.71 o                         
  -3  -8   2       2910.08       2841.83        40.31 o                         
  -2  -8   2        236.08        241.47         8.15 o                         
  -1  -8   2        204.63        163.81         6.79 o                         
   0  -8   2       1517.10       1594.28        17.53 o                         
   1  -8   2        118.36         97.43         4.92 o                         
   2  -8   2         88.99         89.72         4.27 o                         
   3  -8   2       1169.36       1133.43        12.78 o                         
   4  -8   2       1070.90       1020.62        13.07 o                         
   5  -8   2        159.30        148.95         6.58 o                         
   6  -8   2        417.95        384.89         7.88 o                         
   7  -8   2        665.33        694.37        13.41 o                         
   8  -8   2        598.53        561.18        11.96 o                         
   9  -8   2          6.58          5.19         7.59 o                         
  10  -8   2        663.42        678.40        20.65 o                         
  11  -8   2        571.30        630.07        28.23 o                         
  -7  -7   2        166.52        153.88        12.39 o                         
  -6  -7   2          1.18          6.42         5.55 o                         
  -5  -7   2       1010.25       1007.76        21.41 o                         
  -4  -7   2       2294.80       2361.28        43.91 o                         
  -3  -7   2         48.68         37.75         4.00 o                         
  -2  -7   2        597.53        599.94        10.22 o                         
  -1  -7   2       4097.76       3999.06        32.82 o                         
   0  -7   2          1.49          3.19         2.52 o                         
   1  -7   2        714.53        636.82         9.46 o                         
   2  -7   2       1333.03       1293.01        13.14 o                         
   3  -7   2       1355.61       1390.83        15.72 o                         
   4  -7   2        427.98        418.15         6.93 o                         
   5  -7   2       2070.52       2047.58        16.53 o                         
   6  -7   2       1674.47       1619.35        17.09 o                         
   7  -7   2        504.38        490.28        10.18 o                         
   8  -7   2        305.08        315.09        14.03 o                         
   9  -7   2       1367.38       1387.02        25.22 o                         
  10  -7   2        671.21        661.46        18.89 o                         
  11  -7   2         10.43         -2.55        10.30 o                         
  -8  -6   2         87.79         78.43        12.70 o                         
  -7  -6   2        272.83        295.00        15.14 o                         
  -6  -6   2        852.47        864.37        18.72 o                         
  -5  -6   2        194.26        166.36         9.64 o                         
  -4  -6   2        680.89        598.12        11.48 o                         
  -3  -6   2       1998.41       1914.08        21.53 o                         
  -2  -6   2       1758.93       1858.50        18.44 o                         
  -1  -6   2        176.83        151.81         5.17 o                         
   0  -6   2       1217.16       1101.27        13.12 o                         
   1  -6   2       1361.97       1257.34        13.00 o                         
   2  -6   2        577.85        613.96         7.78 o                         
   3  -6   2          3.43          3.49         1.59 o                         
   4  -6   2       1590.11       1442.91        12.61 o                         
   5  -6   2       1106.07       1035.63        11.16 o                         
   6  -6   2         28.57         27.75         3.17 o                         
   7  -6   2       1357.91       1334.02        16.79 o                         
   8  -6   2       1557.41       1485.20        21.98 o                         
   9  -6   2        192.72        189.87        11.57 o                         
  10  -6   2        129.68        121.52        11.40 o                         
  11  -6   2        417.58        433.80        22.55 o                         
  -9  -5   2         83.25         94.47        10.59 o                         
  -8  -5   2        906.86        924.32        19.49 o                         
  -7  -5   2       1278.02       1289.19        23.05 o                         
  -6  -5   2         57.38         60.16         7.52 o                         
  -5  -5   2       1677.82       1809.78        19.81 o                         
  -4  -5   2       2599.69       2498.66        23.97 o                         
  -3  -5   2       1070.04        934.28        12.22 o                         
  -2  -5   2       1350.32       1237.10        12.55 o                         
  -1  -5   2       1623.76       1541.60        14.71 o                         
   0  -5   2        267.36        222.07         4.95 o                         
   1  -5   2       1600.77       1654.82        14.82 o                         
   2  -5   2       1087.09       1079.68        10.70 o                         
   3  -5   2       6049.30       6344.92        39.64 o                         
   4  -5   2        472.58        435.27         5.73 o                         
   5  -5   2        214.09        164.83         4.89 o                         
   6  -5   2        551.05        523.90         8.80 o                         
   7  -5   2       1883.88       1871.55        23.54 o                         
   8  -5   2         13.64          6.29         4.91 o                         
   9  -5   2        733.48        692.13        18.51 o                         
  10  -5   2       1050.37       1121.34        23.85 o                         
  11  -5   2        255.39        272.92        17.18 o                         
  -9  -4   2        772.44        809.97        23.82 o                         
  -8  -4   2       1087.39       1062.60        19.39 o                         
  -7  -4   2        131.00        116.68        10.31 o                         
  -6  -4   2       2302.18       2240.92        23.31 o                         
  -5  -4   2       1393.55       1398.22        17.10 o                         
  -4  -4   2        950.94       1058.08        11.86 o                         
  -3  -4   2       2357.71       2578.24        22.55 o                         
  -2  -4   2       4527.93       4437.43        33.32 o                         
  -1  -4   2       2914.61       3042.27        22.17 o                         
   0  -4   2         39.75         46.67         2.27 o                         
   1  -4   2       1391.16       1388.59        13.14 o                         
   2  -4   2       8488.95       8819.00        58.25 o                         
   3  -4   2       2003.83       2056.68        17.04 o                         
   4  -4   2       2821.79       2873.36        22.04 o                         
   5  -4   2       4118.98       3943.25        29.22 o                         
   6  -4   2         34.56         41.62         3.52 o                         
   7  -4   2        320.34        343.92         8.58 o                         
   8  -4   2       3066.66       3101.63        39.00 o                         
   9  -4   2       1872.59       1867.40        34.49 o                         
  10  -4   2        167.94        168.55        11.63 o                         
  11  -4   2        242.62        267.83        15.99 o                         
 -10  -3   2        258.22        261.62        19.52 o                         
  -9  -3   2        120.16        121.57         9.18 o                         
  -8  -3   2        262.12        273.05        14.08 o                         
  -7  -3   2       1248.10       1246.17        18.17 o                         
  -6  -3   2       1277.68       1214.28        15.61 o                         
  -5  -3   2         35.20         20.56         3.05 o                         
  -4  -3   2       2834.05       2716.81        24.64 o                         
  -3  -3   2       1646.72       1710.33        14.54 o                         
  -2  -3   2        802.94        799.03         8.93 o                         
  -1  -3   2       1183.88       1278.78        10.60 o                         
   0  -3   2      13591.85      14134.08       120.35 o                         
   1  -3   2       8149.78       8564.01        70.75 o                         
   2  -3   2         36.45         32.64         1.27 o                         
   3  -3   2        579.06        482.68         6.39 o                         
   4  -3   2       2607.34       2447.57        18.17 o                         
   5  -3   2        227.67        194.19         5.04 o                         
   6  -3   2        965.40        903.91        11.55 o                         
   7  -3   2       1059.55       1081.26        13.93 o                         
   9  -3   2        226.30        242.84        27.65 o                         
  10  -3   2        376.47        373.25        17.89 o                         
  11  -3   2        395.84        417.76        21.66 o                         
 -10  -2   2         93.29         89.04         9.29 o                         
  -9  -2   2       1451.71       1441.55        21.94 o                         
  -8  -2   2        526.60        521.65        12.68 o                         
  -7  -2   2        645.27        709.58        12.54 o                         
  -6  -2   2        192.39        203.09         6.98 o                         
  -5  -2   2       2103.89       2203.63        20.58 o                         
  -4  -2   2       5516.75       5567.02        41.45 o                         
  -3  -2   2        622.23        601.81         7.38 o                         
  -2  -2   2         56.06         48.36         2.40 o                         
  -1  -2   2      16090.60      16790.55       118.83 o                         
   0  -2   2       1399.87       1354.17        10.61 o                         
   1  -2   2        178.80        153.49         3.51 o                         
   2  -2   2      24450.38      25129.24       156.04 o                         
   3  -2   2        641.66        551.70         5.86 o                         
   4  -2   2         75.46         52.67         2.83 o                         
   5  -2   2       1382.16       1398.51        14.06 o                         
   6  -2   2       1674.44       1601.15        16.54 o                         
   7  -2   2       1356.55       1382.10        16.39 o                         
   8  -2   2        386.07        352.17        12.16 o                         
   9  -2   2        833.81        856.81        27.85 o                         
  10  -2   2        345.77        395.08        18.58 o                         
  11  -2   2          2.26         -4.78         8.68 o                         
 -11  -1   2         25.37          2.23         9.69 o                         
 -10  -1   2        894.83        891.17        19.30 o                         
  -9  -1   2        198.76        207.14         9.53 o                         
  -8  -1   2         15.77         13.93         4.73 o                         
  -7  -1   2        678.70        639.32        11.52 o                         
  -6  -1   2        669.37        602.36        10.04 o                         
  -5  -1   2        327.04        372.57         7.21 o                         
  -4  -1   2        108.82        139.09         4.22 o                         
  -3  -1   2        474.64        362.85         5.37 o                         
  -2  -1   2      26856.21      28460.25       229.19 o                         
  -1  -1   2        161.37        194.77         2.58 o                         
   0  -1   2       2507.44       2737.24        24.98 o                         
   1  -1   2      10324.33      10389.91        67.99 o                         
   2  -1   2      10748.73      11418.66        85.46 o                         
   3  -1   2        178.25        168.77         3.82 o                         
   4  -1   2       3666.82       3569.33        25.43 o                         
   5  -1   2       1021.15       1007.69        11.85 o                         
   6  -1   2        127.33        121.25         5.75 o                         
   7  -1   2       1853.46       1871.79        20.01 o                         
   8  -1   2       1624.49       1572.03        20.86 o                         
   9  -1   2         58.12         49.95         5.58 o                         
  10  -1   2         99.92        110.10         9.01 o                         
 -11   0   2        915.85        919.58        21.59 o                         
 -10   0   2        221.35        218.91        10.16 o                         
  -9   0   2        164.73        158.96         8.55 o                         
  -8   0   2        871.81        918.77        17.30 o                         
  -7   0   2       1768.02       1718.37        20.78 o                         
  -6   0   2         63.28         74.32         4.49 o                         
  -5   0   2       1461.34       1370.80        15.51 o                         
  -4   0   2        501.60        467.30         7.25 o                         
  -3   0   2        213.56        150.99         3.44 o                         
  -2   0   2        191.78        202.48         3.66 o                         
  -1   0   2       6182.61       6478.19        73.99 o                         
   0   0   2       8183.54       8532.32       138.46 o                         
   1   0   2         13.12         29.66         1.31 o                         
   2   0   2        175.07        117.77         3.24 o                         
   3   0   2       1066.54       1029.56        11.23 o                         
   4   0   2       1520.86       1427.67        16.04 o                         
   5   0   2        128.36        155.33         6.06 o                         
   6   0   2       1967.79       1987.97        19.22 o                         
   7   0   2       1546.91       1589.17        20.00 o                         
   8   0   2         38.63         52.27         5.43 o                         
   9   0   2        182.85        175.67        10.68 o                         
  10   0   2        377.41        341.18        19.88 o                         
 -11   1   2        133.51        140.43        10.84 o                         
 -10   1   2        379.93        408.79        15.56 o                         
  -9   1   2        713.36        717.32        17.56 o                         
  -8   1   2       2048.52       2080.67        23.44 o                         
  -7   1   2         21.18         13.87         3.46 o                         
  -6   1   2        817.54        814.37        11.37 o                         
  -5   1   2       5146.16       5063.91        38.02 o                         
  -4   1   2         10.58          8.34         1.64 o                         
  -3   1   2      15020.18      16226.19       116.31 o                         
  -2   1   2       8737.92       9006.12        96.05 o                         
  -1   1   2       2001.94       2080.84        24.25 o                         
   0   1   2         97.86         76.80         2.38 o                         
   1   1   2      19270.96      20399.83       235.25 o                         
   2   1   2        337.21        236.56         4.73 o                         
   3   1   2          3.92          3.98         1.86 o                         
   4   1   2        936.27       1006.71        11.45 o                         
   5   1   2       1629.12       1551.12        16.32 o                         
   6   1   2       1072.25       1077.87        13.19 o                         
   7   1   2         67.34         67.75         5.26 o                         
   8   1   2        680.06        716.63        17.25 o                         
   9   1   2        427.70        422.06        23.71 o                         
  10   1   2         74.61         80.02        15.36 o                         
 -11   2   2        193.25        197.59        20.34 o                         
 -10   2   2        902.76        925.79        22.29 o                         
  -9   2   2       1217.40       1199.62        22.47 o                         
  -8   2   2         13.01         14.81         3.61 o                         
  -7   2   2       1033.10        995.77        12.63 o                         
  -6   2   2       2749.99       2774.50        26.71 o                         
  -5   2   2          0.01          0.48         2.01 o                         
  -4   2   2       1958.16       1778.08        17.23 o                         
  -3   2   2      24016.09      25473.08       254.66 o                         
  -2   2   2         22.22         29.55         3.16 o                         
  -1   2   2       1218.00       1158.56        12.59 o                         
   0   2   2      16299.38      16246.71       248.31 o                         
   1   2   2         23.78         23.05         1.85 o                         
   2   2   2       1210.36       1157.73        12.24 o                         
   3   2   2       3895.28       3915.55        33.55 o                         
   4   2   2       3266.86       3443.46        61.63 o                         
   5   2   2        242.25        219.34         8.46 o                         
   6   2   2        656.28        689.20        13.21 o                         
   7   2   2        762.46        747.32        16.82 o                         
   8   2   2        338.65        345.61        15.77 o                         
   9   2   2          0.26         -3.30         8.70 o                         
 -12   3   2        394.46        469.87        24.07 o                         
 -11   3   2        826.63        795.09        33.89 o                         
 -10   3   2         22.28         15.03         6.68 o                         
  -9   3   2       2021.55       2016.49        29.09 o                         
  -8   3   2       3082.93       3140.38        30.41 o                         
  -7   3   2       2214.34       2258.70        23.11 o                         
  -6   3   2        669.66        686.13        11.28 o                         
  -5   3   2       3083.85       3003.21        26.94 o                         
  -4   3   2        500.20        355.32         7.29 o                         
  -3   3   2        168.31        156.72         4.60 o                         
  -2   3   2       6286.81       6358.18        50.33 o                         
  -1   3   2      11676.33      11946.18       136.96 o                         
   0   3   2       1264.19       1392.87        14.47 o                         
   1   3   2        409.55        382.83         7.24 o                         
   2   3   2       2900.19       2934.06        37.50 o                         
   3   3   2       2806.48       2730.50        25.29 o                         
   4   3   2         61.80         55.56         4.45 o                         
   5   3   2       1430.54       1393.89        19.44 o                         
   6   3   2       1247.44       1307.75        20.34 o                         
   7   3   2        127.71        128.21         8.18 o                         
   8   3   2        193.41        192.25        11.00 o                         
   9   3   2        279.47        281.78        17.58 o                         
 -12   4   2        555.09        527.57        35.66 o                         
 -11   4   2          0.08         -8.21         8.21 o                         
 -10   4   2        459.59        432.23        16.46 o                         
  -9   4   2        806.97        792.07        18.20 o                         
  -8   4   2          0.88          1.16         3.87 o                         
  -7   4   2        333.80        325.30         8.68 o                         
  -6   4   2       3912.67       3821.90        31.95 o                         
  -5   4   2        314.64        296.55         7.17 o                         
  -4   4   2        758.08        815.21        11.59 o                         
  -3   4   2       7417.71       7655.96        61.22 o                         
  -2   4   2       2814.33       2742.88        22.75 o                         
  -1   4   2         17.46         16.68         2.25 o                         
   0   4   2       3866.61       4058.77        32.65 o                         
   1   4   2       4438.31       4429.21        35.75 o                         
   2   4   2       1639.70       1682.99        17.87 o                         
   3   4   2       1055.26       1148.71        13.98 o                         
   4   4   2       2067.11       2043.56        25.91 o                         
   5   4   2       2167.83       2112.16        25.80 o                         
   6   4   2         59.69         63.78         7.19 o                         
   7   4   2        518.66        533.11        15.64 o                         
   8   4   2        496.92        548.58        21.72 o                         
 -12   5   2         40.36         42.76        10.76 o                         
 -11   5   2        906.14        928.94        24.82 o                         
 -10   5   2        205.65        202.76        17.48 o                         
  -9   5   2         22.29         18.78         5.56 o                         
  -8   5   2       1496.71       1524.63        19.34 o                         
  -7   5   2       2038.34       2052.64        21.68 o                         
  -6   5   2       1398.93       1348.39        24.29 o                         
  -5   5   2          1.51         17.60         3.01 o                         
  -4   5   2       3982.20       4059.10        33.80 o                         
  -3   5   2       1539.79       1617.89        15.25 o                         
  -2   5   2        373.99        359.13         8.82 o                         
  -1   5   2        198.05        126.26         5.77 o                         
   0   5   2       2074.16       1926.06        18.92 o                         
   1   5   2        970.68        932.98        13.29 o                         
   2   5   2       1281.60       1184.10        14.27 o                         
   3   5   2       3234.31       3217.20        28.93 o                         
   4   5   2       1870.60       1916.29        21.18 o                         
   5   5   2         11.48         13.47         5.76 o                         
   6   5   2       1071.85       1100.46        21.08 o                         
   7   5   2        783.51        761.97        20.79 o                         
   8   5   2         18.51         33.41        10.92 o                         
 -12   6   2        951.98        907.63        26.93 o                         
 -11   6   2         19.28         11.78         8.27 o                         
 -10   6   2        253.01        206.47        13.75 o                         
  -9   6   2       1293.60       1298.25        24.35 o                         
  -8   6   2        713.49        726.11        13.41 o                         
  -7   6   2        114.28        112.94         6.15 o                         
  -6   6   2       1160.92       1157.92        15.71 o                         
  -5   6   2       1265.62       1133.38        14.51 o                         
  -4   6   2        231.40        232.39         6.37 o                         
  -3   6   2       1006.34       1046.36        11.70 o                         
  -2   6   2        498.47        404.24         8.79 o                         
  -1   6   2        625.72        534.05        12.98 o                         
   0   6   2        177.27        159.99         5.61 o                         
   1   6   2       1302.39       1302.61        17.31 o                         
   2   6   2       2025.46       1982.19        22.11 o                         
   3   6   2        483.74        437.07        10.14 o                         
   4   6   2        476.53        440.89        13.83 o                         
   5   6   2        881.84        926.27        18.91 o                         
   6   6   2        386.26        392.48        17.44 o                         
   7   6   2         12.09         -2.38         8.89 o                         
 -12   7   2         11.77         12.33        10.69 o                         
 -11   7   2        512.82        558.10        19.19 o                         
 -10   7   2        552.90        567.54        23.98 o                         
  -9   7   2        441.50        393.55        15.30 o                         
  -8   7   2        215.56        213.34         9.52 o                         
  -7   7   2       1778.65       1705.50        18.55 o                         
  -6   7   2       1614.86       1606.44        19.31 o                         
  -5   7   2        164.28        166.05         6.59 o                         
  -4   7   2        903.00        927.98        12.97 o                         
  -3   7   2       2073.43       1986.13        21.35 o                         
  -2   7   2       1056.62       1018.15        15.33 o                         
  -1   7   2         61.29         63.86         6.33 o                         
   0   7   2       3380.82       3347.47        34.15 o                         
   1   7   2        473.43        474.92         9.75 o                         
   2   7   2          0.24         -3.47         3.54 o                         
   3   7   2       2239.25       2267.00        37.15 o                         
   4   7   2        867.33        852.64        23.79 o                         
   5   7   2         50.63         57.97         8.08 o                         
   6   7   2        166.53        166.23        12.64 o                         
 -12   8   2        638.54        696.47        32.53 o                         
 -11   8   2        333.94        331.21        17.34 o                         
 -10   8   2          1.80         -4.55         7.57 o                         
  -9   8   2        859.15        826.00        18.34 o                         
  -8   8   2       1473.67       1483.84        19.36 o                         
  -7   8   2       1088.32        994.81        17.30 o                         
  -6   8   2        791.66        726.80        12.92 o                         
  -5   8   2       1854.97       1847.24        20.74 o                         
  -4   8   2       1841.96       1811.43        21.12 o                         
  -3   8   2         32.82         29.26         4.09 o                         
  -2   8   2        162.56        117.12         6.14 o                         
  -1   8   2       2137.44       2265.80        27.00 o                         
   0   8   2        205.35        200.02         6.77 o                         
   1   8   2        201.65        204.75         8.05 o                         
   2   8   2       2728.52       2755.81        31.23 o                         
   3   8   2        830.44        785.06        18.90 o                         
   4   8   2          6.25         11.79         6.51 o                         
   5   8   2        462.31        484.08        20.41 o                         
   6   8   2        627.00        686.04        33.99 o                         
 -11   9   2         31.88         39.90         9.09 o                         
 -10   9   2        956.49        901.65        21.54 o                         
  -9   9   2        793.22        802.74        19.44 o                         
  -8   9   2         10.19         15.51         5.03 o                         
  -7   9   2        797.74        817.25        17.10 o                         
  -6   9   2        430.71        427.60        13.09 o                         
  -5   9   2        135.51        155.47         8.84 o                         
  -4   9   2        216.07        215.84         8.67 o                         
  -3   9   2       2477.77       2507.56        28.87 o                         
  -2   9   2        914.52        886.69        16.43 o                         
  -1   9   2         49.21         46.88         5.19 o                         
   0   9   2        399.95        399.19        13.70 o                         
   1   9   2       1369.91       1346.09        20.23 o                         
   2   9   2        111.50        130.04         8.31 o                         
   3   9   2        203.97        215.38        13.67 o                         
   4   9   2        515.57        549.95        19.24 o                         
   5   9   2        391.38        386.83        23.23 o                         
 -11  10   2        299.75        312.41        19.28 o                         
 -10  10   2        313.13        363.28        17.02 o                         
  -9  10   2         70.14         67.11         6.62 o                         
  -8  10   2       1553.55       1521.08        30.46 o                         
  -6  10   2        390.94        363.29        15.36 o                         
  -5  10   2          3.57         -4.53         5.01 o                         
  -4  10   2       2296.97       2287.25        33.97 o                         
  -3  10   2       2053.87       1974.86        39.47 o                         
  -2  10   2         15.08         15.95         5.48 o                         
  -1  10   2       1548.81       1521.34        21.69 o                         
   0  10   2        920.65        941.86        19.46 o                         
   1  10   2          0.49         -5.04         5.04 o                         
   2  10   2        717.65        712.56        16.40 o                         
   3  10   2        478.78        516.82        26.00 o                         
   4  10   2        229.82        239.49        14.19 o                         
 -10  11   2         71.73         63.36        12.94 o                         
  -9  11   2        522.78        532.05        17.25 o                         
  -8  11   2        781.48        751.87        23.70 o                         
  -7  11   2         30.48         27.62         7.71 o                         
  -6  11   2        195.65        195.57        13.26 o                         
  -5  11   2       2098.81       2048.30        34.14 o                         
  -4  11   2        118.85         90.63         8.96 o                         
  -3  11   2         76.27         59.29         9.62 o                         
  -2  11   2       1786.81       1722.00        26.78 o                         
  -1  11   2        937.01        907.35        18.60 o                         
   0  11   2          4.06          4.73         6.97 o                         
   1  11   2       1130.70       1129.60        22.80 o                         
   2  11   2        534.53        570.51        19.81 o                         
   3  11   2        118.14         97.58        11.47 o                         
 -10  12   2        411.51        447.20        23.07 o                         
  -9  12   2        112.71        105.50        10.15 o                         
  -8  12   2        157.77        176.90        12.02 o                         
  -7  12   2        499.31        531.30        20.52 o                         
  -6  12   2       1048.41       1022.13        28.63 o                         
  -5  12   2         21.22         11.40         6.57 o                         
  -4  12   2        921.11        949.01        21.19 o                         
  -3  12   2        695.59        736.70        20.20 o                         
  -2  12   2         73.80         60.49         8.21 o                         
  -1  12   2         63.68         52.13         8.28 o                         
   0  12   2        663.67        685.82        23.54 o                         
   1  12   2        435.49        436.95        23.89 o                         
  -8  13   2        932.10        973.27        33.54 o                         
  -7  13   2        165.60        182.86        13.27 o                         
  -6  13   2         85.86         82.71        12.28 o                         
  -5  13   2        931.46        893.52        22.55 o                         
  -4  13   2        582.25        594.87        20.06 o                         
  -3  13   2          6.32         13.79         8.03 o                         
  -2  13   2        421.08        448.00        18.87 o                         
  -1  13   2        342.48        378.52        32.07 o                         
   0  13   2        136.05        161.22        14.68 o                         
  -6  14   2        557.87        576.75        23.88 o                         
  -5  14   2         42.54         57.68        10.93 o                         
  -4  14   2         64.42         66.45        10.98 o                         
  -3  14   2        499.75        490.25        20.52 o                         
   2 -14   3        404.68        413.83        18.91 o                         
   3 -14   3        639.03        663.01        21.67 o                         
   4 -14   3        139.78        121.66        27.30 o                         
   5 -14   3         43.93         42.95        12.36 o                         
  -1 -13   3        389.13        415.75        20.18 o                         
   0 -13   3         17.73         10.80         7.77 o                         
   1 -13   3        365.56        399.81        14.56 o                         
   2 -13   3        654.65        691.32        16.19 o                         
   3 -13   3         97.49        114.89         9.15 o                         
   4 -13   3        178.36        193.29        10.01 o                         
   5 -13   3        551.38        549.59        22.53 o                         
   6 -13   3        201.21        237.27        12.15 o                         
   7 -13   3          0.04         -5.24         6.26 o                         
  -2 -12   3        127.63        107.31        16.41 o                         
  -1 -12   3         72.24         74.33        11.17 o                         
   0 -12   3        521.40        513.73        19.67 o                         
   1 -12   3        772.38        711.56        23.73 o                         
   2 -12   3         81.75         79.70         7.03 o                         
   3 -12   3        339.82        335.81        12.59 o                         
   4 -12   3       1536.56       1496.46        38.87 o                         
   5 -12   3        167.15        172.89         9.99 o                         
   6 -12   3        279.88        295.91        11.64 o                         
   7 -12   3        760.38        730.41        16.36 o                         
   8 -12   3        360.29        361.77        20.64 o                         
  -4 -11   3        164.30        163.95        13.09 o                         
  -3 -11   3          0.91          9.96         8.32 o                         
  -2 -11   3        275.62        306.38        15.99 o                         
  -1 -11   3        687.65        698.85        18.44 o                         
   0 -11   3        180.03        202.86        14.02 o                         
   1 -11   3        151.37        176.91        10.39 o                         
   2 -11   3        590.22        589.54        13.48 o                         
   3 -11   3       1267.60       1246.22        18.42 o                         
   4 -11   3         18.57         26.87         5.08 o                         
   5 -11   3        334.75        357.97        11.33 o                         
   6 -11   3       1978.63       1997.29        23.62 o                         
   7 -11   3        332.58        330.98        10.38 o                         
   8 -11   3        154.76        164.90         9.14 o                         
   9 -11   3        864.70        869.98        21.95 o                         
  -5 -10   3         77.16         91.19        12.09 o                         
  -4 -10   3        420.18        417.55        22.02 o                         
  -3 -10   3        463.34        503.51        18.60 o                         
  -2 -10   3        732.43        697.61        26.34 o                         
  -1 -10   3         22.38         18.34         5.34 o                         
   0 -10   3        978.57        869.44        16.71 o                         
   1 -10   3        977.04       1001.50        16.14 o                         
   2 -10   3        858.35        867.88        14.35 o                         
   3 -10   3         14.64          3.21         3.82 o                         
   4 -10   3          2.03         -1.06         3.06 o                         
   5 -10   3        169.05        170.21         9.14 o                         
   6 -10   3        214.13        197.91         8.04 o                         
   7 -10   3        285.07        315.51        14.73 o                         
   8 -10   3        863.51        929.67        18.48 o                         
   9 -10   3        232.21        220.86        12.32 o                         
  10 -10   3         65.04         71.51        10.39 o                         
  -6  -9   3          3.77         -8.74        15.51 o                         
  -5  -9   3        536.12        534.99        38.47 o                         
  -4  -9   3        344.46        313.07        14.19 o                         
  -3  -9   3        157.07        164.65        19.08 o                         
  -2  -9   3         59.22         63.32         6.29 o                         
  -1  -9   3        758.48        816.20        16.03 o                         
   0  -9   3       1560.91       1528.78        19.03 o                         
   1  -9   3         19.43         15.35         3.21 o                         
   2  -9   3        469.06        469.37         9.24 o                         
   3  -9   3       2213.02       2223.57        22.16 o                         
   4  -9   3        191.29        192.44         6.20 o                         
   5  -9   3          0.10         -0.13         2.34 o                         
   6  -9   3       1536.59       1525.95        22.10 o                         
   7  -9   3        436.46        408.56        17.70 o                         
   8  -9   3        155.86        146.01         8.30 o                         
   9  -9   3        235.02        251.50        12.42 o                         
  10  -9   3        578.46        606.19        37.37 o                         
  -7  -8   3          2.45         11.96        12.14 o                         
  -6  -8   3        342.20        345.96        18.80 o                         
  -5  -8   3       1227.70       1225.36        25.99 o                         
  -4  -8   3        838.76        837.71        18.29 o                         
  -3  -8   3          0.48          2.12         4.31 o                         
  -2  -8   3        930.43        908.60        15.18 o                         
  -1  -8   3       1293.22       1388.60        16.28 o                         
   0  -8   3         15.07         19.35         3.12 o                         
   1  -8   3       1327.08       1370.42        15.43 o                         
   2  -8   3       4793.62       4681.41        34.80 o                         
   3  -8   3        962.55        934.94        10.27 o                         
   4  -8   3        473.33        479.25         6.74 o                         
   5  -8   3       3192.07       3146.15        38.18 o                         
   6  -8   3        250.52        247.35         6.45 o                         
   7  -8   3        123.27        128.29        10.81 o                         
   8  -8   3        766.72        736.15        14.21 o                         
   9  -8   3        394.23        382.38        24.10 o                         
  10  -8   3        109.43        138.75        11.93 o                         
  -8  -7   3        114.37        105.09        15.43 o                         
  -7  -7   3        544.35        531.48        19.97 o                         
  -6  -7   3       1280.14       1251.82        25.74 o                         
  -5  -7   3        105.36         78.66         8.90 o                         
  -4  -7   3       1984.89       2039.26        25.05 o                         
  -3  -7   3       4652.69       4771.37        42.96 o                         
  -2  -7   3        634.00        589.66         9.91 o                         
  -1  -7   3       1061.40       1062.78        13.04 o                         
   0  -7   3       3679.92       3654.89        31.81 o                         
   1  -7   3       1529.19       1393.24        14.59 o                         
   2  -7   3        313.64        291.72         5.85 o                         
   3  -7   3       2631.99       2656.17        20.65 o                         
   4  -7   3       4097.10       4116.72        30.31 o                         
   5  -7   3        371.65        343.45         5.50 o                         
   6  -7   3        679.59        697.06        10.23 o                         
   7  -7   3       1081.57       1028.47        15.93 o                         
   8  -7   3        459.90        454.69        16.75 o                         
   9  -7   3         52.20         56.06         8.26 o                         
  10  -7   3        225.85        240.40        13.94 o                         
  -8  -6   3        669.26        686.30        19.93 o                         
  -7  -6   3       1078.60       1067.10        20.62 o                         
  -6  -6   3         67.24         62.85         7.02 o                         
  -5  -6   3        560.07        552.53        13.25 o                         
  -4  -6   3        242.52        265.90         8.86 o                         
  -3  -6   3         25.08         20.28         3.45 o                         
  -2  -6   3       1196.80       1285.39        13.40 o                         
  -1  -6   3       2519.24       2400.07        21.12 o                         
   0  -6   3          5.15          9.92         2.10 o                         
   1  -6   3       1597.57       1560.84        14.95 o                         
   2  -6   3       6979.95       7323.69        45.68 o                         
   3  -6   3       3103.33       3102.43        25.24 o                         
   4  -6   3         13.02         11.11         2.19 o                         
   5  -6   3       1368.84       1425.00        12.91 o                         
   6  -6   3       1933.46       1876.31        24.52 o                         
   7  -6   3        619.60        623.11        11.93 o                         
   8  -6   3        498.75        477.23        13.86 o                         
   9  -6   3        862.67        908.09        19.14 o                         
  10  -6   3        244.60        233.76        13.83 o                         
  11  -6   3         45.78         18.03        10.66 o                         
  -9  -5   3        601.71        596.44        19.71 o                         
  -8  -5   3         49.69         61.70         8.34 o                         
  -7  -5   3          5.91         -5.17         5.17 o                         
  -6  -5   3        556.52        599.92        13.82 o                         
  -5  -5   3        150.83        129.35         6.89 o                         
  -4  -5   3          9.11         13.97         3.62 o                         
  -3  -5   3       1880.92       1753.38        19.31 o                         
  -2  -5   3       5471.82       5894.95        40.49 o                         
  -1  -5   3       2332.34       2558.51        20.22 o                         
   0  -5   3        261.26        200.57         4.31 o                         
   1  -5   3       8429.05       8528.68        66.05 o                         
   2  -5   3       2652.54       2756.64        24.65 o                         
   3  -5   3       1363.49       1412.61        15.22 o                         
   4  -5   3        968.22        816.76         8.19 o                         
   5  -5   3       2001.69       1986.94        18.45 o                         
   6  -5   3        488.89        465.87         8.88 o                         
   7  -5   3        186.63        194.22         8.79 o                         
   8  -5   3       1348.08       1360.97        22.13 o                         
   9  -5   3        643.09        685.34        20.30 o                         
  10  -5   3        248.17        272.66        18.04 o                         
  11  -5   3        801.14        847.28        33.25 o                         
  -9  -4   3          0.20         -1.65         6.78 o                         
  -8  -4   3        540.02        566.70        16.00 o                         
  -7  -4   3       1493.12       1491.08        22.88 o                         
  -6  -4   3         21.86         29.28         3.85 o                         
  -5  -4   3        305.24        312.23         7.31 o                         
  -4  -4   3        753.90        757.14        16.47 o                         
  -3  -4   3       1981.56       1877.31        22.06 o                         
  -2  -4   3         65.47         89.20         4.26 o                         
  -1  -4   3       4745.83       4644.84        31.58 o                         
   0  -4   3       2358.31       2303.61        17.38 o                         
   1  -4   3        371.77        366.68         4.33 o                         
   2  -4   3       3055.17       2971.26        30.97 o                         
   4  -4   3        103.76         49.09         2.63 o                         
   5  -4   3          8.41          7.36         1.99 o                         
   6  -4   3       1701.15       1719.52        17.23 o                         
   7  -4   3        959.59       1004.95        15.72 o                         
   8  -4   3        756.82        723.60        18.74 o                         
   9  -4   3         34.67         42.41         8.75 o                         
  10  -4   3        867.26        924.38        23.50 o                         
 -10  -3   3        402.70        370.44        16.23 o                         
  -9  -3   3       1814.53       1784.74        26.52 o                         
  -8  -3   3       1992.73       1936.54        25.96 o                         
  -7  -3   3         39.19         31.42         4.61 o                         
  -6  -3   3       1162.71       1177.92        14.96 o                         
  -5  -3   3       1133.10        998.34        12.45 o                         
  -4  -3   3         53.82         84.15         5.72 o                         
  -3  -3   3          1.67         10.67         1.84 o                         
  -2  -3   3       4544.30       4709.54        33.93 o                         
  -1  -3   3       1869.92       1760.72        13.50 o                         
   0  -3   3        749.79        700.21         7.63 o                         
   1  -3   3       5058.71       4908.30        51.10 o                         
   2  -3   3       2602.41       2430.25        20.17 o                         
   3  -3   3       1153.00       1209.15        13.15 o                         
   4  -3   3        121.22        104.23         3.64 o                         
   5  -3   3       3436.14       3414.56        25.43 o                         
   6  -3   3       1892.77       1857.98        18.23 o                         
   7  -3   3          8.08          7.74         3.60 o                         
   8  -3   3        649.80        670.12        16.76 o                         
   9  -3   3        425.36        385.85        20.68 o                         
  10  -3   3         17.80         15.01         8.23 o                         
 -10  -2   3       1103.65       1160.02        28.10 o                         
  -9  -2   3         31.28         50.84         8.97 o                         
  -8  -2   3        764.45        686.96        16.99 o                         
  -7  -2   3       1635.39       1752.17        19.93 o                         
  -6  -2   3       1943.40       1969.47        20.12 o                         
  -5  -2   3        402.68        359.23         7.22 o                         
  -4  -2   3       2991.90       2935.00        24.26 o                         
  -3  -2   3       7360.06       7541.44        55.55 o                         
  -2  -2   3        492.14        522.49         6.22 o                         
  -1  -2   3       6878.41       7381.99        58.76 o                         
   0  -2   3       2146.16       1986.06        15.27 o                         
   1  -2   3        901.06        856.00         6.56 o                         
   2  -2   3         14.89         22.32         1.51 o                         
   3  -2   3       2479.09       2348.98        15.62 o                         
   4  -2   3       8083.45       8356.94        52.29 o                         
   5  -2   3        215.80        178.03         5.62 o                         
   6  -2   3        325.15        331.91         7.91 o                         
   7  -2   3       4101.93       4019.08        41.79 o                         
   8  -2   3        932.27        922.34        18.31 o                         
   9  -2   3          0.62         -1.67         6.08 o                         
  10  -2   3        359.99        365.26        13.48 o                         
 -11  -1   3       1199.52       1160.70        24.21 o                         
 -10  -1   3        125.91        122.63         9.12 o                         
  -9  -1   3       1028.39       1038.39        20.03 o                         
  -8  -1   3       1396.26       1383.13        18.33 o                         
  -7  -1   3        804.38        833.41        12.92 o                         
  -6  -1   3         11.53          7.43         2.68 o                         
  -5  -1   3       4353.80       4783.31        41.16 o                         
  -4  -1   3      11745.59      12540.74        78.44 o                         
  -3  -1   3       1049.34       1078.14        10.62 o                         
  -2  -1   3      17686.04      18910.42       134.59 o                         
  -1  -1   3        836.70        910.65         8.28 o                         
   0  -1   3       4393.69       4828.59        28.79 o                         
   1  -1   3      10025.00      10287.99        72.45 o                         
   2  -1   3        933.72        886.53         7.53 o                         
   3  -1   3       3487.51       3455.78        23.61 o                         
   4  -1   3         11.95         15.13         2.29 o                         
   5  -1   3        801.37        801.62        10.86 o                         
   6  -1   3       1579.46       1539.76        17.01 o                         
   7  -1   3         76.55         62.70         5.76 o                         
   8  -1   3         44.65         35.58         4.79 o                         
   9  -1   3        589.26        550.04        26.15 o                         
  10  -1   3        335.87        345.74        17.22 o                         
 -11   0   3          4.90         18.04         8.12 o                         
 -10   0   3       1304.62       1304.97        20.97 o                         
  -9   0   3        517.76        504.07        13.14 o                         
  -8   0   3         86.58         88.56         6.65 o                         
  -7   0   3        336.82        315.28         9.13 o                         
  -6   0   3       2128.27       1988.53        19.60 o                         
  -5   0   3        154.20        146.29         5.15 o                         
  -4   0   3       1435.72       1505.13        14.05 o                         
  -3   0   3       9654.73      10237.64        78.43 o                         
  -2   0   3       5530.45       5852.12        62.28 o                         
  -1   0   3        443.25        426.19         5.75 o                         
   0   0   3         62.23         64.44         1.93 o                         
   1   0   3      24472.42      25540.61       182.33 o                         
   2   0   3       1143.85       1150.92        10.71 o                         
   3   0   3         17.79         23.38         2.20 o                         
   4   0   3       1877.79       1813.16        18.22 o                         
   5   0   3       1405.37       1278.82        16.66 o                         
   6   0   3          4.70          5.37         3.30 o                         
   7   0   3       1107.16       1146.42        18.97 o                         
   8   0   3        673.51        669.11        16.85 o                         
   9   0   3        489.47        500.96        19.49 o                         
  10   0   3        192.35        163.04        13.05 o                         
 -11   1   3        641.64        670.31        19.17 o                         
 -10   1   3        421.61        420.20        17.95 o                         
  -9   1   3          5.97          0.12         6.22 o                         
  -8   1   3          4.68          9.29         3.99 o                         
  -7   1   3       1830.98       1874.43        19.98 o                         
  -6   1   3        794.84        770.10        11.90 o                         
  -5   1   3       1893.26       1930.53        20.82 o                         
  -4   1   3       3323.35       3373.12        33.84 o                         
  -3   1   3      11783.77      12228.74       115.44 o                         
  -2   1   3       6091.63       6854.52        57.81 o                         
  -1   1   3       9837.18      10801.76        81.45 o                         
   0   1   3      12464.94      12881.06       148.82 o                         
   1   1   3       3199.01       3155.47        23.82 o                         
   2   1   3       3700.75       3750.85        28.81 o                         
   3   1   3      10993.11      11842.04        80.76 o                         
   4   1   3        409.73        398.08         8.80 o                         
   5   1   3        141.20        142.41         6.90 o                         
   6   1   3       2651.33       2583.94        26.75 o                         
   7   1   3        903.35        943.11        20.31 o                         
   8   1   3        621.70        636.45        16.65 o                         
   9   1   3        885.30        900.10        24.23 o                         
 -12   2   3        302.84        329.77        20.63 o                         
 -11   2   3        141.17        141.12        10.97 o                         
 -10   2   3        587.34        637.53        18.91 o                         
  -9   2   3        749.55        712.34        25.51 o                         
  -8   2   3       3026.34       3058.46        31.55 o                         
  -7   2   3         99.02        107.33         6.07 o                         
  -6   2   3       2704.16       2763.87        26.56 o                         
  -5   2   3       9688.25       9976.87        73.71 o                         
  -4   2   3        867.40        859.98        13.03 o                         
  -3   2   3        100.72        110.64         3.95 o                         
  -2   2   3       4238.93       4424.13        39.74 o                         
  -1   2   3       5091.46       5257.32        46.05 o                         
   0   2   3       1690.57       1700.78        14.42 o                         
   1   2   3       3340.20       3431.07        28.23 o                         
   2   2   3       5623.62       5756.13        39.15 o                         
   3   2   3        837.99        847.24        13.22 o                         
   4   2   3       1359.85       1331.86        17.13 o                         
   5   2   3       3025.85       3026.52        31.02 o                         
   6   2   3        685.68        629.29        15.65 o                         
   7   2   3         97.68         78.12         9.67 o                         
   8   2   3        765.68        735.41        19.53 o                         
   9   2   3        373.06        391.42        18.00 o                         
 -12   3   3         47.73         41.75        11.47 o                         
 -11   3   3        587.59        545.16        22.51 o                         
 -10   3   3        482.29        485.53        17.57 o                         
  -9   3   3        117.83        126.59         8.92 o                         
  -8   3   3       1014.26       1012.46        16.44 o                         
  -7   3   3       2987.29       3033.54        29.85 o                         
  -6   3   3        541.79        491.11         9.76 o                         
  -5   3   3        511.18        659.50        12.24 o                         
  -4   3   3       2458.26       2437.92        27.87 o                         
  -3   3   3       5110.49       5054.29        46.19 o                         
  -2   3   3       1072.01        943.98        11.33 o                         
  -1   3   3         11.44         12.27         1.60 o                         
   0   3   3       6503.76       6539.48        65.76 o                         
   1   3   3        494.26        429.04         7.03 o                         
   2   3   3        118.23        113.88         4.20 o                         
   3   3   3       1012.72        993.83        11.98 o                         
   4   3   3       1786.65       1651.42        20.46 o                         
   5   3   3        716.60        737.33        14.51 o                         
   6   3   3        998.54        960.45        19.71 o                         
   7   3   3       2433.18       2479.29        33.89 o                         
   8   3   3        572.66        585.45        18.59 o                         
   9   3   3         80.50         55.56        14.85 o                         
 -12   4   3        635.02        672.60        42.81 o                         
 -11   4   3        655.48        621.06        22.87 o                         
 -10   4   3         78.70         51.58         7.09 o                         
  -9   4   3        602.20        599.53        13.93 o                         
  -8   4   3       2808.33       2726.60        27.65 o                         
  -7   4   3        853.82        913.15        14.40 o                         
  -6   4   3         40.59         28.72         3.70 o                         
  -5   4   3        137.54         77.45         4.68 o                         
  -4   4   3       1887.38       1721.28        19.22 o                         
  -3   4   3        368.21        294.42         7.32 o                         
  -2   4   3       2649.53       2772.51        34.53 o                         
  -1   4   3       5609.43       5724.93        47.10 o                         
   0   4   3       1648.04       1553.96        17.36 o                         
   1   4   3        472.27        453.42         8.47 o                         
   2   4   3       1759.26       1734.06        17.55 o                         
   3   4   3        376.12        319.27         7.44 o                         
   4   4   3        296.66        288.56        10.55 o                         
   5   4   3        487.86        474.40        13.02 o                         
   6   4   3       1350.67       1397.89        24.69 o                         
   7   4   3        440.75        479.09        17.41 o                         
   8   4   3        113.05        120.99        12.24 o                         
 -12   5   3        472.54        492.76        23.00 o                         
 -11   5   3          8.01          1.00         7.30 o                         
 -10   5   3        261.82        268.33        14.47 o                         
  -9   5   3        118.87        115.22         8.08 o                         
  -8   5   3        197.46        179.50         8.16 o                         
  -7   5   3        779.43        749.33        13.20 o                         
  -6   5   3       3376.48       3102.87        34.90 o                         
  -5   5   3        952.12        944.29        14.22 o                         
  -4   5   3         57.99         61.37         4.26 o                         
  -3   5   3       6204.28       6539.23        74.52 o                         
  -2   5   3        958.78        779.46        11.73 o                         
  -1   5   3        162.85        225.10         7.34 o                         
   0   5   3       5228.69       5721.87        45.63 o                         
   1   5   3       4413.86       4558.23        45.97 o                         
   2   5   3        272.26        273.06         7.36 o                         
   3   5   3         47.48         44.15         4.00 o                         
   4   5   3        572.89        575.33        14.18 o                         
   5   5   3         43.90         38.14         6.33 o                         
   6   5   3         36.67         25.49         7.89 o                         
   7   5   3        113.38        119.40        13.90 o                         
 -12   6   3          0.66         -5.83        11.07 o                         
 -11   6   3        425.20        479.76        18.08 o                         
 -10   6   3        265.16        280.75        14.15 o                         
  -9   6   3         82.74         80.65         7.32 o                         
  -8   6   3       1038.14       1032.65        16.90 o                         
  -7   6   3       3193.30       3355.92        32.99 o                         
  -6   6   3         71.41         51.34         4.51 o                         
  -5   6   3        805.34        740.02        11.70 o                         
  -4   6   3       7810.76       8003.02        61.12 o                         
  -3   6   3       2470.94       2444.28        25.86 o                         
  -2   6   3        348.32        396.42         9.09 o                         
  -1   6   3        655.87        501.37        10.43 o                         
   0   6   3       3323.67       3480.80        31.42 o                         
   1   6   3        895.58        934.87        12.96 o                         
   2   6   3         50.71         46.93         4.37 o                         
   3   6   3        839.13        877.27        14.00 o                         
   4   6   3        160.02        148.77        11.49 o                         
   5   6   3       1113.11       1098.29        22.31 o                         
   6   6   3        730.09        775.30        20.79 o                         
   7   6   3        443.35        469.36        26.83 o                         
 -12   7   3        564.53        564.26        24.12 o                         
 -11   7   3        174.43        194.88        13.66 o                         
 -10   7   3          1.16         -3.66         6.45 o                         
  -9   7   3        729.41        695.86        17.23 o                         
  -8   7   3       2387.02       2302.19        25.30 o                         
  -7   7   3         39.87         20.87         4.57 o                         
  -6   7   3       1738.13       1732.46        20.54 o                         
  -5   7   3       2507.20       2454.97        24.89 o                         
  -4   7   3        456.52        468.56         9.04 o                         
  -3   7   3        664.41        598.99        11.07 o                         
  -2   7   3       3773.49       3763.14        37.22 o                         
  -1   7   3       3816.95       3933.17        52.78 o                         
   0   7   3          1.07          2.30         3.00 o                         
   1   7   3       3309.62       3265.70        29.81 o                         
   2   7   3       4140.40       4108.67        38.64 o                         
   3   7   3        969.31        938.97        31.54 o                         
   4   7   3        332.95        354.07        15.31 o                         
   5   7   3       1099.27       1133.67        23.18 o                         
   6   7   3        514.08        529.57        21.12 o                         
 -12   8   3          2.23          2.97        13.99 o                         
 -11   8   3        280.89        259.29        13.92 o                         
 -10   8   3        746.92        763.75        19.45 o                         
  -9   8   3       1474.07       1428.87        26.70 o                         
  -8   8   3          0.42          2.34         4.94 o                         
  -7   8   3       2585.07       2538.21        27.82 o                         
  -6   8   3       1271.35       1281.09        19.33 o                         
  -5   8   3          2.26          3.98         3.30 o                         
  -4   8   3       1870.52       1792.01        21.52 o                         
  -3   8   3       1706.77       1540.05        19.61 o                         
  -2   8   3        771.53        772.16        16.04 o                         
  -1   8   3        830.62        779.28        15.22 o                         
   0   8   3       1428.78       1457.39        17.22 o                         
   1   8   3        365.04        388.32        11.17 o                         
   2   8   3        508.95        516.04        13.13 o                         
   3   8   3        789.18        778.92        17.95 o                         
   4   8   3        668.11        696.01        20.15 o                         
   5   8   3        119.70         98.59        11.73 o                         
 -11   9   3        356.54        349.17        16.62 o                         
 -10   9   3          5.17         12.02         7.24 o                         
  -9   9   3       1445.82       1325.71        25.90 o                         
  -8   9   3       2017.53       1892.50        23.65 o                         
  -7   9   3          6.90          3.57         5.14 o                         
  -6   9   3        261.87        251.70        10.81 o                         
  -5   9   3       1119.56       1110.98        18.56 o                         
  -4   9   3       1301.07       1311.24        18.90 o                         
  -3   9   3         33.37         26.07         4.73 o                         
  -2   9   3        743.35        739.71        17.12 o                         
  -1   9   3       1641.57       1563.82        26.54 o                         
   0   9   3        250.42        266.69        12.96 o                         
   1   9   3         24.90         14.67         5.19 o                         
   2   9   3        347.54        339.66        12.76 o                         
   3   9   3        591.42        627.78        25.26 o                         
   4   9   3        204.86        197.50        12.45 o                         
 -11  10   3         19.19          1.06         9.08 o                         
 -10  10   3        410.82        429.91        18.54 o                         
  -9  10   3       1055.50       1033.83        18.79 o                         
  -8  10   3        146.58        156.32        13.93 o                         
  -7  10   3          0.71         -5.24         5.68 o                         
  -6  10   3        525.41        503.54        16.61 o                         
  -5  10   3          2.57          3.81         5.04 o                         
  -4  10   3        292.22        274.61        11.72 o                         
  -3  10   3       1401.91       1368.69        22.81 o                         
  -2  10   3       1943.00       1936.05        26.40 o                         
  -1  10   3         45.69         33.81         6.93 o                         
   0  10   3        392.57        416.16        17.54 o                         
   1  10   3        730.50        715.50        15.66 o                         
   2  10   3        439.51        429.90        15.93 o                         
   3  10   3        165.93        172.71        11.63 o                         
 -10  11   3        387.22        396.43        18.59 o                         
  -9  11   3         10.37          9.60         6.28 o                         
  -8  11   3        834.12        784.97        24.71 o                         
  -7  11   3       1289.48       1251.71        64.21 o                         
  -6  11   3        402.20        378.18        20.42 o                         
  -5  11   3         36.91         34.55        11.13 o                         
  -4  11   3       2022.74       1933.33        39.90 o                         
  -3  11   3        775.70        733.75        23.06 o                         
  -2  11   3         11.37         22.68         6.33 o                         
  -1  11   3        358.29        390.88        14.10 o                         
   0  11   3        503.68        564.25        18.97 o                         
   1  11   3         55.83         55.30         8.99 o                         
   2  11   3          0.63         15.48         8.37 o                         
 -10  12   3        567.01        572.47        27.46 o                         
  -9  12   3        810.61        843.21        21.27 o                         
  -8  12   3        284.33        310.11        17.41 o                         
  -7  12   3         61.91         61.02        11.61 o                         
  -6  12   3        612.72        631.69        19.96 o                         
  -5  12   3       1685.22       1713.11        28.00 o                         
  -4  12   3          0.80         -1.12         7.59 o                         
  -3  12   3        730.99        705.34        19.71 o                         
  -2  12   3        628.82        603.08        18.72 o                         
  -1  12   3        153.83        165.12        11.30 o                         
   0  12   3          2.83         11.71         8.86 o                         
   1  12   3        425.09        471.22        28.01 o                         
  -8  13   3         13.10         -3.17         9.80 o                         
  -7  13   3        226.34        274.79        16.79 o                         
  -6  13   3        713.37        676.16        22.81 o                         
  -5  13   3         31.92         24.81         8.88 o                         
  -4  13   3        419.05        397.68        20.59 o                         
  -3  13   3        444.98        499.47        21.44 o                         
  -2  13   3         35.97         62.97        10.86 o                         
  -1  13   3        105.93        120.35        14.46 o                         
  -6  14   3         34.66         37.32        15.13 o                         
  -5  14   3        949.83       1023.97        29.57 o                         
  -4  14   3        542.06        534.57        22.54 o                         
   3 -14   4         19.82          4.04         8.70 o                         
   4 -14   4        559.15        559.54        37.68 o                         
  -1 -13   4        123.85        140.96        12.26 o                         
   0 -13   4        238.98        295.18        13.95 o                         
   1 -13   4         64.26         83.30         8.58 o                         
   2 -13   4         98.62        130.66         9.43 o                         
   3 -13   4       1615.08       1522.34        24.02 o                         
   4 -13   4        314.43        305.47        12.99 o                         
   5 -13   4          9.97         -0.05         7.04 o                         
   6 -13   4        472.39        490.18        24.48 o                         
   7 -13   4        448.56        456.52        26.35 o                         
  -2 -12   4        595.80        645.05        23.10 o                         
  -1 -12   4        383.94        402.07        16.76 o                         
   0 -12   4         44.50         40.97         7.03 o                         
   1 -12   4        100.25        101.20         8.71 o                         
   2 -12   4       1829.88       1811.02        24.87 o                         
   3 -12   4        491.37        497.56        16.12 o                         
   4 -12   4        426.31        451.51        13.10 o                         
   5 -12   4        539.36        525.18        14.52 o                         
   6 -12   4        358.28        360.88        16.22 o                         
   7 -12   4         53.26         40.26        12.23 o                         
   8 -12   4        360.12        406.63        23.35 o                         
  -4 -11   4        363.34        387.46        19.92 o                         
  -3 -11   4        597.32        610.10        20.24 o                         
  -2 -11   4        253.01        266.52        14.09 o                         
  -1 -11   4         78.91         86.91         8.42 o                         
   0 -11   4       1618.92       1565.90        32.89 o                         
   1 -11   4       1658.64       1573.43        27.43 o                         
   2 -11   4         33.09         33.21         5.04 o                         
   3 -11   4       1325.70       1320.54        19.17 o                         
   4 -11   4        771.21        784.09        15.30 o                         
   5 -11   4         43.04         59.22         9.19 o                         
   6 -11   4        255.67        259.55        18.91 o                         
   7 -11   4       1088.86       1137.34        24.83 o                         
   8 -11   4        543.52        549.69        22.65 o                         
   9 -11   4         10.10          4.69        14.23 o                         
  -5 -10   4        699.76        704.61        23.59 o                         
  -4 -10   4        684.75        711.74        21.03 o                         
  -3 -10   4         23.93         23.33         7.23 o                         
  -2 -10   4          1.28          2.49         5.96 o                         
  -1 -10   4        875.76        924.56        19.27 o                         
   0 -10   4         59.04         68.91         6.85 o                         
   1 -10   4       1106.14       1036.99        17.41 o                         
   2 -10   4       1773.50       1742.17        21.27 o                         
   3 -10   4          1.78         -0.57         3.01 o                         
   4 -10   4        534.33        482.68         9.55 o                         
   5 -10   4        747.59        748.12        18.24 o                         
   6 -10   4       1682.21       1726.94        28.23 o                         
   7 -10   4        955.10        951.36        22.22 o                         
   8 -10   4          1.83         19.02        10.33 o                         
   9 -10   4        345.28        396.56        12.48 o                         
  -6  -9   4        755.71        748.85        31.10 o                         
  -5  -9   4        639.42        592.63        22.66 o                         
  -4  -9   4         27.12         30.21         7.35 o                         
  -3  -9   4          2.39         -5.29         5.72 o                         
  -2  -9   4       1206.16       1256.71        22.42 o                         
  -1  -9   4        106.38        108.65         7.43 o                         
   0  -9   4        648.21        647.71        12.06 o                         
   1  -9   4       3296.36       3287.27        29.21 o                         
   2  -9   4       1336.07       1369.10        17.31 o                         
   3  -9   4         92.74         88.15         4.57 o                         
   4  -9   4          3.00         -4.67         5.28 o                         
   5  -9   4        337.26        342.17        12.40 o                         
   6  -9   4        288.14        264.14        12.81 o                         
   7  -9   4        354.91        344.82        16.20 o                         
   8  -9   4        890.27        892.22        14.72 o                         
   9  -9   4        250.41        266.40        13.05 o                         
  10  -9   4         19.14          9.78         6.51 o                         
  -7  -8   4        492.63        475.21        23.45 o                         
  -6  -8   4        304.93        301.74        16.84 o                         
  -5  -8   4         92.14         88.13         8.54 o                         
  -4  -8   4         80.65         87.44         7.93 o                         
  -3  -8   4       1380.12       1337.10        19.93 o                         
  -2  -8   4        103.43        117.91         6.64 o                         
  -1  -8   4       2353.53       2458.51        23.34 o                         
   0  -8   4       2524.36       2634.44        25.61 o                         
   1  -8   4       1035.88       1048.65        13.94 o                         
   2  -8   4        453.97        437.23         6.86 o                         
   3  -8   4       2980.55       3017.62        26.19 o                         
   4  -8   4       1411.47       1360.84        20.76 o                         
   5  -8   4          0.12          4.45         4.92 o                         
   6  -8   4       2364.93       2296.65        27.51 o                         
   7  -8   4       1695.71       1589.35        31.37 o                         
   8  -8   4        159.23        154.10        10.69 o                         
   9  -8   4         84.50         74.44         8.15 o                         
  10  -8   4        603.85        632.31        22.31 o                         
  -8  -7   4        964.82       1038.61        24.91 o                         
  -7  -7   4         19.95         18.55         8.28 o                         
  -6  -7   4       1425.71       1435.25        27.09 o                         
  -5  -7   4       1441.36       1454.88        22.89 o                         
  -4  -7   4        252.60        238.68         9.97 o                         
  -3  -7   4        175.97        184.36         7.61 o                         
  -2  -7   4       3149.30       3049.01        27.83 o                         
  -1  -7   4        796.94        790.15        10.93 o                         
   0  -7   4        126.83        131.09         7.00 o                         
   1  -7   4        252.63        234.46         5.85 o                         
   2  -7   4        805.77        776.52         8.25 o                         
   3  -7   4        150.46        164.74         8.05 o                         
   4  -7   4         35.66         28.33         4.48 o                         
   5  -7   4       2436.71       2392.40        26.74 o                         
   6  -7   4        729.09        730.91        11.30 o                         
   7  -7   4        200.74        172.27         6.72 o                         
   8  -7   4        515.99        506.59        13.98 o                         
   9  -7   4        688.90        706.61        16.49 o                         
  10  -7   4         94.17        122.27        12.33 o                         
  -8  -6   4        148.24        152.07        10.71 o                         
  -7  -6   4       1443.89       1449.69        23.34 o                         
  -6  -6   4        782.18        798.67        17.49 o                         
  -5  -6   4        211.24        201.13         9.78 o                         
  -4  -6   4       4188.55       4249.38        38.89 o                         
  -3  -6   4       4937.12       5146.69        41.27 o                         
  -2  -6   4        885.65        846.23        11.71 o                         
  -1  -6   4        185.17        198.74         5.66 o                         
   0  -6   4        542.47        414.05         6.56 o                         
   1  -6   4        529.06        469.18         6.43 o                         
   2  -6   4         23.11         18.65         3.47 o                         
   3  -6   4        449.62        410.14         9.58 o                         
   4  -6   4       1762.31       1739.19        21.86 o                         
   5  -6   4       1691.31       1747.78        16.85 o                         
   6  -6   4        268.91        280.46         6.82 o                         
   7  -6   4       1840.74       1822.60        44.29 o                         
   8  -6   4        783.83        837.94        17.31 o                         
   9  -6   4        110.80         96.37         7.81 o                         
  10  -6   4        852.53        892.49        20.07 o                         
  -9  -5   4        451.84        460.19        19.16 o                         
  -8  -5   4        646.84        689.59        24.89 o                         
  -7  -5   4        428.62        454.75        13.86 o                         
  -6  -5   4        153.21        131.35         7.84 o                         
  -5  -5   4         80.66         85.88         5.77 o                         
  -4  -5   4       1304.11       1198.71        14.82 o                         
  -3  -5   4        729.39        785.54        11.91 o                         
  -2  -5   4        226.58        197.77         5.72 o                         
  -1  -5   4       3254.46       3355.97        24.84 o                         
   0  -5   4        310.82        229.32         5.00 o                         
   1  -5   4          2.67          2.90         1.18 o                         
   2  -5   4       3188.88       3157.87        34.11 o                         
   3  -5   4         80.89         31.95         3.51 o                         
   4  -5   4        398.48        456.96         6.81 o                         
   5  -5   4       2641.92       2806.06        21.28 o                         
   6  -5   4       1868.43       1849.46        18.10 o                         
   7  -5   4        604.67        612.70        12.91 o                         
   8  -5   4         50.01         39.18         5.50 o                         
   9  -5   4        612.44        631.27        17.31 o                         
  10  -5   4        502.31        475.30        16.59 o                         
 -10  -4   4       1239.17       1218.94        25.61 o                         
  -9  -4   4       1395.40       1334.66        24.11 o                         
  -8  -4   4        249.00        247.69        11.73 o                         
  -7  -4   4        231.02        254.05        11.27 o                         
  -6  -4   4        632.08        658.14        13.17 o                         
  -5  -4   4         12.67         10.48         3.21 o                         
  -4  -4   4        161.87        201.25         6.54 o                         
  -3  -4   4       1269.40       1188.39        13.04 o                         
  -2  -4   4      13711.31      14161.46        94.06 o                         
  -1  -4   4        518.14        518.32         6.39 o                         
   0  -4   4        652.09        609.96         7.43 o                         
   1  -4   4       5644.74       5768.22        45.14 o                         
   2  -4   4       1248.87       1213.04        16.84 o                         
   3  -4   4        306.24        304.20         7.17 o                         
   4  -4   4       2257.55       2174.25        16.12 o                         
   5  -4   4       1311.08       1303.97        12.99 o                         
   6  -4   4        671.90        648.38         9.62 o                         
   7  -4   4          1.76          1.26         3.51 o                         
   8  -4   4         37.13         15.22         5.41 o                         
   9  -4   4         71.61         76.31         7.68 o                         
  10  -4   4        313.88        307.08        19.16 o                         
 -10  -3   4        896.95        927.79        24.78 o                         
  -9  -3   4          7.16          4.64         7.23 o                         
  -8  -3   4        898.25        890.96        17.45 o                         
  -7  -3   4       1516.45       1472.94        20.42 o                         
  -6  -3   4         53.89         61.95         4.95 o                         
  -5  -3   4       1329.20       1229.64        15.77 o                         
  -4  -3   4        368.18        331.73         7.28 o                         
  -3  -3   4       3777.58       3941.90        30.22 o                         
  -2  -3   4        270.89        359.87         5.79 o                         
  -1  -3   4       1512.29       1387.33        11.97 o                         
   0  -3   4       5105.19       5074.66        35.75 o                         
   1  -3   4       2330.24       2383.28        20.95 o                         
   2  -3   4       1285.27       1263.50        11.53 o                         
   3  -3   4       3345.49       3302.11        20.76 o                         
   4  -3   4       4515.67       4783.30        30.90 o                         
   5  -3   4        198.05        219.70         5.40 o                         
   6  -3   4       4641.92       4654.97        32.36 o                         
   7  -3   4       3168.27       3169.91        32.71 o                         
   8  -3   4        211.69        196.71         9.45 o                         
   9  -3   4        405.68        388.41        12.59 o                         
  10  -3   4        856.67        876.25        17.75 o                         
 -11  -2   4        235.79        260.23        20.26 o                         
 -10  -2   4         41.67         34.85         9.29 o                         
  -9  -2   4        718.36        729.67        18.80 o                         
  -8  -2   4        309.91        335.94        14.86 o                         
  -7  -2   4         35.79         35.08         4.03 o                         
  -6  -2   4       1021.16       1063.67        13.58 o                         
  -5  -2   4       2656.27       2505.05        24.40 o                         
  -4  -2   4       8102.36       8710.35        64.83 o                         
  -3  -2   4       2020.97       2000.24        16.53 o                         
  -2  -2   4      11697.70      12080.10        79.37 o                         
  -1  -2   4       3599.60       3533.75        25.84 o                         
   0  -2   4      11619.27      12428.21        99.73 o                         
   1  -2   4        522.06        523.30         5.05 o                         
   2  -2   4       8412.72       8557.95        54.55 o                         
   3  -2   4       3375.30       3507.81        22.95 o                         
   4  -2   4         52.58         41.71         2.56 o                         
   5  -2   4       3335.83       3345.69        24.30 o                         
   6  -2   4        114.43         92.59         4.52 o                         
   7  -2   4        978.26        909.49        13.97 o                         
   8  -2   4       1100.85       1068.74        17.69 o                         
   9  -2   4        980.79        975.47        21.24 o                         
  10  -2   4          4.11         11.72         8.47 o                         
 -11  -1   4        308.79        326.60        14.92 o                         
 -10  -1   4        780.74        819.39        19.31 o                         
  -9  -1   4        180.22        171.78         9.38 o                         
  -8  -1   4        144.93        117.14         7.91 o                         
  -7  -1   4        240.03        229.86         7.73 o                         
  -6  -1   4        771.05        777.18        11.26 o                         
  -5  -1   4         95.07        116.87         4.71 o                         
  -4  -1   4      10322.92      11544.51        81.33 o                         
  -3  -1   4      23643.59      25083.19       165.15 o                         
  -2  -1   4       1135.17       1278.14        12.38 o                         
  -1  -1   4      16140.20      17791.40       118.37 o                         
   0  -1   4       7203.03       7241.05        40.77 o                         
   1  -1   4       3258.91       3156.21        19.66 o                         
   2  -1   4        290.05        263.03         4.04 o                         
   3  -1   4       1234.10       1156.68        10.69 o                         
   4  -1   4       3475.32       3428.67        33.74 o                         
   5  -1   4        254.13        234.25         5.36 o                         
   6  -1   4        917.55        962.09        14.56 o                         
   7  -1   4        299.30        284.23        12.63 o                         
   8  -1   4        884.96        912.46        31.87 o                         
   9  -1   4         52.19         31.18         7.98 o                         
  10  -1   4        292.31        243.35        14.98 o                         
 -11   0   4        850.33        881.07        26.30 o                         
 -10   0   4        187.28        154.63        10.82 o                         
  -9   0   4        820.90        834.66        16.68 o                         
  -8   0   4        144.63        151.50         7.65 o                         
  -7   0   4       2110.55       2096.24        21.37 o                         
  -6   0   4          0.50         -0.34         2.47 o                         
  -5   0   4       2218.10       2162.84        23.09 o                         
  -4   0   4      11269.95      12012.75       103.74 o                         
  -3   0   4       2894.75       2947.97        26.27 o                         
  -2   0   4       7501.68       8472.69        65.55 o                         
  -1   0   4        187.94        250.79         4.21 o                         
   0   0   4       7852.87       8801.10        54.62 o                         
   1   0   4       2363.59       2359.34        20.04 o                         
   2   0   4       8220.28       8381.50        54.36 o                         
   3   0   4       1647.76       1661.28        15.52 o                         
   4   0   4          3.69          5.12         2.41 o                         
   5   0   4        900.12        861.52        12.89 o                         
   6   0   4        482.40        509.60        10.77 o                         
   7   0   4        559.36        549.04        14.00 o                         
   8   0   4         12.63          5.33         7.12 o                         
   9   0   4       1004.25       1048.48        23.51 o                         
 -12   1   4        249.61        243.86        18.35 o                         
 -11   1   4         13.24         23.60         7.88 o                         
 -10   1   4        852.86        879.75        22.91 o                         
  -9   1   4         33.79         44.35         6.91 o                         
  -8   1   4        366.97        404.12        11.15 o                         
  -7   1   4        318.17        318.14         9.07 o                         
  -6   1   4       2018.39       1901.69        19.79 o                         
  -5   1   4       1741.05       1685.77        23.03 o                         
  -4   1   4        111.19         96.76         3.85 o                         
  -3   1   4       1043.95        960.18        11.41 o                         
  -2   1   4       8497.42       8422.71        99.19 o                         
  -1   1   4      10900.19      11907.63       128.01 o                         
   0   1   4         94.35        130.65         3.83 o                         
   1   1   4      32168.71      33553.05       244.39 o                         
   2   1   4      12542.72      13591.36        90.79 o                         
   3   1   4         73.67         87.75         4.52 o                         
   4   1   4        772.72        695.91        11.92 o                         
   5   1   4        196.66        193.77         8.40 o                         
   6   1   4        193.97        197.81        12.68 o                         
   7   1   4          4.70          2.80         5.88 o                         
   8   1   4        937.47        911.75        22.62 o                         
   9   1   4        136.09        133.97        11.86 o                         
 -12   2   4        122.97        137.89        27.73 o                         
 -11   2   4       1473.03       1404.32        28.10 o                         
 -10   2   4       1444.74       1456.36        27.71 o                         
  -9   2   4        772.78        799.34        19.01 o                         
  -8   2   4          2.97          5.75         4.23 o                         
  -7   2   4       4346.56       4296.82        38.70 o                         
  -6   2   4         36.99         45.83         4.12 o                         
  -5   2   4       1885.67       1820.95        20.45 o                         
  -4   2   4       5949.15       6092.67        50.26 o                         
  -3   2   4        371.95        377.91         7.53 o                         
  -2   2   4       8467.49       9219.57        71.10 o                         
  -1   2   4       1537.42       1310.21        14.97 o                         
   0   2   4      13151.61      13219.27       150.20 o                         
   1   2   4        362.46        371.02         6.54 o                         
   2   2   4       6284.78       6665.68        48.66 o                         
   3   2   4       2989.85       3024.18        26.97 o                         
   4   2   4        916.41        929.96        14.58 o                         
   5   2   4          4.08          5.07         4.02 o                         
   6   2   4        387.35        402.69        15.55 o                         
   7   2   4       1159.74       1182.35        23.58 o                         
   8   2   4        123.58        111.70        10.55 o                         
   9   2   4        532.88        524.84        22.74 o                         
 -12   3   4        857.94        829.82        29.81 o                         
 -11   3   4        296.00        274.90        17.53 o                         
 -10   3   4        221.84        215.58        11.04 o                         
  -9   3   4       1193.44       1196.50        22.09 o                         
  -8   3   4       4192.70       4278.44        40.08 o                         
  -7   3   4         38.07         33.93         4.72 o                         
  -6   3   4       4676.20       4954.28        45.21 o                         
  -5   3   4       5853.83       6068.90        51.05 o                         
  -4   3   4       2422.07       2356.11        23.22 o                         
  -3   3   4       3122.82       3180.41        31.92 o                         
  -2   3   4       2755.14       2612.86        25.75 o                         
  -1   3   4       1903.09       1868.26        17.49 o                         
   0   3   4        177.83        212.65         6.40 o                         
   1   3   4       3981.12       4156.76        38.24 o                         
   2   3   4        568.95        504.97         7.58 o                         
   3   3   4        639.12        599.78        11.42 o                         
   4   3   4          1.84          3.20         3.72 o                         
   5   3   4       2014.87       2047.39        29.05 o                         
   6   3   4       1451.44       1428.63        28.21 o                         
   7   3   4         37.56         13.08         7.17 o                         
   8   3   4        970.39        923.76        22.08 o                         
 -12   4   4          5.00          9.87        11.03 o                         
 -11   4   4         36.25         37.96         8.57 o                         
 -10   4   4         39.93         31.65         7.17 o                         
  -9   4   4          9.26          9.59         6.64 o                         
  -8   4   4        476.94        441.30        12.42 o                         
  -7   4   4       1528.74       1473.75        20.39 o                         
  -6   4   4       1198.74       1255.37        19.47 o                         
  -5   4   4         64.41         60.35         3.87 o                         
  -4   4   4        236.36        263.42         7.13 o                         
  -3   4   4       3504.84       3430.06        31.57 o                         
  -2   4   4       1727.85       1633.92        18.07 o                         
  -1   4   4       1112.68       1073.41        12.49 o                         
   0   4   4      12311.87      12835.60        97.18 o                         
   1   4   4        870.60        797.95        11.94 o                         
   2   4   4        157.44        170.53         5.73 o                         
   3   4   4         86.48         59.67         5.48 o                         
   4   4   4       1012.23       1073.27        17.48 o                         
   5   4   4        180.06        176.61        12.18 o                         
   6   4   4        670.62        613.04        19.37 o                         
   7   4   4       1762.81       1703.35        28.57 o                         
   8   4   4        571.90        536.70        22.93 o                         
 -12   5   4        586.00        548.13        27.64 o                         
 -11   5   4        964.10        990.45        23.80 o                         
 -10   5   4         45.48         34.41         6.92 o                         
  -9   5   4        818.10        848.16        18.12 o                         
  -8   5   4       2852.53       2876.06        32.98 o                         
  -7   5   4       2807.33       2849.37        31.28 o                         
  -6   5   4         26.60         51.26         3.74 o                         
  -5   5   4        403.23        292.35         8.51 o                         
  -4   5   4       1150.26       1090.41        15.25 o                         
  -3   5   4         31.18         28.20         3.09 o                         
  -2   5   4        243.68        209.81         5.22 o                         
  -1   5   4       5472.13       5720.49        45.44 o                         
   0   5   4         62.86         45.69         3.60 o                         
   1   5   4        530.01        529.03        11.19 o                         
   2   5   4        900.47        870.07        12.61 o                         
   3   5   4         93.23         78.49         5.66 o                         
   4   5   4          0.12         -1.48         5.90 o                         
   5   5   4       1231.75       1267.91        23.98 o                         
   6   5   4        812.74        855.92        20.69 o                         
   7   5   4        701.04        711.24        22.83 o                         
 -12   6   4        539.72        544.02        27.47 o                         
 -11   6   4          8.87         10.23         8.52 o                         
 -10   6   4        884.33        843.36        23.40 o                         
  -9   6   4       2063.76       2157.88        29.87 o                         
  -8   6   4        278.31        285.52        10.52 o                         
  -7   6   4       1732.97       1810.18        22.22 o                         
  -6   6   4       1538.07       1555.47        20.96 o                         
  -5   6   4       1408.27       1252.06        17.74 o                         
  -4   6   4        240.89        238.76         8.08 o                         
  -3   6   4        696.81        565.13        10.99 o                         
  -2   6   4        541.82        463.76        15.56 o                         
  -1   6   4         38.68         37.00         3.93 o                         
   0   6   4        723.40        696.91        13.40 o                         
   1   6   4       5267.31       5462.38        43.48 o                         
   2   6   4       3764.53       3865.63        36.32 o                         
   3   6   4        235.00        212.76        10.13 o                         
   4   6   4       1308.60       1320.42        24.07 o                         
   5   6   4       1359.17       1378.12        24.20 o                         
   6   6   4        249.07        254.19        19.38 o                         
 -12   7   4         24.41         12.44        12.37 o                         
 -11   7   4        498.08        537.87        19.90 o                         
 -10   7   4        257.13        249.28        13.52 o                         
  -9   7   4        485.52        449.28        16.12 o                         
  -8   7   4       1335.88       1290.94        20.57 o                         
  -7   7   4       1670.13       1689.28        21.59 o                         
  -6   7   4        109.80        109.71         7.78 o                         
  -5   7   4         49.50         52.31         4.45 o                         
  -4   7   4        725.20        697.46        11.11 o                         
  -3   7   4        803.70        815.59        14.29 o                         
  -2   7   4         64.25         60.46         5.50 o                         
  -1   7   4        832.99        810.41        14.92 o                         
   0   7   4       2612.31       2641.28        30.73 o                         
   1   7   4        690.99        679.02        12.24 o                         
   2   7   4        118.73        100.80         6.91 o                         
   3   7   4       1709.74       1740.25        28.69 o                         
   4   7   4       1062.34       1064.26        22.90 o                         
   5   7   4        153.73        188.26        12.27 o                         
   6   7   4        775.50        830.12        25.09 o                         
 -12   8   4        527.45        544.40        29.50 o                         
 -11   8   4         21.11         16.90         8.54 o                         
 -10   8   4         58.69         65.44         7.82 o                         
  -9   8   4       1073.25       1066.68        21.59 o                         
  -8   8   4       1662.15       1543.28        31.10 o                         
  -7   8   4         45.36         42.27         5.40 o                         
  -6   8   4       1514.66       1531.93        19.82 o                         
  -5   8   4       4071.27       4093.90        37.09 o                         
  -4   8   4        268.98        259.24         9.16 o                         
  -3   8   4       1525.26       1563.59        21.76 o                         
  -2   8   4       2435.91       2485.72        32.44 o                         
  -1   8   4       2631.98       2737.58        32.07 o                         
   0   8   4        175.14        165.54        10.60 o                         
   1   8   4       1167.75       1232.35        17.53 o                         
   2   8   4        218.34        249.72        12.25 o                         
   3   8   4        158.25        123.77         8.95 o                         
   4   8   4        349.87        341.45        18.14 o                         
   5   8   4        344.82        332.91        23.07 o                         
 -11   9   4        324.51        309.96        20.95 o                         
 -10   9   4        618.81        636.90        18.37 o                         
  -9   9   4        338.94        331.63        34.90 o                         
  -8   9   4        183.36        161.20        12.11 o                         
  -7   9   4         52.86         52.50         9.36 o                         
  -6   9   4        367.43        384.50        14.08 o                         
  -5   9   4          9.62          5.06         4.92 o                         
  -4   9   4       1355.75       1379.77        19.85 o                         
  -3   9   4       2933.91       2915.15        37.04 o                         
  -2   9   4        801.47        780.25        20.84 o                         
  -1   9   4         19.64         24.75         6.53 o                         
   0   9   4       1029.73        982.48        21.29 o                         
   1   9   4          6.97         13.14         5.30 o                         
   2   9   4          0.22          2.55         5.95 o                         
   3   9   4        605.29        642.24        19.13 o                         
   4   9   4        590.71        636.02        22.22 o                         
 -11  10   4        185.14        213.49        14.55 o                         
 -10  10   4         25.31         27.18         7.82 o                         
  -9  10   4        970.66        896.16        17.92 o                         
  -7  10   4        441.51        456.58        19.38 o                         
  -6  10   4          5.52          4.88         5.64 o                         
  -5  10   4         10.97         16.48         6.21 o                         
  -4  10   4       1538.44       1487.40        24.11 o                         
  -3  10   4       1176.02       1138.62        21.24 o                         
  -2  10   4          8.36         13.05         6.69 o                         
  -1  10   4        893.91       1018.70        23.21 o                         
   0  10   4         22.88         17.40        11.36 o                         
   1  10   4         19.14         23.09         7.03 o                         
   2  10   4        694.95        624.66        18.55 o                         
   3  10   4        709.87        694.59        31.32 o                         
 -10  11   4        515.49        523.47        32.71 o                         
  -9  11   4       1587.31       1541.57        30.53 o                         
  -8  11   4        237.54        231.95        16.33 o                         
  -7  11   4        384.13        376.99        18.46 o                         
  -6  11   4       1175.96       1212.85        32.58 o                         
  -5  11   4        499.78        517.07        20.75 o                         
  -4  11   4        104.32         98.86         9.99 o                         
  -3  11   4       1347.14       1284.94        26.42 o                         
  -2  11   4       1412.81       1370.99        29.15 o                         
  -1  11   4         58.89         51.48         8.71 o                         
   0  11   4        211.09        199.08        12.94 o                         
   1  11   4        538.52        586.28        25.43 o                         
   2  11   4        291.46        253.78        22.00 o                         
 -10  12   4       1096.23       1131.12        23.48 o                         
  -9  12   4         95.55         72.43        14.82 o                         
  -8  12   4        238.01        307.52        22.20 o                         
  -7  12   4        344.38        339.63        27.53 o                         
  -6  12   4        294.93        298.26        16.82 o                         
  -5  12   4        445.65        415.37        21.03 o                         
  -4  12   4       2217.07       2181.50        35.81 o                         
  -3  12   4        135.96        143.18        11.54 o                         
  -2  12   4         49.93         51.82         9.93 o                         
  -1  12   4        484.48        489.20        24.74 o                         
   0  12   4        646.87        684.77        23.63 o                         
  -8  13   4        152.58        155.33        14.43 o                         
  -7  13   4          0.02         -1.79         9.81 o                         
  -6  13   4        127.36        146.35        13.43 o                         
  -5  13   4       1769.80       1682.46        33.65 o                         
  -4  13   4        180.78        197.13        14.79 o                         
  -3  13   4         88.81         66.62        16.22 o                         
  -2  13   4        430.89        456.03        20.99 o                         
   0 -13   5        114.06         91.26        17.73 o                         
   1 -13   5        220.93        271.24        13.77 o                         
   2 -13   5        496.81        486.56        17.50 o                         
   3 -13   5        102.88         95.22        15.64 o                         
   4 -13   5        336.48        390.98        16.12 o                         
   5 -13   5        171.48        187.65        17.47 o                         
   6 -13   5         35.30          9.17        14.79 o                         
  -2 -12   5          8.16          1.58         9.20 o                         
  -1 -12   5        395.11        425.44        18.65 o                         
   0 -12   5        355.71        378.88        22.41 o                         
   1 -12   5        586.61        582.40        16.56 o                         
   2 -12   5         90.64        108.17         8.74 o                         
   3 -12   5        948.97        976.96        17.98 o                         
   4 -12   5        725.58        790.61        25.93 o                         
   5 -12   5        161.61        140.16        11.52 o                         
   6 -12   5        209.88        230.00        16.01 o                         
   7 -12   5        979.64       1041.14        26.71 o                         
  -4 -11   5        129.02        141.86        12.57 o                         
  -3 -11   5        131.57        108.05         9.53 o                         
  -2 -11   5        635.48        669.09        20.15 o                         
  -1 -11   5        458.48        492.84        15.92 o                         
   0 -11   5         31.01         21.13         5.54 o                         
   1 -11   5       1061.46       1060.15        24.24 o                         
   2 -11   5       1627.82       1564.72        21.81 o                         
   3 -11   5          1.53          0.25         3.32 o                         
   4 -11   5        165.53        158.52        11.67 o                         
   5 -11   5       1041.60       1059.80        25.18 o                         
   6 -11   5        548.70        555.53        21.66 o                         
   7 -11   5          0.24         -9.33         9.33 o                         
   8 -11   5        511.75        509.59        48.90 o                         
  -5 -10   5         59.01         35.02         9.84 o                         
  -4 -10   5        503.01        512.44        19.47 o                         
  -3 -10   5        520.48        500.99        16.54 o                         
  -2 -10   5        778.93        772.19        20.86 o                         
  -1 -10   5        133.76        121.21         8.66 o                         
   0 -10   5       2201.17       2263.22        29.39 o                         
   1 -10   5       3033.81       2993.77        32.26 o                         
   2 -10   5        165.37        161.61         7.61 o                         
   3 -10   5          6.92         13.83         3.96 o                         
   4 -10   5          3.42          4.57         7.19 o                         
   5 -10   5          2.77          1.46         7.81 o                         
   6 -10   5        134.40        144.83        10.45 o                         
   7 -10   5        979.80        967.44        22.64 o                         
   8 -10   5        317.73        343.80        19.13 o                         
   9 -10   5          7.37         26.24        11.70 o                         
  -6  -9   5          7.95         19.64        10.10 o                         
  -5  -9   5        496.33        466.77        17.96 o                         
  -4  -9   5         65.87         62.72        12.46 o                         
  -3  -9   5          0.67         -4.26         5.62 o                         
  -2  -9   5        107.78        111.45         8.27 o                         
  -1  -9   5       1574.49       1557.83        21.59 o                         
   0  -9   5       1505.31       1459.84        20.56 o                         
   1  -9   5        118.31        108.73         6.54 o                         
   2  -9   5        917.18        877.31        17.74 o                         
   3  -9   5       1550.73       1510.95        28.31 o                         
   4  -9   5        244.52        272.98        11.77 o                         
   5  -9   5         93.59         80.75         7.59 o                         
   6  -9   5       2702.66       2645.20        33.85 o                         
   7  -9   5       1358.39       1293.56        24.22 o                         
   8  -9   5          2.07          1.96         8.39 o                         
   9  -9   5        371.45        400.97        12.86 o                         
  -7  -8   5        242.48        263.83        21.35 o                         
  -6  -8   5        957.72        852.90        26.49 o                         
  -5  -8   5        834.61        798.74        16.97 o                         
  -4  -8   5        161.48        167.44         9.01 o                         
  -3  -8   5         21.77         12.93         4.63 o                         
  -2  -8   5       1632.38       1646.20        20.47 o                         
  -1  -8   5        317.42        294.91         8.56 o                         
   0  -8   5        108.67        108.30         6.97 o                         
   1  -8   5       1272.21       1233.45        15.06 o                         
   2  -8   5        913.13        880.53        12.12 o                         
   3  -8   5         62.25         77.71         7.71 o                         
   4  -8   5       1045.71       1040.53        18.10 o                         
   5  -8   5       2285.20       2230.99        31.22 o                         
   6  -8   5        153.21        185.28        14.33 o                         
   7  -8   5       1153.08       1076.58        19.97 o                         
   8  -8   5        648.11        687.10        13.91 o                         
   9  -8   5        306.53        305.47        12.90 o                         
  -8  -7   5        552.67        557.12        30.96 o                         
  -7  -7   5       1232.82       1256.36        25.63 o                         
  -6  -7   5        156.52        178.29        12.23 o                         
  -5  -7   5        125.15        126.34         8.83 o                         
  -4  -7   5        414.90        397.27        10.90 o                         
  -3  -7   5       2244.14       2236.63        23.36 o                         
  -2  -7   5         39.80         40.70         3.96 o                         
  -1  -7   5       3576.63       3654.39        30.60 o                         
   0  -7   5       5290.49       5529.12        66.07 o                         
   1  -7   5        423.25        404.81         6.75 o                         
   2  -7   5        607.18        611.71        13.44 o                         
   3  -7   5       1208.37       1166.67        17.65 o                         
   4  -7   5       1602.69       1617.13        22.16 o                         
   5  -7   5        204.47        185.95        10.33 o                         
   6  -7   5       2263.57       2221.30        27.19 o                         
   7  -7   5        528.31        557.55        11.39 o                         
   8  -7   5         35.53         39.49         5.66 o                         
   9  -7   5        104.76        105.35         8.89 o                         
  10  -7   5        641.84        666.07        27.48 o                         
  -8  -6   5        985.47        924.00        21.62 o                         
  -7  -6   5         17.05         13.31         7.15 o                         
  -6  -6   5         51.71         43.31         6.53 o                         
  -5  -6   5         20.88         22.57         5.69 o                         
  -4  -6   5         34.31         21.20         4.11 o                         
  -3  -6   5        361.84        381.07         8.89 o                         
  -2  -6   5       2725.58       2736.26        24.62 o                         
  -1  -6   5       1083.49        980.92        10.87 o                         
   0  -6   5         16.85         21.63         2.50 o                         
   1  -6   5       2271.35       2205.93        17.57 o                         
   2  -6   5       1844.35       1600.41        21.18 o                         
   3  -6   5        819.05        805.62        13.82 o                         
   4  -6   5          6.23          6.80         3.87 o                         
   5  -6   5       2647.63       2598.29        28.17 o                         
   6  -6   5       1083.13       1114.31        12.82 o                         
   7  -6   5        112.64        109.95         6.88 o                         
   8  -6   5        124.67        139.39         8.12 o                         
   9  -6   5        252.51        269.09        13.63 o                         
  10  -6   5         10.64         16.46         7.84 o                         
  -9  -5   5        631.23        599.29        20.34 o                         
  -8  -5   5        196.13        173.76        10.62 o                         
  -7  -5   5        396.45        402.39        13.25 o                         
  -6  -5   5       1155.23       1117.75        20.32 o                         
  -5  -5   5         22.37         26.67         4.12 o                         
  -4  -5   5        332.74        277.83         7.53 o                         
  -3  -5   5       6205.04       6445.57        48.29 o                         
  -2  -5   5       1711.97       1920.68        18.31 o                         
  -1  -5   5         78.88         78.33         3.43 o                         
   0  -5   5       1926.09       1814.70        16.60 o                         
   1  -5   5        282.52        203.23         5.09 o                         
   2  -5   5          3.92         11.82         2.92 o                         
   3  -5   5       2570.89       2605.96        27.66 o                         
   4  -5   5       4891.71       4915.26        42.75 o                         
   5  -5   5        314.12        313.69         5.73 o                         
   6  -5   5        278.62        276.63         7.95 o                         
   7  -5   5         37.91         34.06         4.84 o                         
   8  -5   5        249.01        282.43        13.07 o                         
   9  -5   5         18.77         10.53         7.64 o                         
  10  -5   5        361.08        363.21        16.19 o                         
 -10  -4   5        287.73        267.12        20.43 o                         
  -9  -4   5        192.85        173.73        10.91 o                         
  -8  -4   5        761.18        790.77        17.21 o                         
  -7  -4   5        553.76        567.15        13.82 o                         
  -6  -4   5         19.45         21.54         5.33 o                         
  -5  -4   5       1730.02       1831.95        20.78 o                         
  -4  -4   5       3719.36       3660.74        32.34 o                         
  -3  -4   5       1241.50       1277.76        14.83 o                         
  -2  -4   5       5112.48       5116.58        35.10 o                         
  -1  -4   5       5772.23       6036.65        39.94 o                         
   0  -4   5       1536.28       1557.09        14.55 o                         
   1  -4   5          2.03          4.75         1.93 o                         
   2  -4   5       1845.33       1692.30        19.31 o                         
   3  -4   5       1522.30       1373.13        12.77 o                         
   4  -4   5         19.79         20.55         2.07 o                         
   5  -4   5       2062.70       2059.31        17.23 o                         
   6  -4   5       1897.79       1878.75        18.09 o                         
   7  -4   5        113.60        109.73         5.83 o                         
   8  -4   5          2.81         -2.73         4.36 o                         
   9  -4   5        827.71        793.91        17.65 o                         
  10  -4   5        759.21        738.53        18.86 o                         
 -10  -3   5        405.34        430.56        20.64 o                         
  -9  -3   5       1127.19       1101.54        23.39 o                         
  -8  -3   5        359.51        367.62        14.36 o                         
  -7  -3   5         11.31         13.10         4.67 o                         
  -6  -3   5       2349.37       2302.62        24.90 o                         
  -5  -3   5        821.95        863.78        12.78 o                         
  -4  -3   5        285.83        298.16         6.76 o                         
  -3  -3   5       4976.02       5338.70        41.47 o                         
  -2  -3   5        798.75        741.73         8.56 o                         
  -1  -3   5        325.33        292.86         5.31 o                         
   0  -3   5         14.60         42.40         2.37 o                         
   1  -3   5       2412.66       2068.81        14.98 o                         
   2  -3   5       4086.84       4278.49        27.32 o                         
   3  -3   5        234.53        206.50         3.86 o                         
   4  -3   5        699.34        679.60         8.59 o                         
   5  -3   5       5802.46       5997.25        38.84 o                         
   6  -3   5       1054.63       1069.53        13.19 o                         
   7  -3   5          4.29         11.85         3.98 o                         
   8  -3   5        695.33        703.66        14.78 o                         
   9  -3   5        591.04        541.32        23.43 o                         
  10  -3   5         38.18         42.06         9.16 o                         
 -11  -2   5        677.19        703.16        23.10 o                         
 -10  -2   5        654.98        630.87        18.64 o                         
  -9  -2   5         33.21         34.65         7.09 o                         
  -8  -2   5        268.24        315.35        11.80 o                         
  -7  -2   5       1937.75       1965.40        23.28 o                         
  -6  -2   5       1222.04       1159.90        15.85 o                         
  -5  -2   5          1.11          3.57         2.37 o                         
  -4  -2   5       3908.75       3993.65        32.19 o                         
  -3  -2   5       3502.56       3829.35        30.68 o                         
  -2  -2   5          1.37          0.08         1.64 o                         
  -1  -2   5        542.42        496.18         6.08 o                         
   0  -2   5       1629.57       1584.00        11.81 o                         
   1  -2   5         62.87         47.95         2.26 o                         
   2  -2   5       4790.68       5086.80        32.89 o                         
   3  -2   5       9908.20      10207.78        59.28 o                         
   4  -2   5       2464.32       2531.05        19.96 o                         
   5  -2   5        122.64        128.54         5.40 o                         
   6  -2   5       1447.29       1431.40        15.48 o                         
   7  -2   5        919.91        923.29        13.30 o                         
   8  -2   5        767.64        763.03        20.52 o                         
   9  -2   5        323.35        364.21        19.63 o                         
 -11  -1   5        372.86        358.52        20.15 o                         
 -10  -1   5         13.52         13.97         7.30 o                         
  -9  -1   5        587.99        579.48        15.74 o                         
  -8  -1   5        625.51        660.42        13.93 o                         
  -7  -1   5         41.68         48.39         4.68 o                         
  -6  -1   5       1066.05       1148.29        13.91 o                         
  -5  -1   5       2325.21       2301.60        21.62 o                         
  -4  -1   5       3555.02       3782.06        31.33 o                         
  -3  -1   5        784.64        819.06         9.95 o                         
  -2  -1   5        278.53        228.07         4.08 o                         
  -1  -1   5       5076.11       5094.86        31.47 o                         
   0  -1   5        272.44        258.99         3.71 o                         
   1  -1   5       5215.10       5366.35        32.09 o                         
   2  -1   5       4503.64       4660.87        29.01 o                         
   3  -1   5       2935.48       2984.34        21.98 o                         
   4  -1   5         41.42         42.42         2.78 o                         
   5  -1   5       1960.62       2002.33        19.98 o                         
   6  -1   5         17.18         19.47         4.18 o                         
   7  -1   5         63.99         54.25         6.75 o                         
   8  -1   5        851.04        849.50        17.91 o                         
   9  -1   5        851.44        830.05        22.60 o                         
 -11   0   5        488.64        493.79        21.97 o                         
 -10   0   5       1280.14       1272.72        24.41 o                         
  -9   0   5        404.23        426.62        23.62 o                         
  -8   0   5        249.76        256.70        12.32 o                         
  -7   0   5       1447.52       1419.20        24.55 o                         
  -6   0   5        409.03        380.68         8.44 o                         
  -5   0   5          9.83         13.90         2.53 o                         
  -4   0   5        819.57        893.65        11.02 o                         
  -3   0   5       2299.87       2220.63        24.27 o                         
  -2   0   5          5.04          7.56         1.78 o                         
  -1   0   5        157.17        134.50         3.63 o                         
   0   0   5        413.05        341.26         5.00 o                         
   1   0   5       4881.00       4920.51        41.56 o                         
   2   0   5        633.70        626.92         7.53 o                         
   3   0   5        149.63        180.69         5.50 o                         
   4   0   5       2229.44       2107.61        20.08 o                         
   5   0   5        418.15        407.16         9.24 o                         
   6   0   5         27.53         21.92         4.55 o                         
   7   0   5       1357.90       1390.41        24.30 o                         
   8   0   5       1239.52       1239.73        21.94 o                         
   9   0   5         31.87         35.22         8.79 o                         
 -12   1   5        783.09        753.49        30.50 o                         
 -11   1   5       1124.55       1123.53        25.98 o                         
 -10   1   5        178.28        205.13        23.13 o                         
  -9   1   5        607.02        620.28        16.30 o                         
  -8   1   5        621.35        655.59        12.29 o                         
  -7   1   5        539.47        539.41        10.33 o                         
  -6   1   5       1308.67       1359.70        16.03 o                         
  -5   1   5       2392.53       2503.24        34.18 o                         
  -4   1   5       6046.02       6224.97        63.23 o                         
  -3   1   5       2263.03       2257.50        22.03 o                         
  -2   1   5       1621.20       1532.48        15.20 o                         
  -1   1   5        118.41         88.74         2.83 o                         
   0   1   5       1032.84        941.04        10.17 o                         
   1   1   5        103.80        108.50         3.61 o                         
   2   1   5       3920.25       4225.10        31.38 o                         
   3   1   5       1900.50       1791.44        18.61 o                         
   4   1   5          0.58          2.28         2.83 o                         
   5   1   5        439.41        431.68        10.60 o                         
   6   1   5        990.91       1011.09        17.99 o                         
   7   1   5        485.80        511.43        17.33 o                         
   8   1   5        259.96        263.09        13.14 o                         
   9   1   5        944.63        861.28        31.54 o                         
 -12   2   5        712.33        718.49        27.33 o                         
 -11   2   5         29.20         30.68        10.00 o                         
 -10   2   5        776.27        830.03        21.95 o                         
  -9   2   5        232.68        241.17        13.67 o                         
  -8   2   5        114.54        128.84         7.75 o                         
  -7   2   5        858.42        923.59        12.76 o                         
  -6   2   5       8787.15       9218.22        69.44 o                         
  -5   2   5       8733.12       9310.01        78.88 o                         
  -4   2   5         31.26         32.06         3.50 o                         
  -3   2   5       1624.22       1595.01        16.97 o                         
  -2   2   5       2834.05       2804.41        25.49 o                         
  -1   2   5         76.41         52.67         2.81 o                         
   0   2   5        199.45        211.34         5.36 o                         
   1   2   5       8776.82       9397.70        65.28 o                         
   2   2   5        495.65        449.37         8.42 o                         
   3   2   5         12.60          9.81         2.89 o                         
   4   2   5       2464.35       2574.41        27.57 o                         
   5   2   5       1286.59       1260.22        19.85 o                         
   6   2   5        289.83        287.46        19.04 o                         
   7   2   5        176.37        179.13         9.87 o                         
   8   2   5       1019.33       1031.35        26.31 o                         
 -12   3   5        142.23        126.05        17.51 o                         
 -11   3   5        608.57        618.30        21.05 o                         
 -10   3   5        302.73        312.78        18.21 o                         
  -9   3   5          0.03          1.71         6.90 o                         
  -8   3   5        830.73        853.37        16.53 o                         
  -7   3   5       3276.70       3312.58        34.78 o                         
  -6   3   5       3956.10       3978.99        38.43 o                         
  -5   3   5        124.15        126.13         5.57 o                         
  -4   3   5       7037.49       7005.15        60.99 o                         
  -3   3   5        260.56        171.24         5.36 o                         
  -2   3   5        332.48        353.86         6.94 o                         
  -1   3   5         17.33          8.42         1.97 o                         
   0   3   5       7503.33       7947.94        64.95 o                         
   1   3   5        155.62        143.21         5.62 o                         
   2   3   5        172.60        172.06         4.91 o                         
   3   3   5       1708.08       1699.30        20.79 o                         
   4   3   5        494.09        474.98        11.93 o                         
   5   3   5         91.77         87.83         8.77 o                         
   6   3   5       1368.44       1260.30        26.55 o                         
   7   3   5       1137.38       1119.50        23.43 o                         
   8   3   5        419.68        432.64        18.75 o                         
 -12   4   5        604.70        569.54        25.50 o                         
 -11   4   5        235.66        217.70        11.99 o                         
 -10   4   5          0.40        -11.45        12.17 o                         
  -9   4   5          2.05         -4.32         7.06 o                         
  -8   4   5       2912.87       2931.45        33.41 o                         
  -7   4   5         11.84         19.77         4.40 o                         
  -6   4   5        442.29        430.95         8.89 o                         
  -5   4   5       4361.20       4585.50        38.34 o                         
  -4   4   5        346.36        265.42         8.05 o                         
  -3   4   5        291.72        335.29         7.61 o                         
  -2   4   5       5742.50       5787.99        54.22 o                         
  -1   4   5       7754.29       7831.66        59.36 o                         
   0   4   5        560.35        543.30        10.36 o                         
   1   4   5       3912.42       3988.59        33.07 o                         
   2   4   5       2913.67       2813.80        25.58 o                         
   3   4   5        542.91        567.64        12.47 o                         
   4   4   5        584.02        543.91        15.02 o                         
   5   4   5        937.28        977.80        22.93 o                         
   6   4   5        346.70        320.47        15.13 o                         
   7   4   5          0.12         -0.87        10.68 o                         
 -12   5   5         51.65         39.50        11.07 o                         
 -11   5   5        319.36        351.17        17.57 o                         
 -10   5   5        180.53        197.53        12.24 o                         
  -9   5   5        771.28        749.78        20.33 o                         
  -8   5   5          6.40          0.23         4.87 o                         
  -7   5   5       2926.32       2865.38        35.38 o                         
  -6   5   5       4273.98       4255.45        44.38 o                         
  -5   5   5         12.51         14.12         3.30 o                         
  -4   5   5          6.67          1.07         2.81 o                         
  -3   5   5       1127.38       1054.06        14.79 o                         
  -2   5   5       2084.97       2109.70        22.59 o                         
  -1   5   5          1.98          0.20         2.28 o                         
   0   5   5       7377.11       7728.25        76.62 o                         
   1   5   5       2216.18       2173.35        25.74 o                         
   2   5   5        198.11        186.49         7.42 o                         
   3   5   5        675.20        674.71        15.99 o                         
   4   5   5        710.57        686.74        17.47 o                         
   5   5   5        321.81        352.02        17.61 o                         
   6   5   5         39.31         49.86         9.21 o                         
   7   5   5       1277.57       1276.93        28.86 o                         
 -12   6   5         20.61         44.70        11.51 o                         
 -11   6   5        582.34        577.22        20.96 o                         
 -10   6   5        118.52        111.85        12.56 o                         
  -9   6   5        265.27        268.76        13.76 o                         
  -8   6   5       2376.82       2361.14        47.30 o                         
  -7   6   5        355.64        312.86         8.18 o                         
  -6   6   5        249.23        280.88         9.67 o                         
  -5   6   5       1110.19       1001.00        16.02 o                         
  -4   6   5        850.17        715.51        14.24 o                         
  -3   6   5        539.92        512.11        10.82 o                         
  -2   6   5        362.25        314.67         8.07 o                         
  -1   6   5       2702.55       2667.78        29.51 o                         
   0   6   5       2882.15       2913.18        35.35 o                         
   1   6   5        149.53        149.61         7.38 o                         
   2   6   5         99.20         87.53         6.29 o                         
   3   6   5         40.24         37.99         8.37 o                         
   4   6   5         42.86         17.44         7.22 o                         
   5   6   5        213.27        206.50        12.23 o                         
   6   6   5       1166.79       1244.28        26.65 o                         
 -12   7   5        106.62        129.19        13.59 o                         
 -11   7   5         50.38         41.95         9.12 o                         
 -10   7   5        217.04        228.26        12.80 o                         
  -9   7   5       1940.84       1906.65        26.21 o                         
  -8   7   5        126.99        132.36         7.83 o                         
  -7   7   5       1207.54       1179.26        18.14 o                         
  -6   7   5        934.17        911.65        16.48 o                         
  -5   7   5        102.18         99.68         6.52 o                         
  -4   7   5         38.64         30.91         4.68 o                         
  -3   7   5       3315.51       3454.44        37.40 o                         
  -2   7   5       4261.16       4128.64        41.25 o                         
  -1   7   5        999.79        984.48        17.07 o                         
   0   7   5       1503.95       1531.30        22.60 o                         
   1   7   5       1210.44       1142.74        17.40 o                         
   2   7   5        272.42        263.57        13.81 o                         
   3   7   5         46.07         51.84         9.25 o                         
   4   7   5        807.05        875.09        21.97 o                         
   5   7   5       1019.74       1071.54        40.05 o                         
 -12   8   5         96.32        102.90        12.62 o                         
 -11   8   5        771.72        877.42        22.29 o                         
 -10   8   5        621.76        646.79        26.33 o                         
  -9   8   5         24.02         14.32         7.38 o                         
  -8   8   5       1163.33       1081.81        15.67 o                         
  -7   8   5       2064.35       2089.30        25.37 o                         
  -6   8   5        739.50        731.28        13.72 o                         
  -5   8   5         29.11         23.63         3.89 o                         
  -4   8   5       1059.78       1041.21        17.75 o                         
  -3   8   5        949.13        921.82        18.40 o                         
  -2   8   5         21.64         11.97         5.72 o                         
  -1   8   5       1418.16       1334.94        21.76 o                         
   0   8   5        725.83        740.71        19.18 o                         
   1   8   5        185.67        183.04         9.68 o                         
   2   8   5        246.29        252.51        13.79 o                         
   3   8   5       1361.85       1319.31        24.12 o                         
   4   8   5        639.05        592.84        21.75 o                         
 -11   9   5        425.23        452.56        20.03 o                         
 -10   9   5         91.15        114.24        11.09 o                         
  -9   9   5       1153.90       1114.90        27.51 o                         
  -8   9   5        446.00        414.04        19.08 o                         
  -7   9   5         13.29         10.10         5.19 o                         
  -6   9   5        177.93        180.78        15.56 o                         
  -5   9   5       1740.03       1736.29        25.12 o                         
  -4   9   5        273.24        275.03        10.91 o                         
  -3   9   5       1032.79       1000.33        23.56 o                         
  -2   9   5       2368.07       2332.70        39.15 o                         
  -1   9   5        919.01        874.49        23.93 o                         
   0   9   5          0.79         -3.64         6.31 o                         
   1   9   5         13.84         10.91         7.03 o                         
   2   9   5        708.53        754.01        18.85 o                         
   3   9   5        367.42        378.61        17.12 o                         
   4   9   5         39.80         13.17        10.12 o                         
 -11  10   5        236.99        271.20        16.22 o                         
 -10  10   5       1097.18       1058.91        26.96 o                         
  -9  10   5        751.53        743.96        29.54 o                         
  -8  10   5         99.08        100.98        11.43 o                         
  -7  10   5        235.42        273.26        16.48 o                         
  -6  10   5        241.90        243.93        13.68 o                         
  -5  10   5         60.01         60.58         8.68 o                         
  -4  10   5        935.35        891.95        23.50 o                         
  -3  10   5       2332.67       2390.62        39.57 o                         
  -2  10   5        801.60        861.81        27.50 o                         
  -1  10   5        308.26        295.86        20.68 o                         
   0  10   5        547.48        578.08        18.02 o                         
   1  10   5        718.54        698.08        24.20 o                         
   2  10   5        111.34        144.43        12.62 o                         
   3  10   5        624.86        646.22        40.81 o                         
 -10  11   5        269.10        274.07        17.91 o                         
  -9  11   5         59.05         25.63        11.66 o                         
  -8  11   5        650.18        689.55        25.55 o                         
  -7  11   5        334.38        334.20        29.59 o                         
  -6  11   5         10.05          6.92         8.50 o                         
  -5  11   5        699.25        674.20        20.66 o                         
  -4  11   5       1345.19       1341.40        27.06 o                         
  -3  11   5        205.90        177.48        17.43 o                         
  -2  11   5         29.12         20.81         9.54 o                         
  -1  11   5        832.80        855.82        21.47 o                         
   0  11   5        393.18        473.63        28.78 o                         
   1  11   5          1.67          8.36        11.19 o                         
  -9  12   5        184.23        196.91        15.16 o                         
  -8  12   5         66.07         77.40        11.79 o                         
  -7  12   5        125.85        146.02        13.67 o                         
  -6  12   5        610.09        633.53        22.20 o                         
  -5  12   5        889.16        897.24        22.75 o                         
  -4  12   5         36.65         29.57         9.22 o                         
  -3  12   5        351.44        358.55        19.13 o                         
  -2  12   5        495.35        533.33        22.97 o                         
  -1  12   5        183.62        166.85        12.30 o                         
   0  12   5          6.82          1.88        10.87 o                         
  -8  13   5         55.25         65.03        19.53 o                         
  -7  13   5        297.12        307.51        18.97 o                         
  -6  13   5        311.66        343.02        19.99 o                         
  -5  13   5          0.73          1.04        11.77 o                         
  -4  13   5        515.72        513.37        24.63 o                         
  -3  13   5        272.52        324.04        18.48 o                         
  -2  13   5          7.33         14.69        10.38 o                         
   0 -13   6        488.62        507.78        19.14 o                         
   1 -13   6          0.31         -1.93         7.55 o                         
   2 -13   6       1100.16       1054.29        22.37 o                         
   3 -13   6        568.67        567.12        17.97 o                         
   4 -13   6         38.69         56.70        20.01 o                         
   5 -13   6        113.74        128.96        14.53 o                         
  -2 -12   6        643.35        636.79        22.29 o                         
  -1 -12   6        197.99        219.53        12.06 o                         
   0 -12   6         21.26         18.27         6.13 o                         
   1 -12   6        897.14        917.58        17.05 o                         
   2 -12   6        723.39        683.61        16.01 o                         
   3 -12   6         24.62         18.63        11.48 o                         
   4 -12   6        181.87        162.33        13.68 o                         
   5 -12   6        285.25        327.28        28.05 o                         
   6 -12   6         72.44        105.19        12.62 o                         
   7 -12   6        443.29        436.37        38.79 o                         
  -4 -11   6         59.82         50.19        19.38 o                         
  -3 -11   6        462.15        460.39        20.17 o                         
  -2 -11   6         10.18         10.44         7.02 o                         
  -1 -11   6        522.47        551.12        24.13 o                         
   0 -11   6        846.35        810.60        21.92 o                         
   1 -11   6        139.46        128.72        11.42 o                         
   2 -11   6        114.84        109.58         8.07 o                         
   3 -11   6       1017.70       1071.85        24.48 o                         
   4 -11   6        841.46        832.11        20.17 o                         
   5 -11   6         55.31         62.63        12.16 o                         
   6 -11   6        681.32        627.05        32.81 o                         
   7 -11   6       1056.35       1015.84        30.58 o                         
   8 -11   6        188.99        218.29        15.49 o                         
  -5 -10   6        563.15        579.73        23.20 o                         
  -4 -10   6        480.85        456.51        17.71 o                         
  -3 -10   6          1.85         -6.14         6.14 o                         
  -2 -10   6        576.90        613.73        17.39 o                         
  -1 -10   6        762.45        797.21        26.27 o                         
   0 -10   6         63.68         56.45         6.22 o                         
   1 -10   6        587.97        554.75        13.89 o                         
   2 -10   6        483.72        476.42        10.57 o                         
   3 -10   6         73.33        101.82         9.45 o                         
   4 -10   6        134.25        145.94         9.78 o                         
   5 -10   6        680.55        723.62        18.89 o                         
   6 -10   6       1112.13       1042.90        23.45 o                         
   7 -10   6         23.72         18.88         9.42 o                         
   8 -10   6        100.86        136.48        16.20 o                         
  -6  -9   6        817.62        831.49        38.36 o                         
  -5  -9   6         97.05        108.27        11.85 o                         
  -4  -9   6        515.90        527.24        22.15 o                         
  -3  -9   6        720.43        706.98        19.71 o                         
  -2  -9   6         86.40         67.61         7.53 o                         
  -1  -9   6         12.18          8.27         4.17 o                         
   0  -9   6        760.96        775.47        14.66 o                         
   1  -9   6       1638.50       1678.41        18.99 o                         
   2  -9   6          7.70          9.78         2.99 o                         
   3  -9   6        489.72        496.37        14.93 o                         
   4  -9   6        580.56        581.39        15.42 o                         
   5  -9   6        257.25        238.46        13.84 o                         
   6  -9   6          8.77         23.33         7.69 o                         
   7  -9   6        489.73        509.66        19.05 o                         
   8  -9   6        489.55        476.71        20.00 o                         
   9  -9   6         48.26         47.63        21.17 o                         
  -7  -8   6        864.53        826.11        38.12 o                         
  -6  -8   6          3.83         13.62         7.82 o                         
  -5  -8   6        799.01        794.68        19.12 o                         
  -4  -8   6        504.47        537.15        15.04 o                         
  -3  -8   6         30.80         24.42         4.76 o                         
  -2  -8   6       1093.97       1161.47        24.11 o                         
  -1  -8   6       1671.25       1643.90        20.79 o                         
   0  -8   6       1198.44       1173.61        16.13 o                         
   1  -8   6          4.51          2.29         2.33 o                         
   2  -8   6        988.20       1012.78        18.18 o                         
   3  -8   6       1259.63       1296.91        20.13 o                         
   4  -8   6         19.28         24.73         5.64 o                         
   5  -8   6        517.79        516.16        14.80 o                         
   6  -8   6       1451.82       1461.29        24.10 o                         
   7  -8   6        344.26        402.13        16.72 o                         
   8  -8   6         12.22         14.83        10.04 o                         
   9  -8   6        497.05        505.95        15.10 o                         
  -8  -7   6        227.75        230.51        20.71 o                         
  -7  -7   6        149.65        145.50        11.40 o                         
  -6  -7   6        952.60        989.06        22.79 o                         
  -5  -7   6        696.15        672.18        16.32 o                         
  -4  -7   6         38.06         46.05         5.66 o                         
  -3  -7   6        588.63        547.52        10.94 o                         
  -2  -7   6       4915.29       5002.00        40.10 o                         
  -1  -7   6       1464.26       1492.64        14.98 o                         
   0  -7   6        192.49        191.17         6.46 o                         
   1  -7   6       1074.28       1032.98        10.25 o                         
   2  -7   6          3.39          8.57         3.91 o                         
   3  -7   6         16.16         19.79         4.48 o                         
   4  -7   6        791.26        801.97        15.86 o                         
   5  -7   6       1983.24       1958.27        28.72 o                         
   6  -7   6        140.52        131.11         8.77 o                         
   7  -7   6        273.31        278.51        10.38 o                         
   8  -7   6        634.37        638.57        14.84 o                         
   9  -7   6        347.64        381.46        15.70 o                         
  -8  -6   6        459.72        438.20        18.92 o                         
  -7  -6   6        824.53        795.58        31.33 o                         
  -6  -6   6        675.53        705.52        16.18 o                         
  -5  -6   6          5.53          0.36         5.18 o                         
  -4  -6   6         27.97         39.81         4.35 o                         
  -3  -6   6       2417.10       2387.44        23.33 o                         
  -2  -6   6        370.23        338.60         7.58 o                         
  -1  -6   6        574.25        560.86         8.04 o                         
   0  -6   6       4316.11       4426.66        35.05 o                         
   1  -6   6        109.35         77.29         3.20 o                         
   2  -6   6        393.95        369.80         9.56 o                         
   3  -6   6       1469.93       1461.02        20.04 o                         
   4  -6   6       1319.45       1350.38        19.99 o                         
   5  -6   6        523.84        502.50        13.21 o                         
   6  -6   6       1694.92       1739.02        19.19 o                         
   7  -6   6       1224.54       1234.61        16.85 o                         
   8  -6   6        276.78        256.28        12.10 o                         
   9  -6   6        301.82        335.04        29.20 o                         
  -9  -5   6        949.08        934.56        24.51 o                         
  -8  -5   6        833.71        813.59        28.75 o                         
  -7  -5   6         26.91         28.11         6.49 o                         
  -6  -5   6        625.11        600.75        13.87 o                         
  -5  -5   6        471.76        426.61        10.23 o                         
  -4  -5   6       1780.65       1903.68        20.25 o                         
  -3  -5   6        165.30        171.55         6.04 o                         
  -2  -5   6       3603.84       3765.80        27.96 o                         
  -1  -5   6       3580.70       3851.91        31.22 o                         
   0  -5   6        355.13        323.49         5.26 o                         
   1  -5   6          4.92          5.65         2.54 o                         
   2  -5   6       2191.47       2064.43        23.46 o                         
   3  -5   6       1179.97       1192.89        17.23 o                         
   4  -5   6         77.66         79.68         5.93 o                         
   5  -5   6       2746.56       2707.36        21.78 o                         
   6  -5   6       1409.40       1363.24        16.20 o                         
   7  -5   6          0.15          1.87         4.22 o                         
   8  -5   6        749.90        770.03        19.47 o                         
   9  -5   6        942.22        923.55        21.92 o                         
 -10  -4   6        461.00        407.53        20.06 o                         
  -9  -4   6        386.07        447.20        18.94 o                         
  -8  -4   6        103.52         88.19         7.63 o                         
  -7  -4   6        892.91        980.41        16.92 o                         
  -6  -4   6        541.66        541.42        12.12 o                         
  -5  -4   6        553.47        499.24        10.13 o                         
  -4  -4   6        506.11        478.50         8.81 o                         
  -3  -4   6       4037.16       3913.06        31.36 o                         
  -2  -4   6       1713.13       1631.42        14.19 o                         
  -1  -4   6         20.33         15.91         1.43 o                         
   0  -4   6       1253.11       1070.79        10.43 o                         
   1  -4   6        175.40        150.74         3.57 o                         
   2  -4   6        823.05        850.28        12.30 o                         
   3  -4   6        251.40        280.10         5.47 o                         
   4  -4   6       4158.51       4223.36        28.60 o                         
   5  -4   6       1655.78       1619.31        16.95 o                         
   6  -4   6         56.84         65.63         4.66 o                         
   7  -4   6        142.38        135.82        11.65 o                         
   8  -4   6        312.08        337.33        13.20 o                         
   9  -4   6         74.81         83.14         8.32 o                         
 -10  -3   6        139.12        155.65        11.51 o                         
  -9  -3   6        105.12        128.47        10.65 o                         
  -8  -3   6        138.29        171.39         9.18 o                         
  -7  -3   6        265.42        279.02        10.12 o                         
  -6  -3   6          7.43         29.13         4.02 o                         
  -5  -3   6       1517.70       1580.82        18.18 o                         
  -4  -3   6       4025.51       4034.22        33.94 o                         
  -3  -3   6         28.00         53.53         3.10 o                         
  -2  -3   6        315.20        306.74         6.37 o                         
  -1  -3   6       2008.03       1801.00        15.21 o                         
   0  -3   6        333.17        237.51         6.00 o                         
   1  -3   6         38.51         37.63         2.01 o                         
   2  -3   6       2015.92       2043.51        15.36 o                         
   3  -3   6       3477.36       3617.82        25.67 o                         
   4  -3   6       1546.46       1541.62        13.97 o                         
   5  -3   6        989.11        984.00        15.02 o                         
   6  -3   6        387.27        406.35         9.43 o                         
   7  -3   6        373.09        368.08        10.81 o                         
   8  -3   6         37.58         25.95         6.02 o                         
   9  -3   6        447.43        431.80        17.35 o                         
 -11  -2   6         30.87         27.08        12.72 o                         
 -10  -2   6        520.98        531.58        18.44 o                         
  -9  -2   6        237.69        282.25        12.51 o                         
  -8  -2   6         86.19         79.05         7.27 o                         
  -7  -2   6        240.45        251.94         9.34 o                         
  -6  -2   6       1396.61       1346.41        17.21 o                         
  -5  -2   6       2417.29       2384.09        22.47 o                         
  -4  -2   6        500.10        530.25         7.95 o                         
  -3  -2   6       5524.35       5678.39        44.06 o                         
  -2  -2   6       7626.49       7888.29        58.51 o                         
  -1  -2   6         45.93         44.38         2.23 o                         
   0  -2   6        596.05        648.96         6.69 o                         
   1  -2   6       2121.43       2101.24        15.81 o                         
   2  -2   6       1464.03       1334.03        11.79 o                         
   3  -2   6         82.24         76.16         3.46 o                         
   4  -2   6       2739.73       2658.23        21.24 o                         
   5  -2   6        242.74        221.33         6.58 o                         
   6  -2   6         45.37         28.59         4.92 o                         
   7  -2   6        245.07        246.46        13.28 o                         
   8  -2   6       1263.28       1289.40        21.35 o                         
   9  -2   6        603.80        589.83        20.70 o                         
 -11  -1   6        866.14        847.98        33.20 o                         
 -10  -1   6        888.60        804.19        21.62 o                         
  -9  -1   6        284.65        304.17        13.94 o                         
  -8  -1   6        245.72        254.93        11.80 o                         
  -7  -1   6       1398.97       1402.17        21.12 o                         
  -6  -1   6       1168.02       1185.87        14.46 o                         
  -5  -1   6        109.57        105.42         4.69 o                         
  -4  -1   6       2372.78       2362.52        24.63 o                         
  -3  -1   6       8380.24       8876.81        65.21 o                         
  -2  -1   6        241.01        279.85         4.37 o                         
  -1  -1   6       1059.91        932.96         9.23 o                         
   0  -1   6       3827.17       3742.31        24.64 o                         
   1  -1   6       1841.69       1845.88        14.57 o                         
   2  -1   6       2810.29       2967.73        21.72 o                         
   3  -1   6       4049.11       3996.84        30.39 o                         
   4  -1   6       2229.18       2297.25        21.19 o                         
   5  -1   6         38.17         34.30         4.21 o                         
   6  -1   6         44.12         34.45         5.30 o                         
   7  -1   6        586.71        593.92        19.07 o                         
   8  -1   6        197.01        189.92        10.60 o                         
   9  -1   6         48.79         42.75        10.00 o                         
 -11   0   6        350.57        352.56        27.25 o                         
 -10   0   6         38.23         13.88         6.72 o                         
  -9   0   6        751.03        772.75        18.14 o                         
  -8   0   6       1121.37       1122.93        16.80 o                         
  -7   0   6         54.51         58.77         4.70 o                         
  -6   0   6       1015.78        946.17        13.33 o                         
  -5   0   6       4345.69       4262.10        35.85 o                         
  -4   0   6       1264.46       1353.28        16.00 o                         
  -3   0   6       1230.72       1248.66        15.25 o                         
  -2   0   6       3212.82       3363.93        28.97 o                         
  -1   0   6       3346.51       3491.83        28.40 o                         
   0   0   6       1687.25       1713.06        14.62 o                         
   1   0   6       4931.49       5151.03        35.45 o                         
   2   0   6       6696.56       6529.85        42.31 o                         
   3   0   6        756.45        749.65        10.55 o                         
   4   0   6        270.26        260.77         7.54 o                         
   5   0   6        571.19        571.88        11.26 o                         
   6   0   6        801.03        794.70        16.38 o                         
   7   0   6          0.06          6.29         6.01 o                         
   8   0   6        618.23        597.39        25.06 o                         
 -12   1   6        185.23        183.35        15.24 o                         
 -11   1   6         49.42         59.15        11.40 o                         
 -10   1   6        807.47        859.88        27.68 o                         
  -9   1   6       1087.35       1075.54        21.03 o                         
  -8   1   6         71.58         71.22         5.25 o                         
  -7   1   6       2301.94       2368.06        24.59 o                         
  -6   1   6       5525.23       5704.47        46.53 o                         
  -5   1   6       1452.68       1565.33        17.00 o                         
  -4   1   6       3417.00       3579.94        33.14 o                         
  -3   1   6       1746.09       1627.01        18.05 o                         
  -2   1   6       1089.81       1070.15        13.44 o                         
  -1   1   6        532.29        495.41         8.34 o                         
   0   1   6       5406.72       5498.22        40.11 o                         
   1   1   6       5250.68       5273.06        44.18 o                         
   2   1   6        368.48        334.35         5.88 o                         
   3   1   6        737.55        701.80        10.77 o                         
   4   1   6       1381.23       1361.18        16.43 o                         
   5   1   6        163.70        180.78         8.52 o                         
   6   1   6         12.68         14.18         6.80 o                         
   7   1   6       1192.09       1137.21        20.50 o                         
   8   1   6       1075.01       1049.56        24.28 o                         
 -12   2   6        474.55        517.32        26.62 o                         
 -11   2   6        378.49        417.15        20.87 o                         
 -10   2   6         81.47         94.07         9.81 o                         
  -9   2   6        289.45        304.06        14.11 o                         
  -8   2   6        365.91        374.21        12.18 o                         
  -7   2   6       2939.15       2927.63        28.18 o                         
  -6   2   6        299.17        329.99         7.68 o                         
  -5   2   6        970.06        935.97        13.16 o                         
  -4   2   6       1003.22       1025.26        15.45 o                         
  -3   2   6        126.33        157.02         4.92 o                         
  -2   2   6        217.80        209.65         6.72 o                         
  -1   2   6       9518.09       9992.19        72.61 o                         
   0   2   6       4845.50       4956.13        37.57 o                         
   1   2   6         14.87         10.33         2.56 o                         
   2   2   6       2019.05       1974.29        17.89 o                         
   3   2   6       2276.51       2308.01        23.56 o                         
   4   2   6        370.40        375.49        10.20 o                         
   5   2   6         36.39         41.12         6.11 o                         
   6   2   6        597.42        649.52        16.61 o                         
   7   2   6        556.18        552.40        18.26 o                         
   8   2   6          3.05         -9.72         9.72 o                         
 -12   3   6        529.43        536.69        24.39 o                         
 -11   3   6        215.79        227.34        13.93 o                         
 -10   3   6        126.80        116.72        12.53 o                         
  -9   3   6          4.04         20.91         6.42 o                         
  -8   3   6        148.76        149.06         8.73 o                         
  -7   3   6        710.25        712.05        14.26 o                         
  -6   3   6       1168.87       1178.07        19.49 o                         
  -5   3   6       1289.94       1293.67        20.65 o                         
  -4   3   6          9.49          8.45         2.32 o                         
  -3   3   6        247.68        159.61         5.53 o                         
  -2   3   6       1930.02       1836.37        19.96 o                         
  -1   3   6        237.11        250.62         6.19 o                         
   0   3   6          3.50         12.48         2.69 o                         
   1   3   6       4364.19       4297.61        37.54 o                         
   2   3   6        690.23        712.06        11.91 o                         
   3   3   6        126.56        137.77         6.73 o                         
   4   3   6        451.32        469.80        13.56 o                         
   5   3   6        571.45        588.60        18.38 o                         
   6   3   6        340.10        345.81        16.74 o                         
   7   3   6        249.91        277.64        19.55 o                         
 -12   4   6         80.36         79.00        13.25 o                         
 -11   4   6        896.71        885.30        26.38 o                         
 -10   4   6       1824.45       1782.61        30.88 o                         
  -9   4   6        252.71        262.40        15.42 o                         
  -8   4   6       1675.02       1628.51        23.42 o                         
  -7   4   6       5949.12       6204.78        63.01 o                         
  -6   4   6        309.05        321.70         8.84 o                         
  -5   4   6         47.16         49.25         4.04 o                         
  -4   4   6         85.74         65.43         4.90 o                         
  -3   4   6       2751.30       2557.46        25.97 o                         
  -2   4   6          8.91          8.29         3.32 o                         
  -1   4   6       1142.47       1031.77        13.47 o                         
   0   4   6       4192.71       4288.41        40.43 o                         
   1   4   6        163.77        147.88         6.42 o                         
   2   4   6         48.39         42.72         3.56 o                         
   3   4   6        847.33        836.37        15.96 o                         
   4   4   6        732.75        828.29        20.26 o                         
   5   4   6        129.58        107.43        10.41 o                         
   6   4   6        591.29        608.74        19.82 o                         
   7   4   6       1245.30       1183.81        29.21 o                         
 -12   5   6        487.87        467.81        21.54 o                         
 -11   5   6        414.89        453.20        19.18 o                         
 -10   5   6          0.78         -8.19         8.19 o                         
  -9   5   6       1019.16        987.37        21.94 o                         
  -8   5   6       1257.25       1187.09        20.09 o                         
  -7   5   6         32.46         30.44         3.70 o                         
  -6   5   6       1377.06       1448.92        17.84 o                         
  -5   5   6       1586.44       1472.80        18.92 o                         
  -4   5   6         37.45         40.87         4.55 o                         
  -3   5   6        102.51         87.11         5.61 o                         
  -2   5   6       2427.68       2705.39        25.91 o                         
  -1   5   6       4171.75       4407.07        38.24 o                         
   0   5   6         35.81         30.00         3.74 o                         
   1   5   6       1654.33       1773.38        21.39 o                         
   2   5   6        702.50        686.21        11.92 o                         
   3   5   6        538.76        520.60        16.79 o                         
   4   5   6          1.26         -1.57         6.42 o                         
   5   5   6        756.45        781.69        19.91 o                         
   6   5   6        888.37        944.89        25.74 o                         
 -12   6   6          8.22          8.60        12.70 o                         
 -11   6   6        133.55        135.52        13.08 o                         
 -10   6   6       1735.55       1804.76        33.08 o                         
  -9   6   6        519.39        535.87        19.36 o                         
  -8   6   6        264.24        274.10        13.41 o                         
  -7   6   6        413.09        391.49        10.06 o                         
  -6   6   6       1974.45       1934.42        22.02 o                         
  -5   6   6        534.54        499.75        12.83 o                         
  -4   6   6        766.08        687.34        13.14 o                         
  -3   6   6       3688.42       3665.23        32.94 o                         
  -2   6   6        524.26        564.92        10.39 o                         
  -1   6   6         70.18         66.42         4.71 o                         
   0   6   6       1357.69       1380.96        20.81 o                         
   1   6   6         91.18        126.32         8.21 o                         
   2   6   6          7.04          5.71         4.47 o                         
   3   6   6        742.51        808.22        19.59 o                         
   4   6   6       1123.35       1069.81        23.92 o                         
   5   6   6        678.26        607.03        21.46 o                         
   6   6   6         97.45         93.99        12.18 o                         
 -12   7   6        377.91        359.19        18.49 o                         
 -11   7   6        838.97        818.94        23.23 o                         
 -10   7   6        147.91        144.09        10.70 o                         
  -9   7   6        582.96        518.20        16.88 o                         
  -8   7   6       1616.68       1732.09        32.86 o                         
  -7   7   6       1486.27       1480.53        20.03 o                         
  -6   7   6          7.05         -2.51         4.07 o                         
  -5   7   6        100.44         87.16         8.79 o                         
  -4   7   6       1935.60       1955.55        27.19 o                         
  -3   7   6        211.85        181.26         7.97 o                         
  -2   7   6       1821.27       1856.37        24.44 o                         
  -1   7   6       4014.73       4037.60        42.03 o                         
   0   7   6        208.37        207.70        11.91 o                         
   1   7   6         28.50         33.52         7.50 o                         
   2   7   6       1074.30       1046.01        23.63 o                         
   3   7   6       1173.81       1212.14        26.92 o                         
   4   7   6        279.40        292.23        18.40 o                         
   5   7   6        515.60        546.84        24.02 o                         
 -12   8   6        405.79        412.71        26.78 o                         
 -11   8   6          0.94          4.83         8.79 o                         
 -10   8   6        289.04        280.60        15.95 o                         
  -9   8   6        153.03        173.71        13.18 o                         
  -8   8   6        988.21       1015.37        16.74 o                         
  -7   8   6         32.47         27.28         6.99 o                         
  -6   8   6        460.00        421.37        17.67 o                         
  -5   8   6        517.51        516.14        15.39 o                         
  -4   8   6         32.82         25.08         5.00 o                         
  -3   8   6        483.05        489.73        14.76 o                         
  -2   8   6       2306.48       2347.62        33.29 o                         
  -1   8   6       1350.24       1378.67        25.19 o                         
   0   8   6         12.83          3.32         7.51 o                         
   1   8   6        624.25        696.83        23.57 o                         
   2   8   6        703.98        705.94        19.61 o                         
   3   8   6          9.47         20.42         8.60 o                         
   4   8   6        998.45        952.07        26.86 o                         
 -11   9   6        548.03        564.09        22.39 o                         
 -10   9   6        311.02        366.75        20.30 o                         
  -9   9   6         12.95          7.89         7.37 o                         
  -8   9   6        530.84        493.41        20.97 o                         
  -7   9   6       1944.95       1977.87        31.78 o                         
  -6   9   6       1380.28       1368.98        25.74 o                         
  -5   9   6         12.78         12.79         7.73 o                         
  -4   9   6       1719.94       1689.12        36.66 o                         
  -3   9   6        613.06        644.21        27.95 o                         
  -2   9   6        139.42        113.90        10.81 o                         
  -1   9   6         57.62         52.01         8.95 o                         
   0   9   6        892.82        941.71        30.35 o                         
   1   9   6        487.76        507.20        19.08 o                         
   2   9   6        130.67        155.34        14.39 o                         
   3   9   6       1053.60       1096.55        35.53 o                         
 -11  10   6        495.76        437.89        21.94 o                         
 -10  10   6         85.57         45.69        12.63 o                         
  -9  10   6        607.32        614.13        16.74 o                         
  -8  10   6       1060.26       1051.89        25.72 o                         
  -7  10   6          1.95          7.55         6.05 o                         
  -6  10   6        720.25        755.19        21.80 o                         
  -5  10   6       1113.21       1160.38        24.88 o                         
  -4  10   6        443.11        449.18        19.20 o                         
  -3  10   6        267.02        246.01        17.32 o                         
  -2  10   6       1064.27       1122.15        33.66 o                         
  -1  10   6        791.77        813.72        25.73 o                         
   0  10   6          1.25          4.84         7.46 o                         
   1  10   6        375.43        361.23        18.63 o                         
   2  10   6        657.42        692.47        40.60 o                         
 -10  11   6        396.02        414.27        22.43 o                         
  -9  11   6        262.65        237.75        15.12 o                         
  -8  11   6         36.17         26.98        11.44 o                         
  -7  11   6        878.55        884.46        26.66 o                         
  -6  11   6        851.44        856.28        26.18 o                         
  -5  11   6         49.00         48.59         8.35 o                         
  -4  11   6          4.59          5.42         7.97 o                         
  -3  11   6        712.11        719.98        30.01 o                         
  -2  11   6        698.31        716.86        23.19 o                         
  -1  11   6         15.89         21.34         9.35 o                         
   0  11   6        375.44        384.47        20.84 o                         
   1  11   6        113.52         96.46        16.60 o                         
  -9  12   6        212.97        215.89        15.94 o                         
  -8  12   6        236.78        274.81        28.84 o                         
  -7  12   6        242.12        214.58        19.06 o                         
  -6  12   6         52.27         40.49        10.80 o                         
  -5  12   6        349.07        328.09        18.96 o                         
  -4  12   6        887.99        919.21        24.70 o                         
  -3  12   6        102.37        113.65        12.14 o                         
  -2  12   6        158.18        170.22        13.22 o                         
  -1  12   6        459.04        473.19        20.54 o                         
  -8  13   6         68.22         77.22        24.47 o                         
  -7  13   6        110.10         94.54        14.42 o                         
  -6  13   6        386.72        388.17        25.63 o                         
  -5  13   6        887.59        833.28        29.19 o                         
  -4  13   6          0.61        -10.23        10.43 o                         
  -3  13   6        646.24        577.81        35.76 o                         
   1 -13   7        681.68        666.72        19.69 o                         
   2 -13   7          3.28         12.74         9.02 o                         
   3 -13   7         95.67         89.03        24.23 o                         
   4 -13   7        357.22        400.86        25.37 o                         
  -2 -12   7        158.96        161.96        11.68 o                         
  -1 -12   7        492.21        504.22        27.25 o                         
   0 -12   7        407.34        430.05        17.95 o                         
   1 -12   7         38.24         43.57         8.16 o                         
   2 -12   7        219.45        237.85        10.07 o                         
   3 -12   7        513.67        470.68        41.45 o                         
   4 -12   7         18.69         16.55        17.61 o                         
   5 -12   7         78.73         91.10        16.80 o                         
   6 -12   7        290.06        307.35        17.03 o                         
  -4 -11   7        109.34        110.35        12.14 o                         
  -3 -11   7        324.10        326.24        16.08 o                         
  -2 -11   7        704.84        713.66        18.31 o                         
  -1 -11   7        291.22        289.27        19.57 o                         
   0 -11   7         22.46         15.65         5.46 o                         
   1 -11   7        383.49        254.67        50.90 o                         
   2 -11   7       1081.88       1086.46        20.06 o                         
   3 -11   7        344.99        314.41        20.40 o                         
   4 -11   7         74.49         60.37        10.69 o                         
   5 -11   7        615.24        578.68        33.20 o                         
   6 -11   7        136.37        152.21        13.18 o                         
   7 -11   7        194.31        194.76        14.95 o                         
  -5 -10   7          0.60         -8.51         9.15 o                         
  -4 -10   7        247.75        228.96        15.75 o                         
  -3 -10   7        488.39        512.30        16.00 o                         
  -2 -10   7         39.40         50.84         7.48 o                         
  -1 -10   7        146.50        187.61        10.75 o                         
   0 -10   7        759.08        782.03        15.63 o                         
   1 -10   7        340.60        327.58        10.31 o                         
   2 -10   7        205.99        220.04        18.64 o                         
   3 -10   7        888.05        912.53        19.64 o                         
   4 -10   7       1215.19       1254.46        25.74 o                         
   5 -10   7        254.34        226.57        13.05 o                         
   6 -10   7        528.37        519.89        19.62 o                         
   7 -10   7       1005.05        974.58        25.12 o                         
   8 -10   7        265.65        285.21        24.33 o                         
  -6  -9   7        184.37        194.89        13.60 o                         
  -5  -9   7        904.67        974.86        22.21 o                         
  -4  -9   7        704.99        676.79        16.57 o                         
  -3  -9   7        191.20        175.39        10.08 o                         
  -2  -9   7        866.89        820.45        19.20 o                         
  -1  -9   7       2455.53       2461.11        30.07 o                         
   0  -9   7        370.16        372.56        10.50 o                         
   1  -9   7        919.56        950.66        12.71 o                         
   2  -9   7       1717.30       1672.45        25.98 o                         
   3  -9   7        165.23        189.14        10.55 o                         
   4  -9   7         14.55         18.00         7.02 o                         
   5  -9   7        532.99        537.95        21.74 o                         
   6  -9   7        354.52        381.38        16.88 o                         
   7  -9   7         22.46         18.49         9.27 o                         
   8  -9   7        383.81        429.07        29.35 o                         
  -7  -8   7        333.43        351.59        17.72 o                         
  -6  -8   7        166.56        153.50        11.13 o                         
  -5  -8   7          0.39         -7.57         7.57 o                         
  -4  -8   7        876.70        828.23        20.15 o                         
  -3  -8   7        836.56        859.17        16.77 o                         
  -2  -8   7       1029.18        986.78        15.58 o                         
  -1  -8   7         25.04         18.29         4.03 o                         
   0  -8   7       1481.01       1402.41        38.06 o                         
   1  -8   7        981.04        964.86        12.75 o                         
   2  -8   7        140.32        153.99         8.60 o                         
   3  -8   7        533.65        509.31        13.82 o                         
   4  -8   7       2434.34       2403.88        33.50 o                         
   5  -8   7        604.16        625.34        16.77 o                         
   6  -8   7          0.24         -7.65         7.65 o                         
   7  -8   7        536.05        509.50        19.65 o                         
   8  -8   7        590.76        644.69        24.88 o                         
  -8  -7   7        435.36        427.22        22.28 o                         
  -7  -7   7        507.12        492.31        29.50 o                         
  -6  -7   7         22.36         12.60         6.43 o                         
  -5  -7   7          3.82          1.28         5.41 o                         
  -4  -7   7         44.69         20.75         4.81 o                         
  -3  -7   7         12.38         20.78         4.07 o                         
  -2  -7   7         10.00          6.45         3.07 o                         
  -1  -7   7       2149.14       2172.39        23.15 o                         
   0  -7   7        541.16        517.80        10.42 o                         
   1  -7   7          9.02         12.00         2.31 o                         
   2  -7   7         29.87         23.01         4.64 o                         
   3  -7   7       1310.41       1299.18        20.16 o                         
   4  -7   7        597.13        542.21        14.17 o                         
   5  -7   7        162.52        186.10        12.14 o                         
   6  -7   7       1282.64       1306.10        23.02 o                         
   7  -7   7        250.05        255.55        14.24 o                         
   8  -7   7         49.14         48.11         7.54 o                         
   9  -7   7         95.61        117.50        10.41 o                         
  -8  -6   7        351.39        317.73        15.90 o                         
  -7  -6   7         50.84         28.78         6.92 o                         
  -6  -6   7        943.31        932.10        24.28 o                         
  -5  -6   7       2191.90       2205.09        26.03 o                         
  -4  -6   7        188.43        154.36         6.85 o                         
  -3  -6   7       2147.02       2137.51        21.47 o                         
  -2  -6   7       5506.25       5625.97        39.91 o                         
  -1  -6   7       1181.79       1267.22        12.44 o                         
   0  -6   7        157.17        132.44         4.03 o                         
   1  -6   7        859.95        813.69        13.63 o                         
   2  -6   7       1266.46       1231.06        17.97 o                         
   3  -6   7          0.51          0.71         3.87 o                         
   4  -6   7        552.19        573.74        13.69 o                         
   5  -6   7       1881.64       1869.81        27.54 o                         
   6  -6   7        495.96        503.24        10.01 o                         
   7  -6   7        244.56        238.43        11.91 o                         
   8  -6   7        503.68        500.31        16.54 o                         
   9  -6   7        116.97        128.63        12.62 o                         
  -9  -5   7         47.40          7.32         9.23 o                         
  -8  -5   7        184.21        174.91        10.90 o                         
  -7  -5   7        896.57        811.79        21.64 o                         
  -6  -5   7       1186.16       1186.61        21.37 o                         
  -5  -5   7        428.14        454.80        13.15 o                         
  -4  -5   7       1786.80       1818.60        20.77 o                         
  -3  -5   7       1470.53       1519.72        16.30 o                         
  -2  -5   7        173.30        173.42         4.41 o                         
  -1  -5   7       2195.39       2200.49        16.16 o                         
   0  -5   7       1090.71       1090.64         9.90 o                         
   1  -5   7        748.49        677.95        11.12 o                         
   2  -5   7         76.59         80.64         5.57 o                         
   3  -5   7       2958.64       2903.82        31.46 o                         
   4  -5   7       2665.27       2691.76        28.75 o                         
   5  -5   7          0.30          8.40         2.83 o                         
   6  -5   7        476.98        472.03        10.10 o                         
   7  -5   7        952.61        990.96        16.93 o                         
   8  -5   7        551.36        513.11        13.86 o                         
   9  -5   7          0.21         -3.48         6.65 o                         
 -10  -4   7         32.13         31.39        11.37 o                         
  -9  -4   7        604.61        600.91        21.05 o                         
  -8  -4   7        812.89        809.49        25.40 o                         
  -7  -4   7         11.61         14.12         5.16 o                         
  -6  -4   7         69.37         92.27         6.08 o                         
  -5  -4   7       2401.76       2356.40        24.13 o                         
  -4  -4   7        464.73        438.73         8.85 o                         
  -3  -4   7        123.71        113.15         4.56 o                         
  -2  -4   7       1032.86        991.32        12.34 o                         
  -1  -4   7       2244.01       2193.40        20.67 o                         
   0  -4   7         59.82         56.58         2.83 o                         
   1  -4   7       1871.85       1975.78        16.01 o                         
   2  -4   7       3785.42       4001.78        29.67 o                         
   3  -4   7       2444.94       2526.26        18.26 o                         
   4  -4   7          0.31          4.64         2.18 o                         
   5  -4   7       1234.17       1227.13        16.03 o                         
   6  -4   7          2.11          4.97         3.88 o                         
   7  -4   7         48.48         44.46         5.66 o                         
   8  -4   7        124.64        130.29         8.55 o                         
   9  -4   7        606.43        644.74        22.24 o                         
 -10  -3   7        110.54         79.39        11.87 o                         
  -9  -3   7        438.86        410.40        15.10 o                         
  -8  -3   7         26.18         15.33         5.85 o                         
  -7  -3   7        801.71        802.17        14.84 o                         
  -6  -3   7       3074.08       3201.35        31.07 o                         
  -5  -3   7         96.23        103.16         6.50 o                         
  -4  -3   7       2067.07       2212.96        23.89 o                         
  -3  -3   7        913.45        905.63        12.77 o                         
  -2  -3   7        899.75        918.99        11.31 o                         
  -1  -3   7          5.30          1.05         1.70 o                         
   0  -3   7       2439.65       2285.42        18.14 o                         
   1  -3   7       4426.88       4377.52        28.10 o                         
   2  -3   7        116.25         93.85         3.17 o                         
   3  -3   7       4007.60       4131.92        32.78 o                         
   4  -3   7       2178.11       2171.31        19.75 o                         
   5  -3   7         53.51         60.56         4.37 o                         
   6  -3   7          9.46          9.29         3.77 o                         
   7  -3   7        781.05        782.29        13.65 o                         
   8  -3   7        621.41        641.46        17.95 o                         
   9  -3   7        197.15        199.45        12.94 o                         
 -11  -2   7        515.52        461.21        37.51 o                         
 -10  -2   7        542.78        563.80        23.33 o                         
  -9  -2   7          0.55         -3.66         8.89 o                         
  -8  -2   7        934.69       1002.91        21.42 o                         
  -7  -2   7       1192.01       1162.85        19.36 o                         
  -6  -2   7          8.42          8.09         3.10 o                         
  -5  -2   7       2684.44       2763.20        24.60 o                         
  -4  -2   7        490.11        422.04         8.01 o                         
  -3  -2   7       1407.50       1457.90        16.37 o                         
  -2  -2   7          8.86         17.72         2.43 o                         
  -1  -2   7        295.07        264.06         4.51 o                         
   0  -2   7        230.45        181.62         3.64 o                         
   1  -2   7        732.33        763.47         8.02 o                         
   2  -2   7       2000.86       1977.24        16.20 o                         
   3  -2   7       3906.25       3903.65        28.08 o                         
   4  -2   7        340.64        354.01         7.02 o                         
   5  -2   7        276.86        270.26         9.13 o                         
   6  -2   7        634.81        641.81        14.67 o                         
   7  -2   7        654.15        697.52        18.59 o                         
   8  -2   7         15.32          8.83         9.68 o                         
   9  -2   7        741.83        686.58        40.76 o                         
 -11  -1   7         22.06         51.36        15.78 o                         
 -10  -1   7        319.40        327.86        19.15 o                         
  -9  -1   7       1451.46       1462.37        24.90 o                         
  -8  -1   7        292.66        345.86        10.20 o                         
  -7  -1   7        136.84        137.45         6.62 o                         
  -6  -1   7       1446.32       1442.80        16.53 o                         
  -5  -1   7        191.34        164.70         5.70 o                         
  -4  -1   7         24.61         18.81         2.53 o                         
  -3  -1   7        701.42        704.79         8.64 o                         
  -2  -1   7       5441.78       5516.16        37.27 o                         
  -1  -1   7       3565.17       3763.60        26.71 o                         
   0  -1   7       1100.11        999.22         9.19 o                         
   1  -1   7        625.89        605.25         7.58 o                         
   2  -1   7       1094.56       1048.72        11.35 o                         
   3  -1   7        279.04        270.79         7.40 o                         
   4  -1   7        120.61        114.85         5.72 o                         
   5  -1   7       2344.31       2361.02        25.38 o                         
   6  -1   7       1004.93       1005.34        19.65 o                         
   7  -1   7        219.07        243.61        15.48 o                         
   8  -1   7       1080.42       1044.44        24.36 o                         
 -11   0   7        365.71        348.57        20.56 o                         
 -10   0   7       1313.62       1297.37        24.99 o                         
  -9   0   7        332.19        333.12        13.35 o                         
  -8   0   7       1210.24       1216.53        17.72 o                         
  -7   0   7       2143.69       2220.85        24.11 o                         
  -6   0   7       3288.66       3521.35        32.16 o                         
  -5   0   7       1040.07       1086.63        15.10 o                         
  -4   0   7       2607.85       2625.43        26.17 o                         
  -3   0   7       7410.56       8086.23        68.37 o                         
  -2   0   7        764.18        718.13         9.71 o                         
  -1   0   7       1304.39       1298.84        13.25 o                         
   0   0   7       6049.52       6417.74        41.21 o                         
   1   0   7        330.48        400.21         6.74 o                         
   2   0   7       2092.71       2244.96        19.35 o                         
   3   0   7       1956.54       1998.41        19.61 o                         
   4   0   7       1800.85       1902.08        20.08 o                         
   5   0   7        154.65        142.11         7.62 o                         
   6   0   7       1189.22       1166.37        24.54 o                         
   7   0   7       1071.03       1033.75        20.07 o                         
   8   0   7        385.31        382.09        16.31 o                         
 -12   1   7        406.42        387.53        21.57 o                         
 -11   1   7        269.01        254.85        15.76 o                         
 -10   1   7         37.21         39.83         8.15 o                         
  -9   1   7       2312.62       2351.05        54.60 o                         
  -8   1   7       1099.30       1112.88        16.54 o                         
  -7   1   7        116.05        116.76         6.11 o                         
  -6   1   7        584.33        578.24        10.45 o                         
  -5   1   7        761.88        665.78        11.41 o                         
  -4   1   7       2971.11       2839.20        28.51 o                         
  -3   1   7       1352.04       1461.55        17.61 o                         
  -2   1   7       6891.41       7232.85        58.63 o                         
  -1   1   7       4795.41       4935.50        42.73 o                         
   0   1   7        289.36        307.19         6.47 o                         
   1   1   7         12.24         10.23         2.30 o                         
   2   1   7       3115.54       3090.43        25.23 o                         
   3   1   7       1413.87       1359.73        16.05 o                         
   4   1   7         24.58         28.72         4.19 o                         
   5   1   7       1407.67       1432.87        22.67 o                         
   6   1   7        462.11        457.60        15.15 o                         
   7   1   7        130.60        110.57        10.25 o                         
   8   1   7        274.10        287.78        14.97 o                         
 -12   2   7        190.51        173.81        15.72 o                         
 -11   2   7        121.66        126.44        11.21 o                         
 -10   2   7        459.99        455.45        17.78 o                         
  -9   2   7          2.44          0.39         3.76 o                         
  -8   2   7        215.70        182.25        12.72 o                         
  -7   2   7        103.19        105.45         5.89 o                         
  -6   2   7       2304.98       2296.51        23.52 o                         
  -5   2   7         61.79         73.32         5.49 o                         
  -4   2   7         24.88         21.43         2.76 o                         
  -3   2   7        609.93        513.13         8.50 o                         
  -2   2   7        355.15        298.14         7.47 o                         
  -1   2   7        226.67        281.73         6.37 o                         
   0   2   7         19.08          9.08         3.35 o                         
   1   2   7       1951.23       1858.60        19.12 o                         
   2   2   7        945.51        992.22        11.43 o                         
   3   2   7        751.29        729.93        12.14 o                         
   4   2   7       1591.92       1591.46        19.56 o                         
   5   2   7          2.12         10.32         6.89 o                         
   6   2   7        202.31        192.31        11.29 o                         
   7   2   7        794.10        800.88        22.43 o                         
 -12   3   7        290.34        298.93        16.34 o                         
 -11   3   7        341.24        349.21        18.17 o                         
 -10   3   7        372.79        379.17        15.81 o                         
  -9   3   7        564.43        576.48        20.28 o                         
  -8   3   7        170.10        169.85         9.30 o                         
  -7   3   7       3749.46       3720.60        38.57 o                         
  -6   3   7       1117.42       1096.02        16.51 o                         
  -5   3   7       1788.44       1768.43        20.89 o                         
  -4   3   7       4980.46       4939.46        51.94 o                         
  -3   3   7        454.59        462.39         8.94 o                         
  -2   3   7        414.34        412.31         7.89 o                         
  -1   3   7       1393.19       1436.08        19.59 o                         
   0   3   7       3092.37       3059.95        31.31 o                         
   1   3   7        658.67        665.58        11.97 o                         
   2   3   7       2279.02       2282.33        21.11 o                         
   3   3   7       1593.08       1612.05        21.70 o                         
   4   3   7         80.26         78.04         7.49 o                         
   5   3   7        152.60        139.79         9.42 o                         
   6   3   7        770.46        778.60        22.26 o                         
   7   3   7        233.97        237.32        14.22 o                         
 -12   4   7        399.99        419.34        29.04 o                         
 -11   4   7        120.73        115.17        11.29 o                         
 -10   4   7        104.76        100.48        11.00 o                         
  -9   4   7        624.00        619.82        16.94 o                         
  -8   4   7        376.01        376.90        12.87 o                         
  -7   4   7        625.88        663.86        16.24 o                         
  -6   4   7       3386.34       3519.66        32.91 o                         
  -5   4   7       2736.48       2856.96        29.64 o                         
  -4   4   7        377.14        414.22         9.47 o                         
  -3   4   7        926.54        926.85        13.99 o                         
  -2   4   7       1752.23       1574.47        17.79 o                         
  -1   4   7        719.31        674.47        11.91 o                         
   0   4   7          0.27         -2.72         3.12 o                         
   1   4   7       3008.15       3084.13        33.57 o                         
   2   4   7        618.73        603.44        12.22 o                         
   3   4   7         31.94         35.73         6.68 o                         
   4   4   7         60.72         68.07         8.06 o                         
   5   4   7        959.63        972.42        22.81 o                         
   6   4   7        339.07        331.67        17.63 o                         
 -12   5   7         87.87         88.32        12.04 o                         
 -11   5   7        901.80        945.43        24.01 o                         
 -10   5   7        947.68        900.58        36.82 o                         
  -9   5   7        143.74        129.96        10.13 o                         
  -8   5   7        330.31        325.69        16.04 o                         
  -7   5   7       3602.00       3639.21        34.66 o                         
  -6   5   7        475.82        470.74        10.62 o                         
  -5   5   7        499.37        461.08        10.72 o                         
  -4   5   7       1526.50       1485.24        21.59 o                         
  -3   5   7       2485.57       2605.81        31.23 o                         
  -2   5   7       2042.04       1953.62        21.31 o                         
  -1   5   7        236.78        239.39         7.91 o                         
   0   5   7       3636.14       3679.42        34.96 o                         
   1   5   7          8.97          9.41         5.15 o                         
   2   5   7        632.46        673.00        14.86 o                         
   3   5   7        714.22        649.74        17.34 o                         
   4   5   7        418.96        394.32        15.55 o                         
   5   5   7        126.82        129.51        10.46 o                         
   6   5   7        275.21        269.78        15.21 o                         
 -12   6   7        346.41        358.36        23.87 o                         
 -11   6   7        954.83        894.67        29.47 o                         
 -10   6   7         21.31         29.08         9.31 o                         
  -9   6   7        407.78        410.76        22.92 o                         
  -8   6   7       1408.18       1364.36        19.88 o                         
  -7   6   7        287.24        274.06         9.52 o                         
  -6   6   7        400.76        392.16        10.30 o                         
  -5   6   7       2158.95       2188.99        29.24 o                         
  -4   6   7        409.68        343.60        10.14 o                         
  -3   6   7        319.48        310.46         9.40 o                         
  -2   6   7       4814.71       4885.23        42.59 o                         
  -1   6   7       4197.72       4234.62        38.90 o                         
   0   6   7          5.94          8.28         4.07 o                         
   1   6   7       1912.19       1836.95        27.05 o                         
   2   6   7       2249.49       2403.90        39.29 o                         
   3   6   7        551.54        527.26        20.16 o                         
   4   6   7         26.00         14.89         8.59 o                         
   5   6   7        616.70        571.95        21.78 o                         
 -12   7   7        162.32        156.24        14.63 o                         
 -11   7   7         26.13         26.87         9.50 o                         
 -10   7   7       1058.89       1033.80        27.51 o                         
  -9   7   7        955.66       1012.19        23.96 o                         
  -8   7   7          2.80          6.27         5.04 o                         
  -7   7   7        820.69        806.26        16.11 o                         
  -6   7   7        571.79        572.44        14.31 o                         
  -5   7   7          9.13         10.89         5.26 o                         
  -4   7   7         26.39         32.86         4.84 o                         
  -3   7   7       2476.74       2435.84        27.73 o                         
  -2   7   7        884.12        846.06        14.00 o                         
  -1   7   7          4.15          6.55         5.20 o                         
   0   7   7          2.58          5.68         6.46 o                         
   1   7   7         11.02          5.22         7.36 o                         
   2   7   7         66.67         80.67        14.29 o                         
   3   7   7         66.74         58.54        10.01 o                         
   4   7   7        942.90        959.57        31.20 o                         
 -12   8   7         37.24         23.42        13.88 o                         
 -11   8   7        424.31        477.63        20.62 o                         
 -10   8   7          1.72         -7.61         7.61 o                         
  -9   8   7         63.75         50.25         8.76 o                         
  -8   8   7        722.45        735.59        16.46 o                         
  -7   8   7        617.23        602.32        18.19 o                         
  -6   8   7         97.55        125.95        10.81 o                         
  -5   8   7        637.24        630.79        18.87 o                         
  -4   8   7       1459.21       1436.30        34.33 o                         
  -3   8   7        424.83        407.80        17.21 o                         
  -2   8   7        541.43        530.99        14.97 o                         
  -1   8   7        553.25        562.78        22.83 o                         
   0   8   7       1391.15       1429.69        28.79 o                         
   1   8   7        254.80        206.27        16.16 o                         
   2   8   7         57.22         75.03        11.70 o                         
   3   8   7        615.20        610.12        20.86 o                         
 -11   9   7        172.12        180.60        16.97 o                         
 -10   9   7        124.93        154.40        21.39 o                         
  -9   9   7        410.53        412.94        13.64 o                         
  -8   9   7        630.95        637.25        18.52 o                         
  -7   9   7        130.59         98.72         9.71 o                         
  -6   9   7        510.88        532.89        18.13 o                         
  -5   9   7       1144.66       1135.21        26.28 o                         
  -4   9   7         66.83         76.00         9.52 o                         
  -3   9   7       1592.31       1586.11        31.48 o                         
  -2   9   7       1098.06       1090.74        26.76 o                         
  -1   9   7        486.84        483.07        20.67 o                         
   0   9   7         38.73         39.27         9.41 o                         
   1   9   7       1209.06       1220.63        26.71 o                         
   2   9   7        517.55        564.80        22.88 o                         
 -11  10   7        788.65        791.56        28.56 o                         
 -10  10   7        466.44        438.13        26.07 o                         
  -9  10   7          1.23          3.65         6.62 o                         
  -8  10   7       1470.99       1473.42        29.63 o                         
  -7  10   7       2137.40       2029.96        34.40 o                         
  -6  10   7       1096.86       1166.01        29.83 o                         
  -5  10   7          0.50          0.75         7.07 o                         
  -4  10   7        435.85        449.87        20.57 o                         
  -3  10   7        563.82        573.75        24.83 o                         
  -2  10   7         32.85         45.90        12.42 o                         
  -1  10   7        143.12        155.86        11.79 o                         
   0  10   7        736.55        689.99        38.07 o                         
   1  10   7        118.63        124.73        13.49 o                         
 -10  11   7         11.30         10.66         8.45 o                         
  -9  11   7        168.89        158.95        12.69 o                         
  -8  11   7        245.22        262.94        19.77 o                         
  -7  11   7         74.46         72.07        11.59 o                         
  -6  11   7        671.62        587.61        30.13 o                         
  -5  11   7        282.77        322.24        15.98 o                         
  -4  11   7          8.71         12.37         8.58 o                         
  -3  11   7         80.72         90.34        10.59 o                         
  -2  11   7        456.36        437.22        19.99 o                         
  -1  11   7        810.68        881.11        25.43 o                         
   0  11   7          0.28         -8.43        10.16 o                         
  -9  12   7        567.18        587.83        27.57 o                         
  -8  12   7         70.46         72.77        12.03 o                         
  -7  12   7        199.00        213.21        16.15 o                         
  -6  12   7        422.60        374.89        23.68 o                         
  -5  12   7        187.22        188.56        14.93 o                         
  -4  12   7         28.63         38.98        10.52 o                         
  -3  12   7        574.42        602.00        23.78 o                         
  -2  12   7        330.04        352.15        33.60 o                         
  -6  13   7          2.87          7.40        13.51 o                         
  -5  13   7        213.71        210.54        17.00 o                         
  -1 -12   8         37.65         36.74         9.89 o                         
   0 -12   8        769.93        767.02        18.32 o                         
   1 -12   8        427.66        481.02        13.77 o                         
   2 -12   8         81.69         79.60        17.69 o                         
   3 -12   8        170.77        151.87        12.36 o                         
   4 -12   8        558.44        616.99        26.33 o                         
   5 -12   8        411.19        432.95        21.55 o                         
  -3 -11   8        132.60        151.43        11.30 o                         
  -2 -11   8         53.65         53.85         9.03 o                         
  -1 -11   8        467.16        441.94        16.06 o                         
   0 -11   8         53.05         72.29         8.70 o                         
   1 -11   8          2.48          2.51         5.78 o                         
   2 -11   8         96.82        128.20        10.09 o                         
   3 -11   8        647.38        658.21        19.97 o                         
   4 -11   8        242.24        235.93        13.26 o                         
   5 -11   8         75.98         77.60        11.97 o                         
   6 -11   8        306.40        321.37        17.63 o                         
  -5 -10   8        751.54        720.62        37.48 o                         
  -4 -10   8         76.60         91.09         9.63 o                         
  -3 -10   8        422.08        412.84        15.15 o                         
  -2 -10   8       1360.20       1413.53        24.31 o                         
  -1 -10   8       1068.12       1030.46        23.97 o                         
   0 -10   8         70.31         78.43        11.11 o                         
   1 -10   8        899.88        871.91        26.25 o                         
   2 -10   8       1734.34       1807.13        27.51 o                         
   3 -10   8        485.88        510.10        17.99 o                         
   4 -10   8        247.31        265.84        17.00 o                         
   5 -10   8        556.47        561.84        19.57 o                         
   6 -10   8         27.40         25.32        10.38 o                         
   7 -10   8        188.64        171.79        14.24 o                         
  -6  -9   8        559.32        536.78        21.64 o                         
  -5  -9   8          1.42         11.70         7.59 o                         
  -4  -9   8       1213.52       1231.91        20.84 o                         
  -3  -9   8       1255.29       1143.61        20.17 o                         
  -2  -9   8        156.88        159.21         8.37 o                         
  -1  -9   8        201.75        191.25         9.26 o                         
   0  -9   8       1112.34       1157.21        15.33 o                         
   1  -9   8        130.50        125.46         6.59 o                         
   2  -9   8        707.79        694.68        16.17 o                         
   3  -9   8       2859.01       2885.08        38.20 o                         
   4  -9   8       1111.65       1149.72        22.24 o                         
   5  -9   8          1.79         -1.65        10.44 o                         
   6  -9   8        208.39        229.66        18.25 o                         
   7  -9   8       1007.25       1047.85        25.71 o                         
  -7  -8   8         50.64         36.35        12.28 o                         
  -6  -8   8        226.99        203.19        12.55 o                         
  -5  -8   8        943.79       1007.89        20.34 o                         
  -4  -8   8       1122.57       1125.34        36.38 o                         
  -3  -8   8          8.76         10.22         4.79 o                         
  -2  -8   8        115.18        116.31         7.90 o                         
  -1  -8   8        399.33        364.70         8.93 o                         
   0  -8   8         44.13         52.16         3.84 o                         
   1  -8   8          3.05         12.38         6.50 o                         
   2  -8   8        678.09        651.74        15.14 o                         
   3  -8   8        236.11        231.90        11.67 o                         
   4  -8   8        211.14        208.10        11.59 o                         
   5  -8   8        184.99        204.17        11.51 o                         
   6  -8   8        334.24        361.61        16.58 o                         
   7  -8   8        213.97        257.97        17.64 o                         
   8  -8   8        165.08        200.50        16.05 o                         
  -8  -7   8          2.12         -4.19        10.06 o                         
  -7  -7   8        305.72        330.79        15.46 o                         
  -6  -7   8        107.80        121.85         9.23 o                         
  -5  -7   8         77.67         70.57         7.41 o                         
  -4  -7   8        367.51        311.46        10.29 o                         
  -3  -7   8         72.56         86.61         5.86 o                         
  -2  -7   8        927.42        974.14        12.36 o                         
  -1  -7   8         42.23         29.03         3.23 o                         
   0  -7   8        490.82        517.29         7.92 o                         
   1  -7   8       1379.31       1368.23        19.67 o                         
   2  -7   8        396.58        411.77        11.77 o                         
   3  -7   8        159.06        164.61         9.35 o                         
   4  -7   8       1720.30       1715.30        25.21 o                         
   5  -7   8       1066.70       1092.73        21.33 o                         
   6  -7   8        105.67         99.07        10.49 o                         
   7  -7   8        739.68        736.18        23.70 o                         
   8  -7   8        571.12        573.23        25.08 o                         
  -8  -6   8        534.14        528.08        19.63 o                         
  -7  -6   8        901.13        960.23        22.44 o                         
  -6  -6   8        466.38        411.04        14.92 o                         
  -5  -6   8        726.48        757.62        16.54 o                         
  -4  -6   8        450.56        415.32        10.56 o                         
  -3  -6   8         19.99         25.52         3.87 o                         
  -2  -6   8         26.50         22.82         3.26 o                         
  -1  -6   8       1604.80       1658.26        14.33 o                         
   0  -6   8       1980.29       1944.87        15.39 o                         
   1  -6   8         44.96         41.27         4.35 o                         
   2  -6   8        443.10        432.86        11.50 o                         
   3  -6   8        347.54        336.22        11.16 o                         
   4  -6   8        190.25        189.06        11.12 o                         
   5  -6   8          0.72          2.27         5.89 o                         
   6  -6   8       1226.51       1198.10        27.56 o                         
   7  -6   8        639.73        672.01        15.79 o                         
   8  -6   8          0.83         -6.81         6.81 o                         
  -9  -5   8        402.83        381.66        18.45 o                         
  -8  -5   8        285.66        252.55        23.24 o                         
  -7  -5   8        187.83        176.85        11.07 o                         
  -6  -5   8       1739.05       1665.66        27.79 o                         
  -5  -5   8       2880.99       2972.13        30.28 o                         
  -4  -5   8         74.91         74.59         4.51 o                         
  -3  -5   8        736.30        768.69        10.77 o                         
  -2  -5   8       4599.56       4577.48        34.43 o                         
  -1  -5   8        416.48        417.08         8.07 o                         
   0  -5   8         33.26         41.89         2.48 o                         
   1  -5   8       1437.00       1405.00        15.26 o                         
   2  -5   8       1619.73       1671.21        21.63 o                         
   3  -5   8        455.35        451.01        11.09 o                         
   4  -5   8        218.13        216.92        10.17 o                         
   5  -5   8        562.49        534.51         8.88 o                         
   6  -5   8        527.10        570.64        11.99 o                         
   7  -5   8        117.62        114.22         7.05 o                         
   8  -5   8        331.45        358.37        14.88 o                         
 -10  -4   8        149.54        127.30        19.51 o                         
  -9  -4   8         13.30         16.50        11.19 o                         
  -8  -4   8        789.82        823.25        25.82 o                         
  -7  -4   8        680.94        662.68        17.88 o                         
  -6  -4   8        733.32        669.34        15.50 o                         
  -5  -4   8        163.85        152.65         8.45 o                         
  -4  -4   8         36.69         37.99         4.57 o                         
  -3  -4   8       3034.73       2974.53        28.79 o                         
  -2  -4   8        566.10        551.43         9.34 o                         
  -1  -4   8       1328.28       1224.03        12.74 o                         
   0  -4   8       3406.89       3457.73        29.91 o                         
   1  -4   8        146.74        136.89         3.66 o                         
   2  -4   8          7.35         11.05         1.73 o                         
   3  -4   8       3544.62       3610.26        23.86 o                         
   4  -4   8        807.02        813.31        10.46 o                         
   5  -4   8         72.53         80.21         5.69 o                         
   6  -4   8       3049.41       3075.96        29.10 o                         
   7  -4   8       1633.57       1624.36        19.15 o                         
   8  -4   8        362.94        371.88        18.66 o                         
 -10  -3   8         25.76         19.77        11.16 o                         
  -9  -3   8        606.80        581.79        22.32 o                         
  -8  -3   8       1250.38       1231.81        23.62 o                         
  -7  -3   8        169.82        176.29        12.36 o                         
  -6  -3   8        539.22        607.55        12.48 o                         
  -5  -3   8       2628.62       2738.65        24.72 o                         
  -4  -3   8       2577.58       2614.99        26.66 o                         
  -3  -3   8        273.48        280.05         7.68 o                         
  -2  -3   8       1594.16       1541.12        17.00 o                         
  -1  -3   8       5459.73       5512.76        40.76 o                         
   0  -3   8        727.36        684.92         8.45 o                         
   1  -3   8        506.98        463.55         6.96 o                         
   2  -3   8       2682.85       2568.41        21.49 o                         
   3  -3   8        932.67        957.93        11.48 o                         
   4  -3   8         43.84         32.78         3.60 o                         
   5  -3   8        122.98        141.28         6.61 o                         
   6  -3   8        445.68        444.62        11.30 o                         
   7  -3   8         51.77         32.79        11.13 o                         
   8  -3   8        217.53        244.55        15.24 o                         
 -11  -2   8          2.06        -10.58        10.58 o                         
 -10  -2   8        394.04        417.68        22.90 o                         
  -9  -2   8       1071.43       1001.80        25.74 o                         
  -8  -2   8         43.94         47.07         6.34 o                         
  -7  -2   8         64.78         62.92         5.06 o                         
  -6  -2   8        859.10        836.74        12.29 o                         
  -5  -2   8        173.40        172.31         5.90 o                         
  -4  -2   8        328.81        278.52         8.87 o                         
  -3  -2   8       1657.85       1537.50        17.32 o                         
  -2  -2   8          9.75         11.10         2.36 o                         
  -1  -2   8        100.78        113.49         4.54 o                         
   0  -2   8       1502.33       1577.80        13.29 o                         
   1  -2   8       2027.16       1900.23        15.05 o                         
   2  -2   8       1145.79       1118.64        11.53 o                         
   3  -2   8       1150.02       1154.73        13.91 o                         
   4  -2   8       1330.41       1267.66        16.47 o                         
   5  -2   8       1626.01       1662.39        22.86 o                         
   6  -2   8         75.69         73.55         7.14 o                         
   7  -2   8        148.45        148.49        10.06 o                         
   8  -2   8        781.12        801.79        25.63 o                         
 -11  -1   8        265.11        239.69        25.94 o                         
 -10  -1   8        251.11        262.08        17.00 o                         
  -9  -1   8        124.02        141.24         9.71 o                         
  -8  -1   8        317.35        369.07        11.02 o                         
  -7  -1   8       1251.79       1208.69        16.06 o                         
  -6  -1   8        665.44        679.03        11.14 o                         
  -5  -1   8        455.55        441.54         9.16 o                         
  -4  -1   8       1250.16       1178.27        14.24 o                         
  -3  -1   8       3110.96       3219.35        24.62 o                         
  -2  -1   8        407.09        513.96         7.77 o                         
  -1  -1   8        745.86        712.14         8.35 o                         
   0  -1   8       1293.66       1283.08        11.97 o                         
   1  -1   8       1036.56       1034.81        10.93 o                         
   2  -1   8        774.69        791.95        10.26 o                         
   3  -1   8       1719.19       1751.60        18.73 o                         
   4  -1   8       1215.80       1170.46        16.37 o                         
   5  -1   8        120.19        108.04         6.89 o                         
   6  -1   8        924.80        897.17        22.46 o                         
   7  -1   8        373.47        393.21        15.37 o                         
   8  -1   8          3.99          6.67         8.57 o                         
 -11   0   8         88.04         86.74        11.99 o                         
 -10   0   8        224.66        221.87        12.12 o                         
  -9   0   8        496.61        462.33        16.28 o                         
  -8   0   8        404.47        425.56        12.09 o                         
  -7   0   8         22.74         11.73         4.03 o                         
  -6   0   8       2284.67       2306.64        24.03 o                         
  -5   0   8       1169.57       1141.25        15.80 o                         
  -4   0   8        210.35        220.87         7.61 o                         
  -3   0   8       6065.54       6572.18        51.21 o                         
  -2   0   8      18531.70      20147.32       132.18 o                         
  -1   0   8       4604.23       4892.43        37.15 o                         
   0   0   8         48.33         48.06         3.05 o                         
   1   0   8       3345.34       3288.28        25.94 o                         
   2   0   8       2055.11       2056.30        18.82 o                         
   3   0   8         49.04         45.68         4.19 o                         
   4   0   8        106.12        123.61         6.41 o                         
   5   0   8       1161.62       1092.16        18.90 o                         
   6   0   8        252.64        252.90        11.61 o                         
   7   0   8         17.77         27.83         8.19 o                         
 -12   1   8          0.92         -8.02        12.01 o                         
 -11   1   8        526.80        562.80        20.80 o                         
 -10   1   8       1058.40       1056.93        23.97 o                         
  -9   1   8        471.78        458.16        15.77 o                         
  -8   1   8        420.51        402.59        10.96 o                         
  -7   1   8       1052.59       1094.01        15.86 o                         
  -6   1   8        254.03        249.07         7.88 o                         
  -5   1   8        718.25        735.55        13.13 o                         
  -4   1   8        117.45        102.07         6.27 o                         
  -3   1   8       1182.71       1146.27        15.92 o                         
  -2   1   8        234.85        255.89         6.77 o                         
  -1   1   8       2228.31       2196.28        23.51 o                         
   0   1   8        517.86        452.34         7.67 o                         
   1   1   8         65.30         67.75         3.84 o                         
   2   1   8        998.41       1058.39        12.69 o                         
   3   1   8       1173.97       1153.71        16.42 o                         
   4   1   8        637.82        705.39        14.15 o                         
   5   1   8         12.85          7.75         6.45 o                         
   6   1   8        362.21        397.62        15.85 o                         
   7   1   8        698.98        670.19        21.02 o                         
 -12   2   8        254.81        244.35        22.55 o                         
 -11   2   8        155.35        164.34        13.16 o                         
 -10   2   8        109.07        112.12         9.43 o                         
  -9   2   8       3273.40       3297.57        39.37 o                         
  -8   2   8       2333.38       2328.24        29.30 o                         
  -7   2   8         63.50         78.78         5.31 o                         
  -6   2   8       1842.92       1928.25        26.07 o                         
  -5   2   8       1895.81       1919.10        22.85 o                         
  -4   2   8       1476.62       1495.85        19.56 o                         
  -3   2   8        103.19        108.91         6.68 o                         
  -2   2   8        298.83        296.59         8.06 o                         
  -1   2   8       2296.69       2172.90        20.22 o                         
   0   2   8        414.10        366.50         8.74 o                         
   1   2   8         59.26         40.21         3.40 o                         
   2   2   8       1170.78       1088.95        13.28 o                         
   3   2   8        434.54        424.45        11.04 o                         
   4   2   8          4.88          5.20         5.28 o                         
   5   2   8        979.73        953.64        19.76 o                         
   6   2   8        745.83        801.00        20.61 o                         
   7   2   8         28.68         15.64         9.59 o                         
 -12   3   8        357.02        344.15        31.48 o                         
 -11   3   8         98.25         88.14        10.66 o                         
 -10   3   8       1221.70       1203.34        24.78 o                         
  -9   3   8       1450.50       1448.98        23.97 o                         
  -8   3   8        215.81        197.29         9.99 o                         
  -7   3   8        261.23        244.64         9.94 o                         
  -6   3   8       1130.17       1051.26        18.50 o                         
  -5   3   8       1008.70       1038.10        15.51 o                         
  -4   3   8       1368.50       1435.45        18.04 o                         
  -3   3   8       4086.56       4091.00        43.27 o                         
  -2   3   8        898.39        909.20        12.44 o                         
  -1   3   8        817.00        856.05        11.88 o                         
   0   3   8       1716.79       1773.09        20.85 o                         
   1   3   8       3353.38       3305.98        30.44 o                         
   2   3   8        325.25        372.99        10.44 o                         
   3   3   8         77.48         96.39         7.10 o                         
   4   3   8        853.51        860.92        19.87 o                         
   5   3   8        404.37        373.05        15.81 o                         
   6   3   8          8.81          9.47         8.79 o                         
 -12   4   8        233.64        255.24        19.12 o                         
 -11   4   8       1729.99       1768.61        30.75 o                         
 -10   4   8       1324.52       1354.27        28.70 o                         
  -9   4   8          0.83         -5.99         5.99 o                         
  -8   4   8        141.35        166.04        11.94 o                         
  -7   4   8       2145.40       2124.40        26.46 o                         
  -6   4   8        147.32        135.22         8.49 o                         
  -5   4   8         76.13         66.33         5.12 o                         
  -4   4   8       3592.42       3763.72        36.68 o                         
  -3   4   8       1190.09       1103.39        16.09 o                         
  -2   4   8       1102.25       1045.72        13.54 o                         
  -1   4   8       1565.05       1549.98        18.74 o                         
   0   4   8        428.07        448.74        11.75 o                         
   1   4   8        113.78        105.55         7.07 o                         
   2   4   8        698.17        692.68        16.18 o                         
   3   4   8       1291.64       1370.29        23.78 o                         
   4   4   8        964.16        939.16        21.74 o                         
   5   4   8          3.07         -1.02         7.82 o                         
   6   4   8        242.43        221.69        14.25 o                         
 -12   5   8        518.99        579.79        23.92 o                         
 -11   5   8         12.72          0.12        11.05 o                         
 -10   5   8       1490.40       1506.03        29.55 o                         
  -9   5   8         11.80         12.83         7.02 o                         
  -8   5   8        199.39        199.04        15.01 o                         
  -7   5   8        172.31        185.97         8.54 o                         
  -6   5   8       1457.39       1475.18        20.55 o                         
  -5   5   8       2219.22       2209.54        26.01 o                         
  -4   5   8        276.16        319.96         9.61 o                         
  -3   5   8        153.23        153.17         9.35 o                         
  -2   5   8       3051.71       3030.81        29.75 o                         
  -1   5   8        510.97        504.62        11.12 o                         
   0   5   8         53.25         56.92         5.30 o                         
   1   5   8       4068.93       4174.80        45.09 o                         
   2   5   8       1647.59       1633.28        39.58 o                         
   3   5   8        479.23        462.43        17.98 o                         
   4   5   8        614.20        561.47        19.99 o                         
   5   5   8        750.03        792.30        23.84 o                         
 -12   6   8          9.96          7.62        11.21 o                         
 -11   6   8        499.30        512.81        20.61 o                         
 -10   6   8        604.54        636.81        21.41 o                         
  -9   6   8         61.70         48.85         8.66 o                         
  -8   6   8          1.56         -0.80         5.12 o                         
  -7   6   8        471.77        475.98        12.80 o                         
  -6   6   8        952.27        961.73        16.90 o                         
  -5   6   8         12.75         17.69         4.66 o                         
  -4   6   8       1623.82       1581.81        28.34 o                         
  -3   6   8       2277.15       2340.27        25.44 o                         
  -2   6   8        123.58        126.97         6.91 o                         
  -1   6   8        108.79         91.72         6.18 o                         
   0   6   8       1408.52       1320.71        20.04 o                         
   1   6   8        415.29        438.99        15.76 o                         
   2   6   8        277.77        262.67        15.93 o                         
   3   6   8       1080.15       1205.27        27.07 o                         
   4   6   8        479.57        471.82        19.72 o                         
 -12   7   8        354.78        343.85        17.26 o                         
 -11   7   8        165.54        156.05        13.23 o                         
 -10   7   8         20.40         10.01         7.76 o                         
  -9   7   8        502.71        542.16        19.60 o                         
  -8   7   8       1382.92       1393.45        22.02 o                         
  -7   7   8         11.31         13.17         6.23 o                         
  -6   7   8        729.20        694.04        15.89 o                         
  -5   7   8       1416.38       1444.16        24.25 o                         
  -4   7   8        326.20        294.38        10.43 o                         
  -3   7   8          0.36         -3.90         3.90 o                         
  -2   7   8        260.86        252.42        12.70 o                         
  -1   7   8        109.25        120.97         9.86 o                         
   0   7   8        238.59        208.44        12.62 o                         
   1   7   8        282.18        262.07        16.17 o                         
   2   7   8        412.15        411.14        18.03 o                         
   3   7   8        431.46        464.44        25.77 o                         
   4   7   8         11.58         13.61        14.77 o                         
 -12   8   8         35.50         29.68        23.97 o                         
 -11   8   8        202.52        203.80        13.00 o                         
 -10   8   8        528.33        513.64        21.80 o                         
  -9   8   8        545.63        559.53        15.63 o                         
  -8   8   8        207.96        210.07        18.74 o                         
  -7   8   8        620.76        633.51        16.28 o                         
  -6   8   8       1420.88       1336.95        28.02 o                         
  -5   8   8         12.53         18.44         8.54 o                         
  -4   8   8          4.21          7.37         4.48 o                         
  -3   8   8        182.78        171.86        13.32 o                         
  -2   8   8        152.34        141.65        10.48 o                         
  -1   8   8         22.11         19.67         7.81 o                         
   0   8   8        891.30        905.03        21.63 o                         
   1   8   8        582.89        621.81        20.58 o                         
   2   8   8        136.88        113.15        11.64 o                         
   3   8   8         93.72         96.27        13.14 o                         
 -11   9   8        670.42        784.47        31.64 o                         
 -10   9   8        155.05        148.49        16.26 o                         
  -9   9   8          3.54         -3.31         6.08 o                         
  -8   9   8        639.64        650.75        17.88 o                         
  -7   9   8       2080.43       2134.88        34.83 o                         
  -6   9   8        359.03        346.83        16.50 o                         
  -5   9   8        233.20        250.95        20.00 o                         
  -4   9   8       1805.95       1839.24        30.92 o                         
  -3   9   8        387.83        410.36        17.48 o                         
  -2   9   8        247.68        244.44        13.12 o                         
  -1   9   8       2019.51       1991.15        31.33 o                         
   0   9   8       1155.25       1165.37        25.93 o                         
   1   9   8          0.45          5.70        10.06 o                         
   2   9   8        392.23        416.77        27.20 o                         
 -11  10   8         65.85         15.90        11.80 o                         
 -10  10   8        121.45        131.96        14.42 o                         
  -9  10   8        361.72        420.77        19.68 o                         
  -8  10   8        332.16        333.63        16.19 o                         
  -7  10   8        466.68        454.80        20.29 o                         
  -6  10   8        611.76        659.54        25.72 o                         
  -5  10   8        811.24        825.48        27.08 o                         
  -4  10   8        149.42        141.91        10.93 o                         
  -3  10   8       1003.42        931.59        22.35 o                         
  -2  10   8       1382.13       1451.96        27.83 o                         
  -1  10   8        437.62        497.22        20.79 o                         
   0  10   8        129.18        129.98        12.67 o                         
   1  10   8        569.69        571.77        26.07 o                         
 -10  11   8        336.55        425.91        27.88 o                         
  -9  11   8        200.19        215.04        13.28 o                         
  -8  11   8        327.38        254.19        30.07 o                         
  -7  11   8        981.15        955.73        34.01 o                         
  -6  11   8        135.28        148.11        13.26 o                         
  -5  11   8          3.59         -4.56        10.06 o                         
  -4  11   8        271.98        312.90        16.85 o                         
  -3  11   8        474.01        434.41        20.53 o                         
  -2  11   8         72.10         94.63        11.87 o                         
  -1  11   8        151.22        201.90        20.00 o                         
  -8  12   8        981.85       1005.83        31.08 o                         
  -7  12   8        409.27        381.74        21.92 o                         
  -6  12   8         94.67         80.93        16.48 o                         
  -5  12   8        688.10        712.32        24.68 o                         
  -4  12   8        616.08        646.19        30.24 o                         
  -3  12   8         17.07         12.14        12.31 o                         
  -1 -12   9        358.07        378.50        15.41 o                         
   0 -12   9        166.53        174.85        10.41 o                         
   1 -12   9          7.76          9.73         6.67 o                         
   2 -12   9        245.61        257.16        16.52 o                         
   3 -12   9        191.64        194.16        13.52 o                         
   4 -12   9         46.84         53.84        18.56 o                         
  -3 -11   9        304.57        309.22        14.92 o                         
  -2 -11   9        336.93        289.04        13.89 o                         
  -1 -11   9         41.07         44.33        10.56 o                         
   0 -11   9        139.71        144.77         8.94 o                         
   1 -11   9        290.72        329.67        15.10 o                         
   2 -11   9        289.42        298.10        14.99 o                         
   3 -11   9         28.11         25.08         9.39 o                         
   4 -11   9        424.89        388.89        19.02 o                         
   5 -11   9        180.15        219.10        15.10 o                         
  -4 -10   9        275.12        274.77        13.51 o                         
  -3 -10   9        280.25        273.17        12.69 o                         
  -2 -10   9         22.82         24.55         8.41 o                         
  -1 -10   9        677.82        686.56        15.36 o                         
   0 -10   9        460.73        450.24        12.74 o                         
   1 -10   9          7.26          4.76         6.46 o                         
   2 -10   9        646.68        630.27        17.54 o                         
   3 -10   9       2084.27       2118.40        31.14 o                         
   4 -10   9        661.05        632.35        20.00 o                         
   5 -10   9          6.38          6.99         9.99 o                         
   6 -10   9        575.84        612.30        37.21 o                         
  -6  -9   9        314.43        330.62        16.77 o                         
  -5  -9   9        736.32        723.30        24.30 o                         
  -4  -9   9        164.79        143.51         9.31 o                         
  -3  -9   9         11.35          6.25         4.85 o                         
  -2  -9   9        646.38        647.08        13.18 o                         
  -1  -9   9        218.40        227.10         8.57 o                         
   0  -9   9         33.28         38.14         3.87 o                         
   1  -9   9        663.51        654.69        15.64 o                         
   2  -9   9       1220.36       1192.91        21.31 o                         
   3  -9   9         21.26         32.63         7.34 o                         
   4  -9   9        264.64        281.45        16.92 o                         
   5  -9   9        249.26        310.37        26.48 o                         
   6  -9   9        145.16        158.74        12.89 o                         
   7  -9   9        229.33        229.16        15.14 o                         
  -7  -8   9        120.26        102.70        12.89 o                         
  -6  -8   9        179.41        175.29        12.10 o                         
  -5  -8   9         95.66         88.31         8.01 o                         
  -4  -8   9       1701.97       1745.17        22.94 o                         
  -3  -8   9        967.82        941.20        24.70 o                         
  -2  -8   9         79.46         82.61         9.15 o                         
  -1  -8   9       1266.75       1207.48        13.62 o                         
   0  -8   9        789.12        784.65        10.86 o                         
   1  -8   9       1344.05       1353.10        21.11 o                         
   2  -8   9        117.36        131.01         9.03 o                         
   3  -8   9        468.91        498.07        17.96 o                         
   4  -8   9        522.03        552.23        16.58 o                         
   5  -8   9         54.51         56.95         8.93 o                         
   6  -8   9         67.85         81.46        10.27 o                         
   7  -8   9        300.29        349.85        19.85 o                         
  -7  -7   9        147.89        119.93        10.23 o                         
  -6  -7   9          0.88          5.84         5.67 o                         
  -5  -7   9       1613.72       1520.47        26.72 o                         
  -4  -7   9       1524.80       1563.08        29.11 o                         
  -3  -7   9         22.56         21.39         5.59 o                         
  -2  -7   9        522.95        583.41        12.70 o                         
  -1  -7   9       1083.49       1096.23        13.06 o                         
   0  -7   9        202.75        195.46         7.18 o                         
   1  -7   9        322.32        321.64        10.74 o                         
   2  -7   9       1277.97       1250.31        20.44 o                         
   3  -7   9       1041.69       1056.73        19.40 o                         
   4  -7   9         64.39         63.34         7.79 o                         
   5  -7   9        823.74        841.90        19.38 o                         
   6  -7   9        942.54       1002.25        22.72 o                         
   7  -7   9         16.41          8.54        10.79 o                         
  -8  -6   9          2.64         16.23         8.58 o                         
  -7  -6   9        179.85        218.31        11.80 o                         
  -6  -6   9       2399.04       2325.58        30.23 o                         
  -5  -6   9       1445.13       1376.72        20.53 o                         
  -4  -6   9          7.27          6.43         5.12 o                         
  -3  -6   9        173.80        157.33         7.54 o                         
  -2  -6   9       1288.34       1375.29        17.43 o                         
  -1  -6   9        424.57        448.54         9.25 o                         
   0  -6   9        902.53        891.77        10.41 o                         
   1  -6   9       2458.91       2526.45        26.93 o                         
   2  -6   9        311.50        294.40        10.55 o                         
   3  -6   9        779.07        828.49        16.78 o                         
   4  -6   9        865.86        845.09        19.87 o                         
   5  -6   9        295.85        285.05        13.66 o                         
   6  -6   9         83.34         79.40        12.18 o                         
   7  -6   9        578.42        551.11        17.40 o                         
   8  -6   9        530.64        535.30        23.97 o                         
  -9  -5   9          7.97          6.56         9.53 o                         
  -8  -5   9        221.96        226.54        17.95 o                         
  -7  -5   9       1083.47       1030.64        24.75 o                         
  -6  -5   9          0.44          4.90         6.15 o                         
  -5  -5   9       1262.05       1298.96        22.27 o                         
  -4  -5   9        261.28        288.15        10.23 o                         
  -3  -5   9         22.58         12.40         3.49 o                         
  -2  -5   9        329.24        321.29         7.53 o                         
  -1  -5   9       1997.02       2028.95        20.07 o                         
   0  -5   9       2374.33       2485.50        19.12 o                         
   1  -5   9        667.39        678.06         9.12 o                         
   2  -5   9        520.03        520.68        12.36 o                         
   3  -5   9       1701.64       1711.64        23.62 o                         
   4  -5   9         14.45         15.05         3.98 o                         
   5  -5   9         16.11         12.69         4.31 o                         
   6  -5   9        827.18        783.72        22.46 o                         
   7  -5   9        763.11        755.70        19.32 o                         
   8  -5   9         89.53        120.03        16.35 o                         
  -9  -4   9        729.89        681.49        25.45 o                         
  -8  -4   9       1280.07       1181.89        26.75 o                         
  -7  -4   9         51.88         27.58         6.40 o                         
  -6  -4   9        898.22        825.09        20.41 o                         
  -5  -4   9        299.54        300.19        10.97 o                         
  -4  -4   9        217.50        246.52         9.13 o                         
  -3  -4   9          6.97          5.36         3.51 o                         
  -2  -4   9       1066.85       1011.56        13.95 o                         
  -1  -4   9        745.97        725.30         9.73 o                         
   0  -4   9        369.17        366.83         7.47 o                         
   1  -4   9       2433.77       2535.55        18.86 o                         
   2  -4   9       2912.38       2890.96        20.94 o                         
   3  -4   9        154.31        162.06         5.41 o                         
   4  -4   9         96.54        106.32         5.24 o                         
   5  -4   9       2246.34       2277.84        28.36 o                         
   6  -4   9        840.53        851.44        16.00 o                         
   7  -4   9         13.42          9.43         7.09 o                         
   8  -4   9        425.77        445.49        17.22 o                         
 -10  -3   9        472.77        465.48        29.21 o                         
  -9  -3   9        246.13        279.82        19.28 o                         
  -8  -3   9        166.97        179.41        15.16 o                         
  -7  -3   9       1303.59       1370.75        28.18 o                         
  -6  -3   9        428.70        464.01        11.24 o                         
  -5  -3   9          0.11         -0.53         4.23 o                         
  -4  -3   9        513.70        463.27        10.68 o                         
  -3  -3   9        943.03        975.30        13.97 o                         
  -2  -3   9        271.01        227.18         7.16 o                         
  -1  -3   9        714.50        779.72        10.63 o                         
   0  -3   9       2941.39       2886.12        22.44 o                         
   1  -3   9        671.78        642.27         8.15 o                         
   2  -3   9        258.39        249.53         6.26 o                         
   3  -3   9          3.72          9.17         2.75 o                         
   4  -3   9        425.99        439.08        10.84 o                         
   5  -3   9        471.89        481.58        12.65 o                         
   6  -3   9        695.39        701.90        22.90 o                         
   7  -3   9        723.73        750.10        17.24 o                         
   8  -3   9        298.20        297.58        14.79 o                         
 -10  -2   9          2.27         -2.24         9.17 o                         
  -9  -2   9        820.58        772.90        24.09 o                         
  -8  -2   9       1069.99       1046.31        18.17 o                         
  -7  -2   9         62.64         66.73         5.75 o                         
  -6  -2   9        646.16        633.23        11.01 o                         
  -5  -2   9       1980.78       2047.69        22.00 o                         
  -4  -2   9        737.49        728.95        12.20 o                         
  -3  -2   9        124.61        130.93         6.13 o                         
  -2  -2   9       3921.85       4250.65        36.89 o                         
  -1  -2   9       2945.57       3114.24        24.00 o                         
   0  -2   9         60.83         38.76         2.55 o                         
   1  -2   9         17.93         25.87         2.58 o                         
   2  -2   9        227.80        215.61         5.90 o                         
   3  -2   9          1.39          7.94         3.16 o                         
   4  -2   9        180.01        178.86         8.59 o                         
   5  -2   9        513.86        525.21        14.82 o                         
   6  -2   9        401.57        427.00        14.53 o                         
   7  -2   9        161.68        174.48        12.35 o                         
 -11  -1   9         61.66         43.92        13.49 o                         
 -10  -1   9       1139.30       1076.97        28.97 o                         
  -9  -1   9       1021.90        990.37        20.90 o                         
  -8  -1   9         49.13         48.25         5.80 o                         
  -7  -1   9        317.78        344.98         9.74 o                         
  -6  -1   9       1765.10       1729.13        19.04 o                         
  -5  -1   9        706.63        750.59        11.92 o                         
  -4  -1   9         30.00         33.63         2.86 o                         
  -3  -1   9        673.61        614.92         8.01 o                         
  -2  -1   9       5085.09       5338.12        40.48 o                         
  -1  -1   9        159.84        154.72         4.44 o                         
   0  -1   9        843.33        834.58         9.26 o                         
   1  -1   9       1106.53       1080.47        12.39 o                         
   2  -1   9        480.05        499.66         8.73 o                         
   3  -1   9        771.64        769.80        13.51 o                         
   4  -1   9       3660.21       3613.15        51.51 o                         
   5  -1   9       1614.80       1631.77        34.48 o                         
   6  -1   9         36.12         22.19         6.47 o                         
   7  -1   9        340.65        417.41        17.19 o                         
 -11   0   9        299.69        284.51        17.74 o                         
 -10   0   9        312.59        317.71        15.95 o                         
  -9   0   9        129.77        139.80         8.66 o                         
  -8   0   9        874.84        935.37        16.60 o                         
  -7   0   9       1137.48       1180.20        17.01 o                         
  -6   0   9         44.51         48.66         4.89 o                         
  -5   0   9        309.30        317.23         8.84 o                         
  -4   0   9       1315.30       1282.01        15.45 o                         
  -3   0   9       1911.51       1853.14        18.51 o                         
  -2   0   9          2.97          1.62         2.29 o                         
  -1   0   9       1477.23       1397.15        15.29 o                         
   0   0   9        967.13        995.58        11.84 o                         
   1   0   9        237.04        230.83         6.41 o                         
   2   0   9       1338.97       1369.12        15.18 o                         
   3   0   9       2225.63       2295.16        25.88 o                         
   4   0   9        521.00        518.15        14.25 o                         
   5   0   9        164.75        146.52        10.15 o                         
   6   0   9        886.14        903.28        19.53 o                         
   7   0   9        114.45        117.77        10.99 o                         
 -11   1   9        143.84        181.46        12.65 o                         
 -10   1   9        299.31        335.10        15.48 o                         
  -9   1   9       1553.45       1492.60        24.28 o                         
  -8   1   9       1595.39       1620.61        21.36 o                         
  -7   1   9        131.53        130.52         7.06 o                         
  -6   1   9        929.09       1008.70        16.01 o                         
  -5   1   9        958.11        878.49        15.06 o                         
  -4   1   9        731.34        771.42        13.73 o                         
  -3   1   9       2109.70       2220.43        22.74 o                         
  -2   1   9       2094.19       2054.70        23.18 o                         
  -1   1   9        235.00        191.81         7.35 o                         
   0   1   9          1.07          6.36         2.66 o                         
   1   1   9       1330.39       1361.54        15.19 o                         
   2   1   9       1166.05       1100.87        13.70 o                         
   3   1   9         27.44         33.44         4.81 o                         
   4   1   9        389.37        399.59        13.63 o                         
   5   1   9       1899.56       1907.53        25.84 o                         
   6   1   9        350.29        281.09        23.83 o                         
   7   1   9         11.90          2.29         9.93 o                         
 -12   2   9         15.52        -12.20        12.20 o                         
 -11   2   9        655.05        666.71        21.78 o                         
 -10   2   9       1488.61       1440.47        25.87 o                         
  -9   2   9        723.76        697.89        18.81 o                         
  -8   2   9          8.05         10.66         4.49 o                         
  -7   2   9        279.68        280.42         9.24 o                         
  -6   2   9        258.54        260.75        11.07 o                         
  -5   2   9         33.55         38.00         4.10 o                         
  -4   2   9       1485.55       1473.98        22.08 o                         
  -3   2   9       5607.61       5945.93        52.79 o                         
  -2   2   9        852.56        849.60        14.08 o                         
  -1   2   9        115.78        134.35         5.47 o                         
   0   2   9       2148.32       2086.85        23.20 o                         
   1   2   9       1683.65       1663.34        17.61 o                         
   2   2   9          2.47          2.24         3.23 o                         
   3   2   9        530.46        529.46        13.10 o                         
   4   2   9       1605.29       1532.77        32.97 o                         
   5   2   9         49.57         39.09         7.46 o                         
   6   2   9        292.86        280.94        20.02 o                         
 -12   3   9        254.17        266.30        15.91 o                         
 -11   3   9        756.07        726.11        28.94 o                         
 -10   3   9         16.53          6.46         7.71 o                         
  -9   3   9        649.68        679.65        20.20 o                         
  -8   3   9          5.81          4.63         5.84 o                         
  -7   3   9         29.28         27.74         5.96 o                         
  -6   3   9        194.88        196.83         8.56 o                         
  -5   3   9       2467.30       2524.74        27.76 o                         
  -4   3   9       3431.38       3722.53        41.60 o                         
  -3   3   9        258.64        306.70        10.04 o                         
  -2   3   9        900.91        846.58        13.26 o                         
  -1   3   9       1641.12       1675.69        18.34 o                         
   0   3   9        301.79        305.38         9.51 o                         
   1   3   9         39.43         44.80         4.20 o                         
   2   3   9       1076.67       1129.12        22.64 o                         
   3   3   9        648.63        685.85        18.53 o                         
   4   3   9          9.52          6.63         6.98 o                         
   5   3   9        315.81        282.39        17.97 o                         
   6   3   9         97.27         95.36        12.49 o                         
 -12   4   9         89.89         85.14        12.71 o                         
 -11   4   9        379.49        350.61        25.62 o                         
 -10   4   9       1450.42       1449.11        27.30 o                         
  -9   4   9        742.16        746.48        18.67 o                         
  -8   4   9         10.76          5.77         6.91 o                         
  -7   4   9        348.22        351.28        10.45 o                         
  -6   4   9       2977.91       2983.89        32.50 o                         
  -5   4   9       1141.84       1206.06        17.74 o                         
  -4   4   9         23.77         18.54         4.69 o                         
  -3   4   9       1441.49       1411.79        20.09 o                         
  -2   4   9        522.71        461.97         9.62 o                         
  -1   4   9        259.48        242.96         8.05 o                         
   0   4   9        104.31        119.59         6.87 o                         
   1   4   9       1001.64       1006.70        18.83 o                         
   2   4   9         22.46         30.45         6.22 o                         
   3   4   9        268.81        255.29        13.38 o                         
   4   4   9       1185.92       1113.67        23.51 o                         
   5   4   9        215.34        200.28        13.14 o                         
 -12   5   9        339.90        331.83        20.33 o                         
 -11   5   9        462.56        413.73        19.56 o                         
 -10   5   9        136.69        142.82        11.25 o                         
  -9   5   9          1.15         -0.38         6.15 o                         
  -8   5   9         29.60         41.46         7.02 o                         
  -7   5   9       1393.86       1444.85        20.21 o                         
  -6   5   9          7.14         -1.59         4.02 o                         
  -5   5   9       1156.91       1155.01        18.03 o                         
  -4   5   9       3200.23       3352.10        39.90 o                         
  -3   5   9        874.74        833.65        15.18 o                         
  -2   5   9         47.78         54.69         4.63 o                         
  -1   5   9        180.69        156.17         9.95 o                         
   0   5   9       2151.62       2246.21        26.99 o                         
   1   5   9        463.20        462.16        15.97 o                         
   2   5   9        584.52        621.83        22.14 o                         
   3   5   9        979.10        934.29        22.49 o                         
   4   5   9        219.99        246.24        18.37 o                         
   5   5   9         17.46        -25.45        25.45 o                         
 -12   6   9        807.16        823.59        30.64 o                         
 -11   6   9         58.08         70.71        11.22 o                         
 -10   6   9        123.38        146.11        10.58 o                         
  -9   6   9        303.16        298.72        16.55 o                         
  -8   6   9        865.52        877.82        17.57 o                         
  -7   6   9          0.03          4.24         4.78 o                         
  -6   6   9       1228.39       1332.64        20.83 o                         
  -5   6   9       1956.63       1948.71        25.46 o                         
  -4   6   9         30.57         32.70         6.59 o                         
  -3   6   9        901.50        898.79        15.10 o                         
  -2   6   9        175.92        198.76         8.68 o                         
  -1   6   9         73.48         63.90         6.22 o                         
   0   6   9         89.69         89.04         7.07 o                         
   1   6   9       2387.03       2335.21        32.35 o                         
   2   6   9       1015.07       1072.55        25.86 o                         
   3   6   9        102.80         91.76        13.11 o                         
   4   6   9         73.43         48.21        17.08 o                         
 -12   7   9          0.13         -7.95        11.83 o                         
 -11   7   9        229.95        248.17        21.51 o                         
 -10   7   9        811.01        822.42        22.55 o                         
  -9   7   9        427.37        404.04        14.12 o                         
  -8   7   9        190.87        209.28        11.56 o                         
  -7   7   9       2582.12       2549.07        29.75 o                         
  -6   7   9       1248.91       1277.81        21.75 o                         
  -5   7   9          6.24          8.10         5.19 o                         
  -4   7   9        961.77        982.01        21.69 o                         
  -3   7   9        513.66        480.16        15.97 o                         
  -2   7   9         16.31         21.94         4.93 o                         
  -1   7   9        444.74        469.16        17.63 o                         
   0   7   9       2090.36       2102.80        34.22 o                         
   1   7   9         80.74         98.20        10.17 o                         
   2   7   9          8.40         12.55         7.57 o                         
   3   7   9        187.53        157.55        15.79 o                         
 -11   8   9        433.44        408.27        20.63 o                         
 -10   8   9         89.71         78.92        10.92 o                         
  -9   8   9         23.25         27.46         6.80 o                         
  -8   8   9        498.70        524.76        17.55 o                         
  -7   8   9         34.31         28.91         6.65 o                         
  -6   8   9       1017.42        960.61        19.59 o                         
  -5   8   9       1573.86       1583.73        32.02 o                         
  -4   8   9        959.62        956.50        20.38 o                         
  -3   8   9        229.80        201.77        12.52 o                         
  -2   8   9        343.65        347.27        16.84 o                         
  -1   8   9       3110.60       3162.43        39.87 o                         
   0   8   9        994.53       1027.02        23.75 o                         
   1   8   9         20.10         16.52         7.97 o                         
   2   8   9        336.96        358.07        30.17 o                         
 -11   9   9         41.67         27.43        10.50 o                         
 -10   9   9        479.87        525.40        31.03 o                         
  -9   9   9        298.57        323.53        13.84 o                         
  -8   9   9          9.46          1.32         7.02 o                         
  -7   9   9        573.44        590.34        19.43 o                         
  -6   9   9        782.88        751.86        24.28 o                         
  -5   9   9        196.41        195.98        14.62 o                         
  -4   9   9         61.76         66.51         9.54 o                         
  -3   9   9        269.24        286.39        15.15 o                         
  -2   9   9        145.01        139.73        10.79 o                         
  -1   9   9          0.98          6.51         8.60 o                         
   0   9   9        466.45        468.02        21.36 o                         
   1   9   9        856.79        899.41        26.97 o                         
 -10  10   9        159.26        179.17        12.91 o                         
  -9  10   9         28.24         25.83        12.76 o                         
  -8  10   9        734.41        703.20        20.80 o                         
  -7  10   9        746.27        742.96        33.32 o                         
  -6  10   9         35.64         31.11        13.11 o                         
  -5  10   9         47.57         73.39        11.00 o                         
  -4  10   9        627.63        580.35        25.92 o                         
  -3  10   9        202.59        211.66        13.37 o                         
  -2  10   9        135.50        132.06        14.59 o                         
  -1  10   9        380.15        417.14        20.25 o                         
   0  10   9        505.15        524.91        24.24 o                         
  -9  11   9        555.38        582.60        22.25 o                         
  -8  11   9        431.63        451.78        22.00 o                         
  -7  11   9          0.02         -1.25        16.43 o                         
  -6  11   9        156.57        157.92        16.31 o                         
  -5  11   9        315.02        376.65        19.25 o                         
  -4  11   9         38.16         25.60        10.57 o                         
  -3  11   9        172.61        164.68        19.93 o                         
  -2  11   9        555.75        581.33        24.97 o                         
  -7  12   9        243.66        282.54        31.77 o                         
  -6  12   9        173.95        170.57        18.18 o                         
  -5  12   9         10.68         17.43        12.33 o                         
  -4  12   9        235.74        216.69        19.38 o                         
  -2 -11  10        306.70        318.16        15.00 o                         
  -1 -11  10        603.99        614.76        15.13 o                         
   0 -11  10        137.31        152.26        11.93 o                         
   1 -11  10          8.45        -10.46        11.75 o                         
   2 -11  10        462.22        489.13        25.87 o                         
   3 -11  10        412.86        418.64        19.88 o                         
   4 -11  10         32.15         34.43        11.42 o                         
  -4 -10  10         22.88         20.18         6.79 o                         
  -3 -10  10        375.82        396.96        17.14 o                         
  -2 -10  10        533.40        553.61        11.55 o                         
  -1 -10  10          0.35         -2.54         5.70 o                         
   0 -10  10        329.19        320.16         8.63 o                         
   1 -10  10        455.58        510.20        16.31 o                         
   2 -10  10        435.87        449.71        17.33 o                         
   3 -10  10         20.24         22.17         8.40 o                         
   4 -10  10        351.27        364.31        18.99 o                         
   5 -10  10        419.46        404.59        28.37 o                         
  -5  -9  10        171.26        170.82        13.15 o                         
  -4  -9  10        550.01        478.61        18.13 o                         
  -3  -9  10        349.36        360.29        14.82 o                         
  -2  -9  10         21.67         11.78         7.57 o                         
  -1  -9  10        263.93        294.93        16.49 o                         
   0  -9  10        468.09        481.63         9.11 o                         
   1  -9  10         52.68         47.86         7.16 o                         
   2  -9  10        332.64        356.50        21.69 o                         
   3  -9  10        676.63        746.88        19.36 o                         
   4  -9  10         55.95         66.79        10.07 o                         
   5  -9  10          2.17         11.16        12.95 o                         
   6  -9  10        456.14        444.99        20.61 o                         
  -6  -8  10        821.81        758.80        18.11 o                         
  -5  -8  10       1646.20       1733.75        29.92 o                         
  -4  -8  10        557.43        550.64        17.70 o                         
  -3  -8  10        142.64        133.89         9.67 o                         
  -2  -8  10        170.96        159.91        10.15 o                         
  -1  -8  10        116.74        119.09         7.30 o                         
   0  -8  10         20.44         17.91         3.53 o                         
   1  -8  10        474.15        454.08        13.46 o                         
   2  -8  10       1517.54       1446.84        23.52 o                         
   3  -8  10         59.40         74.92         8.34 o                         
   4  -8  10        301.55        294.06        14.48 o                         
   5  -8  10        595.39        586.99        24.05 o                         
   6  -8  10        336.48        383.64        21.26 o                         
  -7  -7  10        767.18        715.01        24.55 o                         
  -6  -7  10       1592.40       1500.96        28.26 o                         
  -5  -7  10          5.68         24.34         7.24 o                         
  -4  -7  10        292.11        286.95        22.02 o                         
  -3  -7  10        340.36        397.86        11.08 o                         
  -2  -7  10         66.03         70.51         6.24 o                         
  -1  -7  10        366.28        393.68        10.11 o                         
   0  -7  10       1719.82       1688.80        27.67 o                         
   1  -7  10       1326.17       1299.66        20.18 o                         
   2  -7  10        228.61        198.19        10.18 o                         
   3  -7  10        532.48        512.03        16.86 o                         
   4  -7  10        611.20        623.32        19.32 o                         
   5  -7  10        166.22        200.14        12.35 o                         
   6  -7  10         96.24        102.99        14.25 o                         
   7  -7  10        440.97        449.38        22.94 o                         
  -8  -6  10        152.69        152.99        13.79 o                         
  -7  -6  10        297.39        276.54        14.87 o                         
  -6  -6  10        894.18        929.16        23.85 o                         
  -5  -6  10       1273.37       1230.82        27.80 o                         
  -4  -6  10        919.66        826.59        25.64 o                         
  -3  -6  10          4.29          5.35         3.97 o                         
  -2  -6  10        102.08        109.47         6.03 o                         
  -1  -6  10       2254.33       2307.43        25.37 o                         
   0  -6  10        560.44        559.16         8.35 o                         
   1  -6  10        195.02        183.38         8.46 o                         
   2  -6  10       1430.94       1528.59        22.49 o                         
   3  -6  10         57.34         44.09         6.66 o                         
   4  -6  10          6.58          1.15         6.34 o                         
   5  -6  10        301.31        317.41        15.17 o                         
   6  -6  10        530.48        523.86        20.82 o                         
   7  -6  10        113.13        143.00        11.51 o                         
  -9  -5  10        204.61        227.46        15.94 o                         
  -8  -5  10         55.85         51.64        12.32 o                         
  -7  -5  10        505.24        499.81        21.40 o                         
  -6  -5  10        563.64        637.11        19.82 o                         
  -5  -5  10        266.22        243.29        12.31 o                         
  -4  -5  10          4.16          8.34         4.43 o                         
  -3  -5  10         38.77         20.39         4.84 o                         
  -2  -5  10        964.61        934.15        14.69 o                         
  -1  -5  10        191.44        205.82         8.03 o                         
   0  -5  10        450.31        437.97         7.68 o                         
   1  -5  10       2595.64       2650.46        21.79 o                         
   2  -5  10        272.86        286.34         8.72 o                         
   3  -5  10        225.63        252.85        10.72 o                         
   4  -5  10        264.71        271.90         8.18 o                         
   5  -5  10       1095.72       1082.26        16.18 o                         
   6  -5  10        118.30        138.41        11.94 o                         
   7  -5  10        348.84        350.29        16.98 o                         
  -9  -4  10          2.84          7.07        13.57 o                         
  -8  -4  10        608.41        592.07        24.58 o                         
  -7  -4  10        807.37        744.26        21.23 o                         
  -6  -4  10          0.88          6.37         5.91 o                         
  -5  -4  10        164.84        155.10         6.90 o                         
  -4  -4  10        530.42        562.98        12.43 o                         
  -3  -4  10       1047.45        993.41        15.10 o                         
  -2  -4  10         45.66         50.62         4.33 o                         
  -1  -4  10       1863.23       1823.24        21.19 o                         
   0  -4  10       1537.17       1493.56        15.39 o                         
   1  -4  10        470.81        489.14         7.96 o                         
   2  -4  10        167.40        153.71         5.58 o                         
   3  -4  10         94.55        111.70         5.16 o                         
   4  -4  10        540.90        575.01        10.42 o                         
   5  -4  10         17.49         15.94         4.71 o                         
   6  -4  10       1217.95       1236.50        19.13 o                         
   7  -4  10        686.37        676.25        17.65 o                         
 -10  -3  10        200.97        215.93        20.37 o                         
  -9  -3  10        585.79        616.86        24.36 o                         
  -8  -3  10        888.57        881.72        23.93 o                         
  -7  -3  10          7.83         12.24         4.26 o                         
  -6  -3  10        350.42        362.89        13.02 o                         
  -5  -3  10        821.39        804.40        14.98 o                         
  -4  -3  10        156.62        196.70         8.24 o                         
  -3  -3  10         38.95         46.57         4.56 o                         
  -2  -3  10       4406.78       4569.23        42.68 o                         
  -1  -3  10       2031.22       2029.38        19.82 o                         
   0  -3  10          5.68          8.06         2.24 o                         
   1  -3  10        643.70        612.99         8.81 o                         
   2  -3  10        126.62        121.46         5.51 o                         
   3  -3  10         16.05         24.68         4.38 o                         
   4  -3  10        623.66        592.14        16.54 o                         
   5  -3  10       1764.34       1765.27        24.28 o                         
   6  -3  10        491.18        536.39        22.60 o                         
   7  -3  10         68.48         65.44         9.18 o                         
 -10  -2  10        567.57        586.42        26.34 o                         
  -9  -2  10        296.02        268.69        16.06 o                         
  -8  -2  10         95.33         94.13         8.38 o                         
  -7  -2  10        847.35        887.67        17.22 o                         
  -6  -2  10       1225.42       1323.73        20.15 o                         
  -5  -2  10        138.72        114.00         6.55 o                         
  -4  -2  10        462.02        430.34        10.18 o                         
  -3  -2  10       2477.74       2553.70        25.36 o                         
  -2  -2  10         69.46         69.94         4.82 o                         
  -1  -2  10        986.40       1063.34        11.72 o                         
   0  -2  10       3314.93       3366.59        24.05 o                         
   1  -2  10        866.64        874.88        10.26 o                         
   2  -2  10        135.91        118.88         5.85 o                         
   3  -2  10       1140.62       1145.02        16.62 o                         
   4  -2  10       2177.46       2084.61        32.84 o                         
   5  -2  10        445.97        432.18        15.29 o                         
   6  -2  10         85.16         98.31         8.40 o                         
   7  -2  10        261.77        248.28        21.51 o                         
 -11  -1  10        232.13        225.67        18.20 o                         
 -10  -1  10          1.14         -2.39         7.64 o                         
  -9  -1  10        506.73        514.39        18.64 o                         
  -8  -1  10       1126.70       1089.92        19.03 o                         
  -7  -1  10        223.42        203.56        11.29 o                         
  -6  -1  10         68.75         75.94         5.49 o                         
  -5  -1  10        911.79        981.63        12.79 o                         
  -4  -1  10       1484.13       1438.49        15.06 o                         
  -3  -1  10        206.63        213.01         6.05 o                         
  -2  -1  10       3401.25       3462.74        29.33 o                         
  -1  -1  10       2362.11       2456.43        20.62 o                         
   0  -1  10        876.00        877.14        10.06 o                         
   1  -1  10          0.96         -1.57         2.65 o                         
   2  -1  10        275.95        271.86         8.12 o                         
   3  -1  10        389.39        385.69        11.13 o                         
   4  -1  10         40.96         40.99         6.32 o                         
   5  -1  10        735.98        724.46        20.88 o                         
   6  -1  10        692.58        716.67        18.52 o                         
   7  -1  10         30.12         33.95        16.56 o                         
 -11   0  10          3.56         10.01         9.41 o                         
 -10   0  10        458.81        301.00        53.49 o                         
  -9   0  10        930.34        963.47        21.35 o                         
  -8   0  10         36.86         32.58         5.24 o                         
  -7   0  10        382.80        453.76        11.28 o                         
  -6   0  10        729.23        730.90        13.88 o                         
  -5   0  10        343.10        371.20         9.51 o                         
  -4   0  10          3.36          5.00         2.62 o                         
  -3   0  10       2013.16       1911.35        19.60 o                         
  -2   0  10       1519.87       1420.00        16.15 o                         
  -1   0  10         94.43        103.31         5.26 o                         
   0   0  10        372.33        363.62         7.94 o                         
   1   0  10       1213.53       1222.14        14.50 o                         
   2   0  10        231.15        261.14        10.27 o                         
   3   0  10        212.36        195.20        11.02 o                         
   4   0  10        652.43        592.99        17.92 o                         
   5   0  10        683.16        665.73        21.60 o                         
   6   0  10          1.34         -6.40         8.50 o                         
 -11   1  10        354.68        346.81        23.48 o                         
 -10   1  10        724.89        675.17        22.74 o                         
  -9   1  10        166.69        174.08        10.49 o                         
  -8   1  10        341.87        352.79        11.62 o                         
  -7   1  10        637.67        675.79        19.08 o                         
  -6   1  10        101.26         81.67         5.83 o                         
  -5   1  10       1262.45       1254.70        19.19 o                         
  -4   1  10       1468.46       1512.71        18.48 o                         
  -3   1  10       2642.42       2650.13        26.54 o                         
  -2   1  10         25.96         26.88         3.98 o                         
  -1   1  10       1367.58       1321.21        13.93 o                         
   0   1  10       1353.28       1424.80        17.02 o                         
   1   1  10        157.16        175.70         6.85 o                         
   2   1  10        446.30        442.06        11.28 o                         
   3   1  10       1194.14       1176.44        21.39 o                         
   4   1  10       1225.14       1183.91        24.81 o                         
   5   1  10          8.18         -5.38         6.79 o                         
   6   1  10        223.66        200.92        14.88 o                         
 -11   2  10        397.37        428.66        23.85 o                         
 -10   2  10          0.57         -2.82         7.86 o                         
  -9   2  10        469.09        484.46        16.25 o                         
  -8   2  10        556.68        545.32        24.81 o                         
  -7   2  10         42.31         42.48         5.06 o                         
  -6   2  10       1155.29       1202.00        21.87 o                         
  -5   2  10       3505.06       3560.32        35.29 o                         
  -4   2  10       1253.49       1311.06        18.89 o                         
  -3   2  10         66.46         58.43         5.24 o                         
  -2   2  10       1227.09       1266.64        18.41 o                         
  -1   2  10        250.53        220.89         6.92 o                         
   0   2  10         46.51         39.02         4.28 o                         
   1   2  10        702.55        716.22        12.42 o                         
   2   2  10        672.56        689.33        14.09 o                         
   3   2  10        188.92        179.17        11.09 o                         
   4   2  10        262.12        217.96        11.89 o                         
   5   2  10        873.64        838.76        21.61 o                         
 -12   3  10         43.36         23.02        12.28 o                         
 -11   3  10       1847.94       1803.38        35.97 o                         
 -10   3  10       1377.76       1421.82        26.57 o                         
  -9   3  10        558.43        536.14        16.69 o                         
  -8   3  10        453.84        476.83        14.45 o                         
  -7   3  10         62.85         48.42         5.81 o                         
  -6   3  10        533.08        547.81        12.44 o                         
  -5   3  10          2.55          4.54         4.70 o                         
  -4   3  10       1475.26       1519.36        28.53 o                         
  -3   3  10       3649.25       3686.44        37.89 o                         
  -2   3  10          8.76         10.68         3.11 o                         
  -1   3  10        211.93        258.87         8.15 o                         
   0   3  10       1096.33       1132.59        18.71 o                         
   1   3  10        860.34        879.75        21.10 o                         
   2   3  10         42.64         33.39         6.86 o                         
   3   3  10       1281.54       1171.61        23.65 o                         
   4   3  10       1259.22       1148.16        23.18 o                         
   5   3  10        112.44        130.64        14.10 o                         
 -12   4  10        753.23        732.65        29.03 o                         
 -11   4  10        418.97        405.73        25.71 o                         
 -10   4  10         32.77         24.11         8.70 o                         
  -9   4  10        517.24        517.60        17.14 o                         
  -8   4  10        185.69        192.20        14.27 o                         
  -7   4  10          1.13         -4.39         4.65 o                         
  -6   4  10        536.93        523.06        12.75 o                         
  -5   4  10        864.95        864.19        14.85 o                         
  -4   4  10       1451.44       1459.26        21.50 o                         
  -3   4  10        109.49        103.59         6.90 o                         
  -2   4  10        496.31        475.86        10.13 o                         
  -1   4  10        774.50        800.10        13.79 o                         
   0   4  10        161.23        163.07         8.67 o                         
   1   4  10          2.26         -0.06         5.67 o                         
   2   4  10       1523.24       1480.49        28.42 o                         
   3   4  10       1020.51       1020.73        20.28 o                         
   4   4  10         12.58         -0.56         8.94 o                         
 -12   5  10        369.44        415.30        20.98 o                         
 -11   5  10          1.82          4.06         9.54 o                         
 -10   5  10        678.60        679.91        21.15 o                         
  -9   5  10        591.57        573.32        21.05 o                         
  -8   5  10        248.18        256.06        11.32 o                         
  -7   5  10        173.02        192.98         9.93 o                         
  -6   5  10       2263.60       2251.78        39.28 o                         
  -5   5  10        564.09        568.48        16.20 o                         
  -4   5  10        203.24        210.40        10.59 o                         
  -3   5  10        224.61        215.81         8.26 o                         
  -2   5  10         93.84         82.05         6.00 o                         
  -1   5  10        171.28        175.13         9.73 o                         
   0   5  10         63.49         65.97         6.64 o                         
   1   5  10       1137.95       1125.07        24.70 o                         
   2   5  10        211.64        244.14        21.25 o                         
   3   5  10        100.10         93.79        11.45 o                         
   4   5  10        331.74        273.63        16.69 o                         
 -12   6  10         86.26         76.17        12.62 o                         
 -11   6  10        368.47        446.09        21.70 o                         
 -10   6  10        309.13        299.10        18.48 o                         
  -9   6  10         81.79         69.56         8.81 o                         
  -8   6  10        175.53        172.52        10.44 o                         
  -7   6  10       1629.42       1681.17        31.34 o                         
  -6   6  10        185.52        203.02        10.51 o                         
  -5   6  10        362.44        348.07        14.99 o                         
  -4   6  10       1208.06       1206.50        23.74 o                         
  -3   6  10         32.21         46.28         5.33 o                         
  -2   6  10         24.58         32.67         5.51 o                         
  -1   6  10        969.38        911.34        18.45 o                         
   0   6  10       2422.05       2345.19        35.55 o                         
   1   6  10        458.94        486.70        17.87 o                         
   2   6  10        463.76        450.64        21.83 o                         
   3   6  10        344.93        407.54        21.07 o                         
 -11   7  10        238.51        223.96        15.40 o                         
 -10   7  10         12.11         12.66         9.63 o                         
  -9   7  10        241.16        257.95        19.20 o                         
  -8   7  10        996.29        983.76        21.95 o                         
  -7   7  10          0.46         -0.63         6.08 o                         
  -6   7  10        808.05        760.73        22.11 o                         
  -5   7  10       1997.00       2021.83        46.42 o                         
  -4   7  10        840.76        871.61        27.54 o                         
  -3   7  10         57.58         60.89         7.67 o                         
  -2   7  10       1114.02       1161.34        49.24 o                         
  -1   7  10        599.42        597.61        19.70 o                         
   0   7  10          0.01         -2.79         7.51 o                         
   1   7  10       1441.11       1396.06        27.90 o                         
   2   7  10        323.95        336.00        17.54 o                         
 -11   8  10        138.52        132.34        13.60 o                         
 -10   8  10        282.84        306.00        24.89 o                         
  -9   8  10        104.84        111.55        10.24 o                         
  -8   8  10        290.24        281.98        15.15 o                         
  -7   8  10       1630.87       1643.75        32.63 o                         
  -6   8  10       1347.24       1393.38        30.03 o                         
  -5   8  10         73.85         72.87        10.01 o                         
  -4   8  10         25.68         25.40         6.49 o                         
  -3   8  10        540.39        519.91        20.87 o                         
  -2   8  10        110.65        114.53         9.81 o                         
  -1   8  10        575.22        575.22        19.74 o                         
   0   8  10       2186.34       2235.47        35.05 o                         
   1   8  10        476.40        459.34        31.04 o                         
 -10   9  10          8.13          1.61         8.39 o                         
  -9   9  10        151.02        150.25        11.98 o                         
  -8   9  10        240.90        269.81        19.07 o                         
  -7   9  10          5.61         12.37         7.67 o                         
  -6   9  10         62.42         48.18         9.92 o                         
  -5   9  10        442.21        444.00        19.95 o                         
  -4   9  10        116.79        131.14        10.94 o                         
  -3   9  10          4.90          7.42         8.45 o                         
  -2   9  10        390.31        442.07        30.16 o                         
  -1   9  10        666.86        652.11        25.24 o                         
   0   9  10        169.77        195.39        19.69 o                         
 -10  10  10        343.47        315.48        35.25 o                         
  -9  10  10        442.62        444.75        19.88 o                         
  -8  10  10        110.13        155.02        13.01 o                         
  -7  10  10        145.57        147.55        12.45 o                         
  -6  10  10        689.99        766.25        29.43 o                         
  -5  10  10        440.91        412.02        22.37 o                         
  -4  10  10          1.82          6.58         9.72 o                         
  -3  10  10        399.80        395.88        20.25 o                         
  -2  10  10        340.29        407.42        23.30 o                         
  -1  10  10         54.20         36.15        12.64 o                         
  -8  11  10        253.87        295.67        26.30 o                         
  -7  11  10        619.97        657.86        29.01 o                         
  -6  11  10         20.48         20.15        14.19 o                         
  -5  11  10        211.60        243.73        15.56 o                         
  -4  11  10        700.82        692.12        25.69 o                         
  -3  11  10        216.53        220.88        16.10 o                         
  -1 -11  11         41.15         41.98         9.23 o                         
   0 -11  11        263.71        277.97        13.66 o                         
   1 -11  11        254.82        270.24        12.89 o                         
   2 -11  11         36.65         38.47        13.54 o                         
   3 -11  11        798.60        831.72        40.68 o                         
  -3 -10  11          0.07          7.02         9.43 o                         
  -2 -10  11        348.27        314.92        15.40 o                         
  -1 -10  11        386.73        376.43        14.62 o                         
   0 -10  11        287.14        304.65         7.76 o                         
   1 -10  11         12.10         -0.02         8.49 o                         
   2 -10  11        211.84        244.61        13.68 o                         
   3 -10  11        265.07        291.49        15.53 o                         
   4 -10  11         54.35         88.04        12.09 o                         
  -5  -9  11        211.99        164.25        14.50 o                         
  -4  -9  11          0.91          9.37         8.98 o                         
  -3  -9  11        303.56        277.26        13.13 o                         
  -2  -9  11        186.37        210.22        10.15 o                         
  -1  -9  11         79.43         76.47         6.56 o                         
   0  -9  11        280.35        257.21         9.34 o                         
   1  -9  11        866.47        864.69        18.70 o                         
   2  -9  11        386.23        419.40        18.05 o                         
   3  -9  11         16.92         26.64         8.72 o                         
   4  -9  11        484.42        511.36        20.19 o                         
   5  -9  11        545.85        554.64        28.79 o                         
  -6  -8  11        577.78        550.31        25.35 o                         
  -5  -8  11         40.30         39.17         9.14 o                         
  -4  -8  11        319.55        356.54        16.11 o                         
  -3  -8  11        689.39        670.94        21.23 o                         
  -2  -8  11        101.96         96.92         6.82 o                         
  -1  -8  11        533.25        546.66        12.17 o                         
   0  -8  11       1712.75       1671.39        21.65 o                         
   1  -8  11        993.18        990.36        18.98 o                         
   2  -8  11         80.61         65.89         9.27 o                         
   3  -8  11        711.45        712.65        19.34 o                         
   4  -8  11        116.54        138.86        11.41 o                         
   5  -8  11         62.69         50.56        12.56 o                         
   6  -8  11        216.14        210.75        15.00 o                         
  -7  -7  11         84.51         42.03        13.28 o                         
  -6  -7  11        986.62        905.96        24.20 o                         
  -5  -7  11        662.38        691.20        20.07 o                         
  -4  -7  11        234.50        267.25        18.54 o                         
  -3  -7  11         94.87         99.18         7.38 o                         
  -2  -7  11        543.58        565.33        16.46 o                         
  -1  -7  11        503.34        501.02        12.70 o                         
   0  -7  11          0.02         -3.98         3.98 o                         
   1  -7  11        926.93        970.29        17.98 o                         
   2  -7  11       1871.02       1798.50        26.21 o                         
   3  -7  11        112.71        121.92         9.48 o                         
   4  -7  11         72.92         56.21         8.92 o                         
   5  -7  11        642.77        679.16        26.88 o                         
   6  -7  11        250.70        266.98        21.44 o                         
  -8  -6  11         65.93         73.77        11.96 o                         
  -7  -6  11       1090.33       1079.10        30.61 o                         
  -6  -6  11        201.69        214.43        13.22 o                         
  -5  -6  11          1.32          2.83         6.43 o                         
  -4  -6  11        410.43        354.38        11.55 o                         
  -3  -6  11         50.72         72.84         6.53 o                         
  -2  -6  11         10.71          8.83         4.24 o                         
  -1  -6  11        415.13        408.72        11.40 o                         
   0  -6  11       1310.32       1369.55        14.09 o                         
   1  -6  11       1181.20       1229.63        19.81 o                         
   2  -6  11        114.28        107.23         9.45 o                         
   3  -6  11        109.17        118.24         9.13 o                         
   4  -6  11        370.95        360.55        17.36 o                         
   5  -6  11         86.09         78.13        12.27 o                         
   6  -6  11         75.69         47.13        18.81 o                         
  -8  -5  11        493.68        448.03        27.92 o                         
  -7  -5  11        200.79        226.15        14.79 o                         
  -6  -5  11          0.67         -1.87         7.17 o                         
  -5  -5  11        996.02        978.09        21.96 o                         
  -4  -5  11       1299.78       1203.17        18.44 o                         
  -3  -5  11         38.91         45.99         6.05 o                         
  -2  -5  11        333.13        317.30        10.61 o                         
  -1  -5  11       1630.31       1691.08        24.89 o                         
   0  -5  11        645.69        656.84         9.85 o                         
   1  -5  11        414.95        396.07         7.62 o                         
   2  -5  11        381.48        408.32        10.62 o                         
   3  -5  11        284.39        318.11         8.70 o                         
   4  -5  11         71.67         76.30         5.47 o                         
   5  -5  11         20.56         19.87         5.87 o                         
   6  -5  11        418.40        454.10        26.96 o                         
  -9  -4  11        392.16        414.58        23.65 o                         
  -8  -4  11        105.76         81.64        11.56 o                         
  -7  -4  11         95.76         80.07         8.89 o                         
  -6  -4  11        489.82        485.58        17.59 o                         
  -5  -4  11        520.30        568.38        15.53 o                         
  -4  -4  11        127.64        142.03        10.45 o                         
  -3  -4  11        676.88        709.85        14.63 o                         
  -2  -4  11       1534.02       1480.11        22.58 o                         
  -1  -4  11          3.19          1.79         3.80 o                         
   0  -4  11        730.50        701.04        13.41 o                         
   1  -4  11        304.60        272.28        11.53 o                         
   2  -4  11         15.57          9.37         4.29 o                         
   3  -4  11          1.95          0.99         3.17 o                         
   4  -4  11       1097.58       1154.16        15.85 o                         
   5  -4  11        693.24        736.47        20.51 o                         
   6  -4  11        381.92        367.42        16.29 o                         
 -10  -3  11        616.85        628.68        32.74 o                         
  -9  -3  11         23.09         16.12         8.07 o                         
  -8  -3  11        680.09        647.08        24.71 o                         
  -7  -3  11       1450.73       1373.52        21.82 o                         
  -6  -3  11        253.84        267.86        10.17 o                         
  -5  -3  11        128.71         95.33         7.02 o                         
  -4  -3  11        797.81        833.16        14.51 o                         
  -3  -3  11       2036.62       2120.02        23.37 o                         
  -2  -3  11          4.30          1.00         3.53 o                         
  -1  -3  11       1223.36       1234.76        18.28 o                         
   0  -3  11       2451.34       2486.38        20.64 o                         
   1  -3  11        214.36        206.00         6.54 o                         
   2  -3  11          1.55          1.21         3.39 o                         
   3  -3  11       1331.99       1310.64        17.51 o                         
   4  -3  11        675.42        738.45        18.69 o                         
   5  -3  11          9.66         17.03         5.79 o                         
   6  -3  11        818.07        792.26        18.57 o                         
 -10  -2  11         43.15         34.68         9.20 o                         
  -9  -2  11        467.72        449.67        16.66 o                         
  -8  -2  11       1679.97       1600.82        26.98 o                         
  -7  -2  11        113.48        109.10         8.50 o                         
  -6  -2  11        107.43        111.12         7.97 o                         
  -5  -2  11        431.01        400.26        14.34 o                         
  -4  -2  11        250.94        254.03         8.72 o                         
  -3  -2  11        469.21        443.17        12.25 o                         
  -2  -2  11       2810.93       2924.27        29.43 o                         
  -1  -2  11       2060.66       2013.06        18.38 o                         
   0  -2  11        351.62        348.25         7.21 o                         
   1  -2  11        792.12        806.80        13.41 o                         
   2  -2  11       1493.05       1481.03        18.50 o                         
   3  -2  11        125.57        118.98         7.59 o                         
   4  -2  11        847.52        797.44        16.53 o                         
   5  -2  11       2621.66       2537.15        30.92 o                         
   6  -2  11        656.20        649.84        22.10 o                         
 -10  -1  11        319.82        318.44        17.20 o                         
  -9  -1  11        337.91        295.22        15.92 o                         
  -8  -1  11        322.62        354.87        15.30 o                         
  -7  -1  11        951.99        942.51        18.46 o                         
  -6  -1  11        889.16        935.12        21.39 o                         
  -5  -1  11         30.38         27.29         5.91 o                         
  -4  -1  11        825.48        821.40        15.76 o                         
  -3  -1  11        614.97        583.65         9.90 o                         
  -2  -1  11          0.79          5.29         2.85 o                         
  -1  -1  11         57.74         61.03         4.44 o                         
   0  -1  11        296.04        311.17         6.73 o                         
   1  -1  11        267.40        268.54         8.66 o                         
   2  -1  11         20.56         13.07         4.86 o                         
   3  -1  11        487.56        498.96        15.16 o                         
   4  -1  11       1007.50        971.08        21.05 o                         
   5  -1  11        231.51        230.55        12.18 o                         
   6  -1  11        145.91        155.78        11.46 o                         
 -11   0  11        197.53        154.86        25.84 o                         
 -10   0  11         23.44         24.86         7.93 o                         
  -9   0  11        654.80        673.90        21.34 o                         
  -8   0  11        599.14        627.44        16.89 o                         
  -7   0  11          6.21          0.47         4.71 o                         
  -6   0  11         27.44         28.35         4.49 o                         
  -5   0  11       1149.11       1170.68        16.42 o                         
  -4   0  11        473.88        444.04         9.38 o                         
  -3   0  11          4.01          5.07         3.17 o                         
  -2   0  11        577.32        522.20        10.03 o                         
  -1   0  11       2028.67       2098.30        23.43 o                         
   0   0  11        307.09        348.95         8.43 o                         
   1   0  11         34.66         37.82         4.33 o                         
   2   0  11        319.24        330.04        11.29 o                         
   3   0  11        781.54        777.51        18.80 o                         
   4   0  11         55.87         40.40         7.31 o                         
   5   0  11        204.07        222.59        12.11 o                         
   6   0  11        254.59        235.31        15.65 o                         
 -11   1  11          6.72         -8.07         8.11 o                         
 -10   1  11        140.42        137.92        13.19 o                         
  -9   1  11        438.12        475.92        20.87 o                         
  -8   1  11         61.68         74.87         8.51 o                         
  -7   1  11          0.93          1.59         4.89 o                         
  -6   1  11        408.57        449.17        12.50 o                         
  -5   1  11       1009.93       1088.13        18.73 o                         
  -4   1  11        526.41        528.57        11.24 o                         
  -3   1  11          1.59          2.95         3.52 o                         
  -2   1  11       1692.45       1643.23        20.07 o                         
  -1   1  11        255.18        251.82         8.38 o                         
   0   1  11        683.82        653.11        12.04 o                         
   1   1  11        889.58        901.50        22.06 o                         
   2   1  11        535.78        554.81        14.32 o                         
   3   1  11         64.53         43.73         7.03 o                         
   4   1  11        547.63        540.07        17.28 o                         
   5   1  11        304.68        292.11        15.16 o                         
 -11   2  11       1015.77        983.76        30.14 o                         
 -10   2  11        623.67        636.60        25.35 o                         
  -9   2  11         14.68         11.18         7.24 o                         
  -8   2  11        915.32        892.14        18.73 o                         
  -7   2  11       1570.02       1633.07        26.67 o                         
  -6   2  11         68.55         91.96         8.92 o                         
  -5   2  11        863.06        861.04        18.77 o                         
  -4   2  11       2970.20       3032.47        33.20 o                         
  -3   2  11       1897.96       1971.60        25.00 o                         
  -2   2  11          2.44          2.14         4.41 o                         
  -1   2  11        450.07        466.12         9.04 o                         
   0   2  11        901.39        894.25        14.48 o                         
   1   2  11         95.16         97.21         6.55 o                         
   2   2  11        582.84        549.41        17.09 o                         
   3   2  11       1244.32       1193.70        32.18 o                         
   4   2  11        398.15        384.34        17.04 o                         
   5   2  11         41.76         37.16        10.87 o                         
 -11   3  11        476.82        432.95        23.44 o                         
 -10   3  11         45.78         55.10         9.53 o                         
  -9   3  11        830.37        805.65        20.11 o                         
  -8   3  11        509.79        521.24        15.97 o                         
  -7   3  11         63.67         76.42         8.77 o                         
  -6   3  11       1154.47       1153.66        24.94 o                         
  -5   3  11       1850.78       1896.96        28.79 o                         
  -4   3  11        839.63        858.34        16.48 o                         
  -3   3  11       1087.29       1032.24        17.90 o                         
  -2   3  11       1117.13       1132.57        21.69 o                         
  -1   3  11        165.82        165.21         7.79 o                         
   0   3  11         70.90         77.11         6.33 o                         
   1   3  11        823.51        833.30        18.53 o                         
   2   3  11       1768.23       1712.51        28.21 o                         
   3   3  11         93.81         87.93        10.00 o                         
   4   3  11        244.99        230.15        13.20 o                         
 -11   4  11         62.68         93.52        15.02 o                         
 -10   4  11        504.85        543.82        20.09 o                         
  -9   4  11        475.45        490.63        19.01 o                         
  -8   4  11          2.15         -0.61         5.37 o                         
  -7   4  11        136.55        154.03        15.06 o                         
  -6   4  11       1190.11       1167.22        23.32 o                         
  -5   4  11        151.13        149.62        18.12 o                         
  -4   4  11       1057.00       1050.48        20.44 o                         
  -3   4  11       2215.47       2205.80        56.62 o                         
  -2   4  11        995.86       1025.93        16.02 o                         
  -1   4  11        141.09        148.50         8.71 o                         
   0   4  11        586.27        637.69        14.76 o                         
   1   4  11        491.33        453.72        17.89 o                         
   2   4  11          2.36          2.74         7.78 o                         
   3   4  11        365.49        356.92        17.62 o                         
   4   4  11        915.31        901.74        26.80 o                         
 -11   5  11        145.02        144.81        12.98 o                         
 -10   5  11         68.18         82.71        10.39 o                         
  -9   5  11        414.24        434.78        20.23 o                         
  -8   5  11        172.00        175.67        11.72 o                         
  -7   5  11        736.15        727.54        24.24 o                         
  -6   5  11          1.22          2.59         4.85 o                         
  -5   5  11       1615.39       1637.06        27.75 o                         
  -4   5  11        495.10        499.58        14.58 o                         
  -3   5  11         35.55         40.70         5.09 o                         
  -2   5  11        451.97        444.60        12.33 o                         
  -1   5  11       1113.28       1100.96        18.69 o                         
   0   5  11        123.62        129.10        10.18 o                         
   1   5  11          9.09          7.10         5.48 o                         
   2   5  11        565.82        530.22        19.69 o                         
   3   5  11        139.46        132.34        20.87 o                         
 -11   6  11          6.66         17.86        10.53 o                         
 -10   6  11        352.07        393.38        19.13 o                         
  -9   6  11        401.83        389.35        16.25 o                         
  -8   6  11         91.20        107.38         9.31 o                         
  -7   6  11         72.34         69.77         8.81 o                         
  -6   6  11       1412.22       1450.42        61.77 o                         
  -5   6  11       1087.32       1068.68        25.99 o                         
  -4   6  11         70.29         50.36         6.66 o                         
  -3   6  11        100.85        131.11         7.95 o                         
  -2   6  11        908.37        843.04        17.90 o                         
  -1   6  11        168.52        160.60        10.60 o                         
   0   6  11         63.67         52.25         7.54 o                         
   1   6  11       1189.12       1145.57        23.66 o                         
   2   6  11        249.84        241.62        14.00 o                         
 -11   7  11         99.83         94.37        13.10 o                         
 -10   7  11         80.90         65.77        10.66 o                         
  -9   7  11         32.75         31.57         8.03 o                         
  -8   7  11        315.25        283.49        14.45 o                         
  -7   7  11       1334.19       1336.74        27.25 o                         
  -6   7  11        108.91        125.64        11.12 o                         
  -5   7  11         56.42         54.10         8.24 o                         
  -4   7  11        353.14        364.61        18.69 o                         
  -3   7  11        415.37        424.32        15.94 o                         
  -2   7  11          6.48         -1.11         6.26 o                         
  -1   7  11        720.37        774.07        19.32 o                         
   0   7  11       2176.13       2100.30        31.14 o                         
   1   7  11        750.46        713.16        27.92 o                         
 -11   8  11        274.66        270.63        17.16 o
[truncated: 79,462 more chars]
